# Supplementary material for: Epstein–Barr virus-mediated transformation of B cells induces global chromatin changes independent to the acquisition of proliferation
Source: Nucleic Acids Res. 2013 Oct 3;42(1):249–63. doi: 10.1093/nar/gkt886 (PMC3874198; doi:10.1093/nar/gkt886)
Supplement: Supplementary Data [file supp_gkt886_Supplementary_Table_4.xls]

## Sheet: H3K27me3
Supplementary Table 4. Genes displaying loss of H3K27me3 and increased expression (values in log2 scale)
id	Differential-Binding Score:(-log10 q-value)_LCL/RBL	Expression_LCL/RBL	GeneName	Description
ENSG00000090104	-6.48143	10.8575	RGS1	regulator_of_G-protein_signaling_1_[Source:HGNC_Symbol;Acc:9991]
ENSG00000180828	-8	9.95974	BHLHE22	basic_helix-loop-helix_family,_member_e22_[Source:HGNC_Symbol;Acc:11963]
ENSG00000143494	-7.52	8.35941	VASH2	vasohibin_2_[Source:HGNC_Symbol;Acc:25723]
ENSG00000178403	-4.2	7.52964	NEUROG2	neurogenin_2_[Source:HGNC_Symbol;Acc:13805]
ENSG00000178403	-2.22	7.52964	NEUROG2	neurogenin_2_[Source:HGNC_Symbol;Acc:13805]
ENSG00000178403	-1.65	7.52964	NEUROG2	neurogenin_2_[Source:HGNC_Symbol;Acc:13805]
ENSG00000178403	-1.43	7.52964	NEUROG2	neurogenin_2_[Source:HGNC_Symbol;Acc:13805]
ENSG00000178403	-0.72	7.52964	NEUROG2	neurogenin_2_[Source:HGNC_Symbol;Acc:13805]
ENSG00000163132	-2.29	7.29007	MSX1	msh_homeobox_1_[Source:HGNC_Symbol;Acc:7391]
ENSG00000163132	-1.58	7.29007	MSX1	msh_homeobox_1_[Source:HGNC_Symbol;Acc:7391]
ENSG00000163132	-0.72	7.29007	MSX1	msh_homeobox_1_[Source:HGNC_Symbol;Acc:7391]
ENSG00000163132	-0.62	7.29007	MSX1	msh_homeobox_1_[Source:HGNC_Symbol;Acc:7391]
ENSG00000163132	-0.37	7.29007	MSX1	msh_homeobox_1_[Source:HGNC_Symbol;Acc:7391]
ENSG00000163132	-0.22	7.29007	MSX1	msh_homeobox_1_[Source:HGNC_Symbol;Acc:7391]
ENSG00000186998	-5.4975	7.27565	EMID1	EMI_domain_containing_1_[Source:HGNC_Symbol;Acc:18036]
ENSG00000159212	-7.52	7.10864	CLIC6	chloride_intracellular_channel_6_[Source:HGNC_Symbol;Acc:2065]
ENSG00000134508	-6.13	6.97915	CABLES1	Cdk5_and_Abl_enzyme_substrate_1_[Source:HGNC_Symbol;Acc:25097]
ENSG00000120875	-1.65	6.92579	DUSP4	dual_specificity_phosphatase_4_[Source:HGNC_Symbol;Acc:3070]
ENSG00000120875	-0.09	6.92579	DUSP4	dual_specificity_phosphatase_4_[Source:HGNC_Symbol;Acc:3070]
ENSG00000147509	-8.238	6.67281	RGS20	regulator_of_G-protein_signaling_20_[Source:HGNC_Symbol;Acc:14600]
ENSG00000147509	-0.09	6.67281	RGS20	regulator_of_G-protein_signaling_20_[Source:HGNC_Symbol;Acc:14600]
ENSG00000106025	-7.15667	6.65946	TSPAN12	tetraspanin_12_[Source:HGNC_Symbol;Acc:21641]
ENSG00000164683	-6.795	6.62915	HEY1	hairy/enhancer-of-split_related_with_YRPW_motif_1_[Source:HGNC_Symbol;Acc:4880]
ENSG00000164683	-0.82	6.62915	HEY1	hairy/enhancer-of-split_related_with_YRPW_motif_1_[Source:HGNC_Symbol;Acc:4880]
ENSG00000073712	-5.88	6.59736	FERMT2	fermitin_family_member_2_[Source:HGNC_Symbol;Acc:15767]
ENSG00000073712	-2.22	6.59736	FERMT2	fermitin_family_member_2_[Source:HGNC_Symbol;Acc:15767]
ENSG00000151474	-6.42333	6.5548	FRMD4A	FERM_domain_containing_4A_[Source:HGNC_Symbol;Acc:25491]
ENSG00000151474	-1.46	6.5548	FRMD4A	FERM_domain_containing_4A_[Source:HGNC_Symbol;Acc:25491]
ENSG00000151474	-0.62	6.5548	FRMD4A	FERM_domain_containing_4A_[Source:HGNC_Symbol;Acc:25491]
ENSG00000151474	-0.46	6.5548	FRMD4A	FERM_domain_containing_4A_[Source:HGNC_Symbol;Acc:25491]
ENSG00000137285	-4.72	6.51405	TUBB2B	tubulin,_beta_2B_class_IIb_[Source:HGNC_Symbol;Acc:30829]
ENSG00000137285	-1.15	6.51405	TUBB2B	tubulin,_beta_2B_class_IIb_[Source:HGNC_Symbol;Acc:30829]
ENSG00000137285	-0.24	6.51405	TUBB2B	tubulin,_beta_2B_class_IIb_[Source:HGNC_Symbol;Acc:30829]
ENSG00000134775	-1.32	6.45174	FHOD3	formin_homology_2_domain_containing_3_[Source:HGNC_Symbol;Acc:26178]
ENSG00000179603	-2.22	6.36163	GRM8	glutamate_receptor,_metabotropic_8_[Source:HGNC_Symbol;Acc:4600]
ENSG00000185442	-4.64	6.20923	FAM174B	family_with_sequence_similarity_174,_member_B_[Source:HGNC_Symbol;Acc:34339]
ENSG00000078081	-8.54727	6.16504	LAMP3	lysosomal-associated_membrane_protein_3_[Source:HGNC_Symbol;Acc:14582]
ENSG00000139352	-1.67	6.11051	ASCL1	achaete-scute_complex_homolog_1_(Drosophila)_[Source:HGNC_Symbol;Acc:738]
ENSG00000139352	-0.43	6.11051	ASCL1	achaete-scute_complex_homolog_1_(Drosophila)_[Source:HGNC_Symbol;Acc:738]
ENSG00000139352	-0.36	6.11051	ASCL1	achaete-scute_complex_homolog_1_(Drosophila)_[Source:HGNC_Symbol;Acc:738]
ENSG00000068137	-7.52	6.05676	PLEKHH3	pleckstrin_homology_domain_containing,_family_H_(with_MyTH4_domain)_member_3_[Source:HGNC_Symbol;Acc:26105]
ENSG00000050820	-4.97	5.98177	BCAR1	breast_cancer_anti-estrogen_resistance_1_[Source:HGNC_Symbol;Acc:971]
ENSG00000160789	-5.79	5.93572	LMNA	lamin_A/C_[Source:HGNC_Symbol;Acc:6636]
ENSG00000162772	-6.655	5.92151	ATF3	activating_transcription_factor_3_[Source:HGNC_Symbol;Acc:785]
ENSG00000086289	-6.78	5.86705	EPDR1	ependymin_related_protein_1_(zebrafish)_[Source:HGNC_Symbol;Acc:17572]
ENSG00000063438	-6.65	5.65672	AHRR	aryl-hydrocarbon_receptor_repressor_[Source:HGNC_Symbol;Acc:346]
ENSG00000165304	-0.09	5.59998	MELK	maternal_embryonic_leucine_zipper_kinase_[Source:HGNC_Symbol;Acc:16870]
ENSG00000102471	-6.245	5.43978	NDFIP2	Nedd4_family_interacting_protein_2_[Source:HGNC_Symbol;Acc:18537]
ENSG00000196586	-7.63571	5.39347	MYO6	myosin_VI_[Source:HGNC_Symbol;Acc:7605]
ENSG00000136842	-6.2325	5.39038	TMOD1	tropomodulin_1_[Source:HGNC_Symbol;Acc:11871]
ENSG00000150556	-5.86	5.36546	LYPD6B	LY6/PLAUR_domain_containing_6B_[Source:HGNC_Symbol;Acc:27018]
ENSG00000188379	-7.35333	5.3443	IFNA2	interferon,_alpha_2_[Source:HGNC_Symbol;Acc:5423]
ENSG00000171729	-4.2	5.30988	TMEM51	transmembrane_protein_51_[Source:HGNC_Symbol;Acc:25488]
ENSG00000180611	-5.425	5.2593	MB21D2	Mab-21_domain_containing_2_[Source:HGNC_Symbol;Acc:30438]
ENSG00000135638	-2.15	5.22926	EMX1	empty_spiracles_homeobox_1_[Source:HGNC_Symbol;Acc:3340]
ENSG00000135638	-1.65	5.22926	EMX1	empty_spiracles_homeobox_1_[Source:HGNC_Symbol;Acc:3340]
ENSG00000135638	-0.99	5.22926	EMX1	empty_spiracles_homeobox_1_[Source:HGNC_Symbol;Acc:3340]
ENSG00000135638	-0.62	5.22926	EMX1	empty_spiracles_homeobox_1_[Source:HGNC_Symbol;Acc:3340]
ENSG00000135638	-0.23	5.22926	EMX1	empty_spiracles_homeobox_1_[Source:HGNC_Symbol;Acc:3340]
ENSG00000135638	-0.09	5.22926	EMX1	empty_spiracles_homeobox_1_[Source:HGNC_Symbol;Acc:3340]
ENSG00000175832	-6.67	5.17665	ETV4	ets_variant_4_[Source:HGNC_Symbol;Acc:3493]
ENSG00000181264	-1.79	5.17155	TMEM136	transmembrane_protein_136_[Source:HGNC_Symbol;Acc:28280]
ENSG00000089692	-5.865	5.11983	LAG3	lymphocyte-activation_gene_3_[Source:HGNC_Symbol;Acc:6476]
ENSG00000106689	-6.28	5.11485	LHX2	LIM_homeobox_2_[Source:HGNC_Symbol;Acc:6594]
ENSG00000106689	-2.29	5.11485	LHX2	LIM_homeobox_2_[Source:HGNC_Symbol;Acc:6594]
ENSG00000106689	-2.08	5.11485	LHX2	LIM_homeobox_2_[Source:HGNC_Symbol;Acc:6594]
ENSG00000106689	-1.91	5.11485	LHX2	LIM_homeobox_2_[Source:HGNC_Symbol;Acc:6594]
ENSG00000106689	-1.65	5.11485	LHX2	LIM_homeobox_2_[Source:HGNC_Symbol;Acc:6594]
ENSG00000106689	-1	5.11485	LHX2	LIM_homeobox_2_[Source:HGNC_Symbol;Acc:6594]
ENSG00000106689	-0.92	5.11485	LHX2	LIM_homeobox_2_[Source:HGNC_Symbol;Acc:6594]
ENSG00000106689	-0.76	5.11485	LHX2	LIM_homeobox_2_[Source:HGNC_Symbol;Acc:6594]
ENSG00000106689	-0.65	5.11485	LHX2	LIM_homeobox_2_[Source:HGNC_Symbol;Acc:6594]
ENSG00000106689	-0.45	5.11485	LHX2	LIM_homeobox_2_[Source:HGNC_Symbol;Acc:6594]
ENSG00000106689	-0.41	5.11485	LHX2	LIM_homeobox_2_[Source:HGNC_Symbol;Acc:6594]
ENSG00000106689	-0.35	5.11485	LHX2	LIM_homeobox_2_[Source:HGNC_Symbol;Acc:6594]
ENSG00000106689	-0.24	5.11485	LHX2	LIM_homeobox_2_[Source:HGNC_Symbol;Acc:6594]
ENSG00000198796	-8.42	5.11374	ALPK2	alpha-kinase_2_[Source:HGNC_Symbol;Acc:20565]
ENSG00000118200	-7.9075	5.06508	CAMSAP2	calmodulin_regulated_spectrin-associated_protein_family,_member_2_[Source:HGNC_Symbol;Acc:29188]
ENSG00000164070	-10.054	5.05666	HSPA4L	heat_shock_70kDa_protein_4-like_[Source:HGNC_Symbol;Acc:17041]
ENSG00000162433	-5.79	5.00668	AK4	adenylate_kinase_4_[Source:HGNC_Symbol;Acc:363]
ENSG00000140939	-7.535	4.90011	NOL3	nucleolar_protein_3_(apoptosis_repressor_with_CARD_domain)_[Source:HGNC_Symbol;Acc:7869]
ENSG00000100526	-1.16	4.89213	CDKN3	cyclin-dependent_kinase_inhibitor_3_[Source:HGNC_Symbol;Acc:1791]
ENSG00000151491	-0.89	4.7626	EPS8	epidermal_growth_factor_receptor_pathway_substrate_8_[Source:HGNC_Symbol;Acc:3420]
ENSG00000116132	-8.42	4.72802	PRRX1	paired_related_homeobox_1_[Source:HGNC_Symbol;Acc:9142]
ENSG00000116132	-0.73	4.72802	PRRX1	paired_related_homeobox_1_[Source:HGNC_Symbol;Acc:9142]
ENSG00000116132	-0.57	4.72802	PRRX1	paired_related_homeobox_1_[Source:HGNC_Symbol;Acc:9142]
ENSG00000091844	-7.52	4.67651	RGS17	regulator_of_G-protein_signaling_17_[Source:HGNC_Symbol;Acc:14088]
ENSG00000055732	-5.86	4.56908	MCOLN3	mucolipin_3_[Source:HGNC_Symbol;Acc:13358]
ENSG00000055732	-0.82	4.56908	MCOLN3	mucolipin_3_[Source:HGNC_Symbol;Acc:13358]
ENSG00000152495	-6.65	4.55549	CAMK4	calcium/calmodulin-dependent_protein_kinase_IV_[Source:HGNC_Symbol;Acc:1464]
ENSG00000171246	-0.02	4.52129	NPTX1	neuronal_pentraxin_I_[Source:HGNC_Symbol;Acc:7952]
ENSG00000092607	-6.65	4.51492	TBX15	T-box_15_[Source:HGNC_Symbol;Acc:11594]
ENSG00000092607	-1.86	4.51492	TBX15	T-box_15_[Source:HGNC_Symbol;Acc:11594]
ENSG00000092607	-1.55	4.51492	TBX15	T-box_15_[Source:HGNC_Symbol;Acc:11594]
ENSG00000092607	-1.15	4.51492	TBX15	T-box_15_[Source:HGNC_Symbol;Acc:11594]
ENSG00000092607	-0.99	4.51492	TBX15	T-box_15_[Source:HGNC_Symbol;Acc:11594]
ENSG00000154864	-3.49	4.50634	PIEZO2	piezo-type_mechanosensitive_ion_channel_component_2_[Source:HGNC_Symbol;Acc:26270]
ENSG00000141655	-5.08	4.50183	TNFRSF11A	tumor_necrosis_factor_receptor_superfamily,_member_11a,_NFKB_activator_[Source:HGNC_Symbol;Acc:11908]
ENSG00000244405	-5.53	4.49001	ETV5	ets_variant_5_[Source:HGNC_Symbol;Acc:3494]
ENSG00000244405	-0.82	4.49001	ETV5	ets_variant_5_[Source:HGNC_Symbol;Acc:3494]
ENSG00000168772	-7.9525	4.46048	CXXC4	CXXC_finger_protein_4_[Source:HGNC_Symbol;Acc:24593]
ENSG00000145730	-6.65	4.45463	PAM	peptidylglycine_alpha-amidating_monooxygenase_[Source:HGNC_Symbol;Acc:8596]
ENSG00000143333	-6.62333	4.43861	RGS16	regulator_of_G-protein_signaling_16_[Source:HGNC_Symbol;Acc:9997]
ENSG00000188816	-4.97	4.39514	HMX2	H6_family_homeobox_2_[Source:HGNC_Symbol;Acc:5018]
ENSG00000188816	-0.99	4.39514	HMX2	H6_family_homeobox_2_[Source:HGNC_Symbol;Acc:5018]
ENSG00000065833	-3	4.33278	ME1	malic_enzyme_1,_NADP(+)-dependent,_cytosolic_[Source:HGNC_Symbol;Acc:6983]
ENSG00000143344	-5.79	4.22967	RGL1	ral_guanine_nucleotide_dissociation_stimulator-like_1_[Source:HGNC_Symbol;Acc:30281]
ENSG00000100311	-6.16	4.22889	PDGFB	platelet-derived_growth_factor_beta_polypeptide_[Source:HGNC_Symbol;Acc:8800]
ENSG00000100311	-0.72	4.22889	PDGFB	platelet-derived_growth_factor_beta_polypeptide_[Source:HGNC_Symbol;Acc:8800]
ENSG00000178860	-8.42	4.21958	MSC	musculin_[Source:HGNC_Symbol;Acc:7321]
ENSG00000143603	-4.2	4.21717	KCNN3	potassium_intermediate/small_conductance_calcium-activated_channel,_subfamily_N,_member_3_[Source:HGNC_Symbol;Acc:6292]
ENSG00000073803	-8.09	4.16568	MAP3K13	mitogen-activated_protein_kinase_kinase_kinase_13_[Source:HGNC_Symbol;Acc:6852]
ENSG00000176105	-7.74	4.12263	YES1	v-yes-1_Yamaguchi_sarcoma_viral_oncogene_homolog_1_[Source:HGNC_Symbol;Acc:12841]
ENSG00000203727	-0.1	4.11142	SAMD5	sterile_alpha_motif_domain_containing_5_[Source:HGNC_Symbol;Acc:21180]
ENSG00000128487	-0.89	4.05928	SPECC1	sperm_antigen_with_calponin_homology_and_coiled-coil_domains_1_[Source:HGNC_Symbol;Acc:30615]
ENSG00000128487	-0.64	4.05928	SPECC1	sperm_antigen_with_calponin_homology_and_coiled-coil_domains_1_[Source:HGNC_Symbol;Acc:30615]
ENSG00000154310	-5.82	4.0586	TNIK	TRAF2_and_NCK_interacting_kinase_[Source:HGNC_Symbol;Acc:30765]
ENSG00000168938	-0.65	4.04215	PPIC	peptidylprolyl_isomerase_C_(cyclophilin_C)_[Source:HGNC_Symbol;Acc:9256]
ENSG00000135925	-4.64	4.0336	WNT10A	wingless-type_MMTV_integration_site_family,_member_10A_[Source:HGNC_Symbol;Acc:13829]
ENSG00000111816	-4.97	3.98383	FRK	fyn-related_kinase_[Source:HGNC_Symbol;Acc:3955]
ENSG00000168917	-0.37	3.98131	TMEM22	transmembrane_protein_22_[Source:HGNC_Symbol;Acc:28480]
ENSG00000198216	-4.995	3.96314	CACNA1E	calcium_channel,_voltage-dependent,_R_type,_alpha_1E_subunit_[Source:HGNC_Symbol;Acc:1392]
ENSG00000061676	-6.03556	3.89894	NCKAP1	NCK-associated_protein_1_[Source:HGNC_Symbol;Acc:7666]
ENSG00000061676	-1.17	3.89894	NCKAP1	NCK-associated_protein_1_[Source:HGNC_Symbol;Acc:7666]
ENSG00000061676	-0.46	3.89894	NCKAP1	NCK-associated_protein_1_[Source:HGNC_Symbol;Acc:7666]
ENSG00000134762	-0.37	3.87063	DSC3	desmocollin_3_[Source:HGNC_Symbol;Acc:3037]
ENSG00000167695	-5.79	3.86082	FAM57A	family_with_sequence_similarity_57,_member_A_[Source:HGNC_Symbol;Acc:29646]
ENSG00000136161	-6.90333	3.85435	RCBTB2	regulator_of_chromosome_condensation_(RCC1)_and_BTB_(POZ)_domain_containing_protein_2_[Source:HGNC_Symbol;Acc:1914]
ENSG00000123685	-8.9	3.8471	BATF3	basic_leucine_zipper_transcription_factor,_ATF-like_3_[Source:HGNC_Symbol;Acc:28915]
ENSG00000105928	-6.245	3.80772	DFNA5	deafness,_autosomal_dominant_5_[Source:HGNC_Symbol;Acc:2810]
ENSG00000049249	-4.2	3.79	TNFRSF9	tumor_necrosis_factor_receptor_superfamily,_member_9_[Source:HGNC_Symbol;Acc:11924]
ENSG00000127074	-7.5225	3.78148	RGS13	regulator_of_G-protein_signaling_13_[Source:HGNC_Symbol;Acc:9995]
ENSG00000127074	-1.65	3.78148	RGS13	regulator_of_G-protein_signaling_13_[Source:HGNC_Symbol;Acc:9995]
ENSG00000109794	-0.89	3.77448	FAM149A	family_with_sequence_similarity_149,_member_A_[Source:HGNC_Symbol;Acc:24527]
ENSG00000133116	-1.55	3.77116	KL	klotho_[Source:HGNC_Symbol;Acc:6344]
ENSG00000100167	-0.89	3.76508	SEPT3	septin_3_[Source:HGNC_Symbol;Acc:10750]
ENSG00000104341	-0.37	3.73409	LAPTM4B	lysosomal_protein_transmembrane_4_beta_[Source:HGNC_Symbol;Acc:13646]
ENSG00000198944	-5.415	3.71367	ANKRD43	ankyrin_repeat_domain_43_[Source:HGNC_Symbol;Acc:27033]
ENSG00000198944	-1.55	3.71367	ANKRD43	ankyrin_repeat_domain_43_[Source:HGNC_Symbol;Acc:27033]
ENSG00000120833	-0.98	3.6904	SOCS2	suppressor_of_cytokine_signaling_2_[Source:HGNC_Symbol;Acc:19382]
ENSG00000169242	-0.47	3.67289	EFNA1	ephrin-A1_[Source:HGNC_Symbol;Acc:3221]
ENSG00000115738	-4.114	3.60441	ID2	inhibitor_of_DNA_binding_2,_dominant_negative_helix-loop-helix_protein_[Source:HGNC_Symbol;Acc:5361]
ENSG00000126803	-1.15	3.50847	HSPA2	heat_shock_70kDa_protein_2_[Source:HGNC_Symbol;Acc:5235]
ENSG00000116016	-1.2	3.48373	EPAS1	endothelial_PAS_domain_protein_1_[Source:HGNC_Symbol;Acc:3374]
ENSG00000138771	-4.2	3.46486	SHROOM3	shroom_family_member_3_[Source:HGNC_Symbol;Acc:30422]
ENSG00000138061	-6.552	3.40925	CYP1B1	cytochrome_P450,_family_1,_subfamily_B,_polypeptide_1_[Source:HGNC_Symbol;Acc:2597]
ENSG00000198876	-7.71667	3.37975	DCAF12	DDB1_and_CUL4_associated_factor_12_[Source:HGNC_Symbol;Acc:19911]
ENSG00000101438	-2.29	3.34633	SLC32A1	solute_carrier_family_32_(GABA_vesicular_transporter),_member_1_[Source:HGNC_Symbol;Acc:11018]
ENSG00000101438	-2.22	3.34633	SLC32A1	solute_carrier_family_32_(GABA_vesicular_transporter),_member_1_[Source:HGNC_Symbol;Acc:11018]
ENSG00000101438	-1.08	3.34633	SLC32A1	solute_carrier_family_32_(GABA_vesicular_transporter),_member_1_[Source:HGNC_Symbol;Acc:11018]
ENSG00000101438	-0.37	3.34633	SLC32A1	solute_carrier_family_32_(GABA_vesicular_transporter),_member_1_[Source:HGNC_Symbol;Acc:11018]
ENSG00000148935	-6.65	3.33765	GAS2	growth_arrest-specific_2_[Source:HGNC_Symbol;Acc:4167]
ENSG00000141576	-7.52	3.33487	RNF157	ring_finger_protein_157_[Source:HGNC_Symbol;Acc:29402]
ENSG00000154065	-12.37	3.30238	ANKRD29	ankyrin_repeat_domain_29_[Source:HGNC_Symbol;Acc:27110]
ENSG00000154065	-0.37	3.30238	ANKRD29	ankyrin_repeat_domain_29_[Source:HGNC_Symbol;Acc:27110]
ENSG00000138411	-0.37	3.29297	HECW2	HECT,_C2_and_WW_domain_containing_E3_ubiquitin_protein_ligase_2_[Source:HGNC_Symbol;Acc:29853]
ENSG00000139116	-7.52	3.28805	KIF21A	kinesin_family_member_21A_[Source:HGNC_Symbol;Acc:19349]
ENSG00000049449	-1.44	3.2808	RCN1	reticulocalbin_1,_EF-hand_calcium_binding_domain_[Source:HGNC_Symbol;Acc:9934]
ENSG00000049449	-1.08	3.2808	RCN1	reticulocalbin_1,_EF-hand_calcium_binding_domain_[Source:HGNC_Symbol;Acc:9934]
ENSG00000049449	-0.82	3.2808	RCN1	reticulocalbin_1,_EF-hand_calcium_binding_domain_[Source:HGNC_Symbol;Acc:9934]
ENSG00000049449	-0.73	3.2808	RCN1	reticulocalbin_1,_EF-hand_calcium_binding_domain_[Source:HGNC_Symbol;Acc:9934]
ENSG00000049449	-0.62	3.2808	RCN1	reticulocalbin_1,_EF-hand_calcium_binding_domain_[Source:HGNC_Symbol;Acc:9934]
ENSG00000049449	-0.37	3.2808	RCN1	reticulocalbin_1,_EF-hand_calcium_binding_domain_[Source:HGNC_Symbol;Acc:9934]
ENSG00000114993	-0.09	3.25325	RTKN	rhotekin_[Source:HGNC_Symbol;Acc:10466]
ENSG00000105668	-10.39	3.25263	UPK1A	uroplakin_1A_[Source:HGNC_Symbol;Acc:12577]
ENSG00000116962	-5.58	3.15267	NID1	nidogen_1_[Source:HGNC_Symbol;Acc:7821]
ENSG00000184530	-4.765	3.13807	C6orf58	chromosome_6_open_reading_frame_58_[Source:HGNC_Symbol;Acc:20960]
ENSG00000092621	-4.97	3.12059	PHGDH	phosphoglycerate_dehydrogenase_[Source:HGNC_Symbol;Acc:8923]
ENSG00000147862	-6.65	3.11811	NFIB	nuclear_factor_I/B_[Source:HGNC_Symbol;Acc:7785]
ENSG00000147862	-1.08	3.11811	NFIB	nuclear_factor_I/B_[Source:HGNC_Symbol;Acc:7785]
ENSG00000147862	-0.37	3.11811	NFIB	nuclear_factor_I/B_[Source:HGNC_Symbol;Acc:7785]
ENSG00000077327	-6.6	3.09726	SPAG6	sperm_associated_antigen_6_[Source:HGNC_Symbol;Acc:11215]
ENSG00000077327	-2.29	3.09726	SPAG6	sperm_associated_antigen_6_[Source:HGNC_Symbol;Acc:11215]
ENSG00000077327	-2.22	3.09726	SPAG6	sperm_associated_antigen_6_[Source:HGNC_Symbol;Acc:11215]
ENSG00000077327	-0.49	3.09726	SPAG6	sperm_associated_antigen_6_[Source:HGNC_Symbol;Acc:11215]
ENSG00000160183	-0.46	3.08945	TMPRSS3	transmembrane_protease,_serine_3_[Source:HGNC_Symbol;Acc:11877]
ENSG00000113657	-0.37	3.08433	DPYSL3	dihydropyrimidinase-like_3_[Source:HGNC_Symbol;Acc:3015]
ENSG00000123080	-4	3.08365	CDKN2C	cyclin-dependent_kinase_inhibitor_2C_(p18,_inhibits_CDK4)_[Source:HGNC_Symbol;Acc:1789]
ENSG00000130675	-0.62	3.0804	MNX1	motor_neuron_and_pancreas_homeobox_1_[Source:HGNC_Symbol;Acc:4979]
ENSG00000104375	-1.605	3.06408	STK3	serine/threonine_kinase_3_[Source:HGNC_Symbol;Acc:11406]
ENSG00000077585	-0.22	3.05968	GPR137B	G_protein-coupled_receptor_137B_[Source:HGNC_Symbol;Acc:11862]
ENSG00000077585	-0.09	3.05968	GPR137B	G_protein-coupled_receptor_137B_[Source:HGNC_Symbol;Acc:11862]
ENSG00000164465	-5.28	3.0578	DCBLD1	discoidin,_CUB_and_LCCL_domain_containing_1_[Source:HGNC_Symbol;Acc:21479]
ENSG00000078401	-4.97	3.0462	EDN1	endothelin_1_[Source:HGNC_Symbol;Acc:3176]
ENSG00000163082	-5.81	3.00962	SGPP2	sphingosine-1-phosphate_phosphatase_2_[Source:HGNC_Symbol;Acc:19953]
ENSG00000165474	-1.64	3.00299	GJB2	gap_junction_protein,_beta_2,_26kDa_[Source:HGNC_Symbol;Acc:4284]
ENSG00000165474	-1.25	3.00299	GJB2	gap_junction_protein,_beta_2,_26kDa_[Source:HGNC_Symbol;Acc:4284]
ENSG00000165474	-1.14	3.00299	GJB2	gap_junction_protein,_beta_2,_26kDa_[Source:HGNC_Symbol;Acc:4284]
ENSG00000115641	-1.43	2.88402	FHL2	four_and_a_half_LIM_domains_2_[Source:HGNC_Symbol;Acc:3703]
ENSG00000008323	-6.16286	2.88326	PLEKHG6	pleckstrin_homology_domain_containing,_family_G_(with_RhoGef_domain)_member_6_[Source:HGNC_Symbol;Acc:25562]
ENSG00000176406	-0.73	2.86765	RIMS2	regulating_synaptic_membrane_exocytosis_2_[Source:HGNC_Symbol;Acc:17283]
ENSG00000176406	-0.41	2.86765	RIMS2	regulating_synaptic_membrane_exocytosis_2_[Source:HGNC_Symbol;Acc:17283]
ENSG00000143776	-1.36	2.84324	CDC42BPA	CDC42_binding_protein_kinase_alpha_(DMPK-like)_[Source:HGNC_Symbol;Acc:1737]
ENSG00000143776	-0.41	2.84324	CDC42BPA	CDC42_binding_protein_kinase_alpha_(DMPK-like)_[Source:HGNC_Symbol;Acc:1737]
ENSG00000107485	-4.97	2.83929	GATA3	GATA_binding_protein_3_[Source:HGNC_Symbol;Acc:4172]
ENSG00000134121	-9.005	2.82005	CHL1	cell_adhesion_molecule_with_homology_to_L1CAM_(close_homolog_of_L1)_[Source:HGNC_Symbol;Acc:1939]
ENSG00000182742	-11.36	2.78746	HOXB4	homeobox_B4_[Source:HGNC_Symbol;Acc:5115]
ENSG00000139289	-7.15667	2.77667	PHLDA1	pleckstrin_homology-like_domain,_family_A,_member_1_[Source:HGNC_Symbol;Acc:8933]
ENSG00000158806	-6.255	2.77562	NPM2	nucleophosmin/nucleoplasmin_2_[Source:HGNC_Symbol;Acc:7930]
ENSG00000164749	-3.64	2.77037	HNF4G	hepatocyte_nuclear_factor_4,_gamma_[Source:HGNC_Symbol;Acc:5026]
ENSG00000164749	-0.36	2.77037	HNF4G	hepatocyte_nuclear_factor_4,_gamma_[Source:HGNC_Symbol;Acc:5026]
ENSG00000137710	-7.14	2.76453	RDX	radixin_[Source:HGNC_Symbol;Acc:9944]
ENSG00000166831	-0.25	2.75161	RBPMS2	RNA_binding_protein_with_multiple_splicing_2_[Source:HGNC_Symbol;Acc:19098]
ENSG00000171766	-5.376	2.74759	GATM	glycine_amidinotransferase_(L-arginine:glycine_amidinotransferase)_[Source:HGNC_Symbol;Acc:4175]
ENSG00000069667	-8.0575	2.74197	RORA	RAR-related_orphan_receptor_A_[Source:HGNC_Symbol;Acc:10258]
ENSG00000125462	-4.89	2.73059	C1orf61	chromosome_1_open_reading_frame_61_[Source:HGNC_Symbol;Acc:30780]
ENSG00000125462	-0.72	2.73059	C1orf61	chromosome_1_open_reading_frame_61_[Source:HGNC_Symbol;Acc:30780]
ENSG00000125462	-0.41	2.73059	C1orf61	chromosome_1_open_reading_frame_61_[Source:HGNC_Symbol;Acc:30780]
ENSG00000125462	-0.37	2.73059	C1orf61	chromosome_1_open_reading_frame_61_[Source:HGNC_Symbol;Acc:30780]
ENSG00000125462	-0.09	2.73059	C1orf61	chromosome_1_open_reading_frame_61_[Source:HGNC_Symbol;Acc:30780]
ENSG00000064692	-0.57	2.70324	SNCAIP	synuclein,_alpha_interacting_protein_[Source:HGNC_Symbol;Acc:11139]
ENSG00000149548	-14.78	2.68535	CCDC15	coiled-coil_domain_containing_15_[Source:HGNC_Symbol;Acc:25798]
ENSG00000101670	-0.09	2.6843	LIPG	lipase,_endothelial_[Source:HGNC_Symbol;Acc:6623]
ENSG00000131459	-0.41	2.6823	GFPT2	glutamine-fructose-6-phosphate_transaminase_2_[Source:HGNC_Symbol;Acc:4242]
ENSG00000166394	-14.53	2.67453	CYB5R2	cytochrome_b5_reductase_2_[Source:HGNC_Symbol;Acc:24376]
ENSG00000120087	-7.23	2.6573	HOXB7	homeobox_B7_[Source:HGNC_Symbol;Acc:5118]
ENSG00000120087	-0.73	2.6573	HOXB7	homeobox_B7_[Source:HGNC_Symbol;Acc:5118]
ENSG00000120087	-0.46	2.6573	HOXB7	homeobox_B7_[Source:HGNC_Symbol;Acc:5118]
ENSG00000120087	-0.09	2.6573	HOXB7	homeobox_B7_[Source:HGNC_Symbol;Acc:5118]
ENSG00000171540	-7.24	2.64629	OTP	orthopedia_homeobox_[Source:HGNC_Symbol;Acc:8518]
ENSG00000171540	-2.22	2.64629	OTP	orthopedia_homeobox_[Source:HGNC_Symbol;Acc:8518]
ENSG00000171540	-2.08	2.64629	OTP	orthopedia_homeobox_[Source:HGNC_Symbol;Acc:8518]
ENSG00000171540	-0.86	2.64629	OTP	orthopedia_homeobox_[Source:HGNC_Symbol;Acc:8518]
ENSG00000171540	-0.82	2.64629	OTP	orthopedia_homeobox_[Source:HGNC_Symbol;Acc:8518]
ENSG00000171540	-0.72	2.64629	OTP	orthopedia_homeobox_[Source:HGNC_Symbol;Acc:8518]
ENSG00000151012	-4.2	2.62677	SLC7A11	solute_carrier_family_7_(anionic_amino_acid_transporter_light_chain,_xc-_system),_member_11_[Source:HGNC_Symbol;Acc:11059]
ENSG00000027075	-1.16	2.61343	PRKCH	protein_kinase_C,_eta_[Source:HGNC_Symbol;Acc:9403]
ENSG00000027075	-0.09	2.61343	PRKCH	protein_kinase_C,_eta_[Source:HGNC_Symbol;Acc:9403]
ENSG00000106605	-4.97	2.59255	BLVRA	biliverdin_reductase_A_[Source:HGNC_Symbol;Acc:1062]
ENSG00000122877	-2.22	2.56789	EGR2	early_growth_response_2_[Source:HGNC_Symbol;Acc:3239]
ENSG00000129521	-0.62	2.56292	EGLN3	egl_nine_homolog_3_(C._elegans)_[Source:HGNC_Symbol;Acc:14661]
ENSG00000129521	-0.02	2.56292	EGLN3	egl_nine_homolog_3_(C._elegans)_[Source:HGNC_Symbol;Acc:14661]
ENSG00000175471	-0.23	2.55689	MCTP1	multiple_C2_domains,_transmembrane_1_[Source:HGNC_Symbol;Acc:26183]
ENSG00000157214	-4.655	2.5422	STEAP2	STEAP_family_member_2,_metalloreductase_[Source:HGNC_Symbol;Acc:17885]
ENSG00000123989	-1.43	2.53502	CHPF	chondroitin_polymerizing_factor_[Source:HGNC_Symbol;Acc:24291]
ENSG00000050730	-0.72	2.51843	TNIP3	TNFAIP3_interacting_protein_3_[Source:HGNC_Symbol;Acc:19315]
ENSG00000164849	-3.49	2.47288	GPR146	G_protein-coupled_receptor_146_[Source:HGNC_Symbol;Acc:21718]
ENSG00000185634	-5.86	2.44215	SHC4	SHC_(Src_homology_2_domain_containing)_family,_member_4_[Source:HGNC_Symbol;Acc:16743]
ENSG00000185634	-0.57	2.44215	SHC4	SHC_(Src_homology_2_domain_containing)_family,_member_4_[Source:HGNC_Symbol;Acc:16743]
ENSG00000134278	-6.67	2.42245	SPIRE1	spire_homolog_1_(Drosophila)_[Source:HGNC_Symbol;Acc:30622]
ENSG00000111961	-5.86	2.41787	SASH1	SAM_and_SH3_domain_containing_1_[Source:HGNC_Symbol;Acc:19182]
ENSG00000137825	-4.97	2.39501	ITPKA	inositol-trisphosphate_3-kinase_A_[Source:HGNC_Symbol;Acc:6178]
ENSG00000103021	-4.97	2.37476	CCDC113	coiled-coil_domain_containing_113_[Source:HGNC_Symbol;Acc:25002]
ENSG00000166793	-0.37	2.36779	YPEL4	yippee-like_4_(Drosophila)_[Source:HGNC_Symbol;Acc:18328]
ENSG00000164920	-8.68667	2.36408	OSR2	odd-skipped_related_2_(Drosophila)_[Source:HGNC_Symbol;Acc:15830]
ENSG00000117632	-0.37	2.3597	STMN1	stathmin_1_[Source:HGNC_Symbol;Acc:6510]
ENSG00000188352	-5.6375	2.34455	KIAA1797	KIAA1797_[Source:HGNC_Symbol;Acc:23377]
ENSG00000169684	-8.42	2.33563	CHRNA5	cholinergic_receptor,_nicotinic,_alpha_5_[Source:HGNC_Symbol;Acc:1959]
ENSG00000173917	-4.97	2.32961	HOXB2	homeobox_B2_[Source:HGNC_Symbol;Acc:5113]
ENSG00000173917	-0.37	2.32961	HOXB2	homeobox_B2_[Source:HGNC_Symbol;Acc:5113]
ENSG00000214050	-8.91	2.32849	FBXO16	F-box_protein_16_[Source:HGNC_Symbol;Acc:13618]
ENSG00000169122	-4.27	2.30336	FAM110B	family_with_sequence_similarity_110,_member_B_[Source:HGNC_Symbol;Acc:28587]
ENSG00000112378	-1.32	2.30281	PERP	PERP,_TP53_apoptosis_effector_[Source:HGNC_Symbol;Acc:17637]
ENSG00000112378	-0.37	2.30281	PERP	PERP,_TP53_apoptosis_effector_[Source:HGNC_Symbol;Acc:17637]
ENSG00000101746	-6.65	2.28906	NOL4	nucleolar_protein_4_[Source:HGNC_Symbol;Acc:7870]
ENSG00000166016	-9.5	2.28067	ABTB2	ankyrin_repeat_and_BTB_(POZ)_domain_containing_2_[Source:HGNC_Symbol;Acc:23842]
ENSG00000058404	-5.08	2.26776	CAMK2B	calcium/calmodulin-dependent_protein_kinase_II_beta_[Source:HGNC_Symbol;Acc:1461]
ENSG00000185736	-5.79444	2.26356	ADARB2	adenosine_deaminase,_RNA-specific,_B2_[Source:HGNC_Symbol;Acc:227]
ENSG00000168743	-4.97	2.25938	NPNT	nephronectin_[Source:HGNC_Symbol;Acc:27405]
ENSG00000005243	-3.49	2.24972	COPZ2	coatomer_protein_complex,_subunit_zeta_2_[Source:HGNC_Symbol;Acc:19356]
ENSG00000166068	-6.67	2.2455	SPRED1	sprouty-related,_EVH1_domain_containing_1_[Source:HGNC_Symbol;Acc:20249]
ENSG00000070087	-7.52	2.23934	PFN2	profilin_2_[Source:HGNC_Symbol;Acc:8882]
ENSG00000085733	-5.08	2.23054	CTTN	cortactin_[Source:HGNC_Symbol;Acc:3338]
ENSG00000114251	-0.73	2.21881	WNT5A	wingless-type_MMTV_integration_site_family,_member_5A_[Source:HGNC_Symbol;Acc:12784]
ENSG00000137821	-5.37667	2.20831	LRRC49	leucine_rich_repeat_containing_49_[Source:HGNC_Symbol;Acc:25965]
ENSG00000091129	-1.65	2.19194	NRCAM	neuronal_cell_adhesion_molecule_[Source:HGNC_Symbol;Acc:7994]
ENSG00000091129	-1.55	2.19194	NRCAM	neuronal_cell_adhesion_molecule_[Source:HGNC_Symbol;Acc:7994]
ENSG00000091129	-0.62	2.19194	NRCAM	neuronal_cell_adhesion_molecule_[Source:HGNC_Symbol;Acc:7994]
ENSG00000091129	-0.36	2.19194	NRCAM	neuronal_cell_adhesion_molecule_[Source:HGNC_Symbol;Acc:7994]
ENSG00000115233	-7.52	2.18309	PSMD14	proteasome_(prosome,_macropain)_26S_subunit,_non-ATPase,_14_[Source:HGNC_Symbol;Acc:16889]
ENSG00000169758	-5.86	2.18127	C15orf27	chromosome_15_open_reading_frame_27_[Source:HGNC_Symbol;Acc:26763]
ENSG00000083857	-4.44333	2.17677	FAT1	FAT_tumor_suppressor_homolog_1_(Drosophila)_[Source:HGNC_Symbol;Acc:3595]
ENSG00000136111	-4.97	2.16775	TBC1D4	TBC1_domain_family,_member_4_[Source:HGNC_Symbol;Acc:19165]
ENSG00000089916	-0.43	2.16314	C14orf118	chromosome_14_open_reading_frame_118_[Source:HGNC_Symbol;Acc:20210]
ENSG00000089916	-0.35	2.16314	C14orf118	chromosome_14_open_reading_frame_118_[Source:HGNC_Symbol;Acc:20210]
ENSG00000075420	-6.674	2.13604	FNDC3B	fibronectin_type_III_domain_containing_3B_[Source:HGNC_Symbol;Acc:24670]
ENSG00000120659	-7.52	2.12198	TNFSF11	tumor_necrosis_factor_(ligand)_superfamily,_member_11_[Source:HGNC_Symbol;Acc:11926]
ENSG00000073150	-0.25	2.12117	PANX2	pannexin_2_[Source:HGNC_Symbol;Acc:8600]
ENSG00000152229	-0.22	2.11829	PSTPIP2	proline-serine-threonine_phosphatase_interacting_protein_2_[Source:HGNC_Symbol;Acc:9581]
ENSG00000105778	-9.38	2.09029	AVL9	AVL9_homolog_(S._cerevisiase)_[Source:HGNC_Symbol;Acc:28994]
ENSG00000105778	-0.99	2.09029	AVL9	AVL9_homolog_(S._cerevisiase)_[Source:HGNC_Symbol;Acc:28994]
ENSG00000166592	-6.67	2.08836	RRAD	Ras-related_associated_with_diabetes_[Source:HGNC_Symbol;Acc:10446]
ENSG00000113552	-7.16333	2.08047	GNPDA1	glucosamine-6-phosphate_deaminase_1_[Source:HGNC_Symbol;Acc:4417]
ENSG00000111424	-4.97	2.06743	VDR	vitamin_D_(1,25-_dihydroxyvitamin_D3)_receptor_[Source:HGNC_Symbol;Acc:12679]
ENSG00000107779	-7.45	2.06166	BMPR1A	bone_morphogenetic_protein_receptor,_type_IA_[Source:HGNC_Symbol;Acc:1076]
ENSG00000161243	-9.38	2.05793	FBXO27	F-box_protein_27_[Source:HGNC_Symbol;Acc:18753]
ENSG00000135898	-14.38	2.04502	GPR55	G_protein-coupled_receptor_55_[Source:HGNC_Symbol;Acc:4511]
ENSG00000163071	-4.2	2.03799	SPATA18	spermatogenesis_associated_18_homolog_(rat)_[Source:HGNC_Symbol;Acc:29579]
ENSG00000198682	-0.37	2.03633	PAPSS2	3'-phosphoadenosine_5'-phosphosulfate_synthase_2_[Source:HGNC_Symbol;Acc:8604]
ENSG00000170011	-6.65	2.03576	MYRIP	myosin_VIIA_and_Rab_interacting_protein_[Source:HGNC_Symbol;Acc:19156]
ENSG00000119698	-8.42	2.02434	PPP4R4	protein_phosphatase_4,_regulatory_subunit_4_[Source:HGNC_Symbol;Acc:23788]
ENSG00000146540	-3.49	2.01898	C7orf50	chromosome_7_open_reading_frame_50_[Source:HGNC_Symbol;Acc:22421]
ENSG00000185920	-7.6125	2.01171	PTCH1	patched_1_[Source:HGNC_Symbol;Acc:9585]
ENSG00000164403	-3.64	2.00843	SHROOM1	shroom_family_member_1_[Source:HGNC_Symbol;Acc:24084]
ENSG00000115318	-5.81	1.9958	LOXL3	lysyl_oxidase-like_3_[Source:HGNC_Symbol;Acc:13869]
ENSG00000174891	-2.22	1.98633	RSRC1	arginine/serine-rich_coiled-coil_1_[Source:HGNC_Symbol;Acc:24152]
ENSG00000174891	-1.08	1.98633	RSRC1	arginine/serine-rich_coiled-coil_1_[Source:HGNC_Symbol;Acc:24152]
ENSG00000184451	-8.42	1.96519	CCR10	chemokine_(C-C_motif)_receptor_10_[Source:HGNC_Symbol;Acc:4474]
ENSG00000182985	-0.09	1.95165	CADM1	cell_adhesion_molecule_1_[Source:HGNC_Symbol;Acc:5951]
ENSG00000119508	-5.415	1.93265	NR4A3	nuclear_receptor_subfamily_4,_group_A,_member_3_[Source:HGNC_Symbol;Acc:7982]
ENSG00000131378	-6.31	1.91377	RFTN1	raftlin,_lipid_raft_linker_1_[Source:HGNC_Symbol;Acc:30278]
ENSG00000179403	-1.16	1.89823	VWA1	von_Willebrand_factor_A_domain_containing_1_[Source:HGNC_Symbol;Acc:30910]
ENSG00000127990	-5.794	1.89626	SGCE	sarcoglycan,_epsilon_[Source:HGNC_Symbol;Acc:10808]
ENSG00000063241	-4.97	1.88941	ISOC2	isochorismatase_domain_containing_2_[Source:HGNC_Symbol;Acc:26278]
ENSG00000172458	-8	1.88164	IL17D	interleukin_17D_[Source:HGNC_Symbol;Acc:5984]
ENSG00000178445	-7.61	1.88029	GLDC	glycine_dehydrogenase_(decarboxylating)_[Source:HGNC_Symbol;Acc:4313]
ENSG00000065989	-1.67	1.8798	PDE4A	phosphodiesterase_4A,_cAMP-specific_[Source:HGNC_Symbol;Acc:8780]
ENSG00000146674	-3.64	1.87901	IGFBP3	insulin-like_growth_factor_binding_protein_3_[Source:HGNC_Symbol;Acc:5472]
ENSG00000198369	-3.64	1.87388	SPRED2	sprouty-related,_EVH1_domain_containing_2_[Source:HGNC_Symbol;Acc:17722]
ENSG00000127863	-7.728	1.86804	TNFRSF19	tumor_necrosis_factor_receptor_superfamily,_member_19_[Source:HGNC_Symbol;Acc:11915]
ENSG00000120093	-8.41333	1.82651	HOXB3	homeobox_B3_[Source:HGNC_Symbol;Acc:5114]
ENSG00000133612	-5.79	1.80598	AGAP3	ArfGAP_with_GTPase_domain,_ankyrin_repeat_and_PH_domain_3_[Source:HGNC_Symbol;Acc:16923]
ENSG00000145194	-0.64	1.8048	ECE2	endothelin_converting_enzyme_2_[Source:HGNC_Symbol;Acc:13275]
ENSG00000145194	-0.25	1.8048	ECE2	endothelin_converting_enzyme_2_[Source:HGNC_Symbol;Acc:13275]
ENSG00000137203	-6.12	1.79617	TFAP2A	transcription_factor_AP-2_alpha_(activating_enhancer_binding_protein_2_alpha)_[Source:HGNC_Symbol;Acc:11742]
ENSG00000137203	-1.86	1.79617	TFAP2A	transcription_factor_AP-2_alpha_(activating_enhancer_binding_protein_2_alpha)_[Source:HGNC_Symbol;Acc:11742]
ENSG00000137203	-1.55	1.79617	TFAP2A	transcription_factor_AP-2_alpha_(activating_enhancer_binding_protein_2_alpha)_[Source:HGNC_Symbol;Acc:11742]
ENSG00000137203	-1.42	1.79617	TFAP2A	transcription_factor_AP-2_alpha_(activating_enhancer_binding_protein_2_alpha)_[Source:HGNC_Symbol;Acc:11742]
ENSG00000137203	-1.08	1.79617	TFAP2A	transcription_factor_AP-2_alpha_(activating_enhancer_binding_protein_2_alpha)_[Source:HGNC_Symbol;Acc:11742]
ENSG00000137203	-0.72	1.79617	TFAP2A	transcription_factor_AP-2_alpha_(activating_enhancer_binding_protein_2_alpha)_[Source:HGNC_Symbol;Acc:11742]
ENSG00000137203	-0.37	1.79617	TFAP2A	transcription_factor_AP-2_alpha_(activating_enhancer_binding_protein_2_alpha)_[Source:HGNC_Symbol;Acc:11742]
ENSG00000137203	-0.36	1.79617	TFAP2A	transcription_factor_AP-2_alpha_(activating_enhancer_binding_protein_2_alpha)_[Source:HGNC_Symbol;Acc:11742]
ENSG00000137203	-0.24	1.79617	TFAP2A	transcription_factor_AP-2_alpha_(activating_enhancer_binding_protein_2_alpha)_[Source:HGNC_Symbol;Acc:11742]
ENSG00000137203	-0.22	1.79617	TFAP2A	transcription_factor_AP-2_alpha_(activating_enhancer_binding_protein_2_alpha)_[Source:HGNC_Symbol;Acc:11742]
ENSG00000114354	-5.79	1.77637	TFG	TRK-fused_gene_[Source:HGNC_Symbol;Acc:11758]
ENSG00000075643	-4.34	1.76877	MOCOS	molybdenum_cofactor_sulfurase_[Source:HGNC_Symbol;Acc:18234]
ENSG00000172817	-0.37	1.7685	CYP7B1	cytochrome_P450,_family_7,_subfamily_B,_polypeptide_1_[Source:HGNC_Symbol;Acc:2652]
ENSG00000198142	-5.38	1.76757	ANKRD57	ankyrin_repeat_domain_57_[Source:HGNC_Symbol;Acc:26149]
ENSG00000147526	-7.52	1.76722	TACC1	transforming,_acidic_coiled-coil_containing_protein_1_[Source:HGNC_Symbol;Acc:11522]
ENSG00000175592	-5.08	1.7595	FOSL1	FOS-like_antigen_1_[Source:HGNC_Symbol;Acc:13718]
ENSG00000128683	-0.37	1.74923	GAD1	glutamate_decarboxylase_1_(brain,_67kDa)_[Source:HGNC_Symbol;Acc:4092]
ENSG00000128683	-0.36	1.74923	GAD1	glutamate_decarboxylase_1_(brain,_67kDa)_[Source:HGNC_Symbol;Acc:4092]
ENSG00000144810	-0.62	1.71837	COL8A1	collagen,_type_VIII,_alpha_1_[Source:HGNC_Symbol;Acc:2215]
ENSG00000066032	-6.67	1.70032	CTNNA2	catenin_(cadherin-associated_protein),_alpha_2_[Source:HGNC_Symbol;Acc:2510]
ENSG00000171208	-5.86	1.69664	NETO2	neuropilin_(NRP)_and_tolloid_(TLL)-like_2_[Source:HGNC_Symbol;Acc:14644]
ENSG00000176884	-5.79	1.69134	GRIN1	glutamate_receptor,_ionotropic,_N-methyl_D-aspartate_1_[Source:HGNC_Symbol;Acc:4584]
ENSG00000176884	-1	1.69134	GRIN1	glutamate_receptor,_ionotropic,_N-methyl_D-aspartate_1_[Source:HGNC_Symbol;Acc:4584]
ENSG00000166828	-0.09	1.67793	SCNN1G	sodium_channel,_nonvoltage-gated_1,_gamma_[Source:HGNC_Symbol;Acc:10602]
ENSG00000162643	-6.722	1.67784	WDR63	WD_repeat_domain_63_[Source:HGNC_Symbol;Acc:30711]
ENSG00000162643	-0.82	1.67784	WDR63	WD_repeat_domain_63_[Source:HGNC_Symbol;Acc:30711]
ENSG00000176658	-5.86	1.66158	MYO1D	myosin_ID_[Source:HGNC_Symbol;Acc:7598]
ENSG00000137692	-5.86	1.65822	DCUN1D5	DCN1,_defective_in_cullin_neddylation_1,_domain_containing_5_(S._cerevisiae)_[Source:HGNC_Symbol;Acc:28409]
ENSG00000196388	-5.86	1.65383	INCA1	inhibitor_of_CDK,_cyclin_A1_interacting_protein_1_[Source:HGNC_Symbol;Acc:32224]
ENSG00000153774	-8.67308	1.64602	CFDP1	craniofacial_development_protein_1_[Source:HGNC_Symbol;Acc:1873]
ENSG00000151332	-0.24	1.64554	MBIP	MAP3K12_binding_inhibitory_protein_1_[Source:HGNC_Symbol;Acc:20427]
ENSG00000114529	-0.99	1.64496	C3orf52	chromosome_3_open_reading_frame_52_[Source:HGNC_Symbol;Acc:26255]
ENSG00000068615	-1.32	1.6411	REEP1	receptor_accessory_protein_1_[Source:HGNC_Symbol;Acc:25786]
ENSG00000090263	-9.38	1.63355	MRPS33	mitochondrial_ribosomal_protein_S33_[Source:HGNC_Symbol;Acc:16634]
ENSG00000104881	-6.245	1.63329	PPP1R13L	protein_phosphatase_1,_regulatory_subunit_13_like_[Source:HGNC_Symbol;Acc:18838]
ENSG00000111012	-0.41	1.62718	CYP27B1	cytochrome_P450,_family_27,_subfamily_B,_polypeptide_1_[Source:HGNC_Symbol;Acc:2606]
ENSG00000178562	-8.04	1.61447	CD28	CD28_molecule_[Source:HGNC_Symbol;Acc:1653]
ENSG00000085741	-0.43	1.60044	WNT11	wingless-type_MMTV_integration_site_family,_member_11_[Source:HGNC_Symbol;Acc:12776]
ENSG00000085741	-0.37	1.60044	WNT11	wingless-type_MMTV_integration_site_family,_member_11_[Source:HGNC_Symbol;Acc:12776]
ENSG00000113494	-2.15	1.59035	PRLR	prolactin_receptor_[Source:HGNC_Symbol;Acc:9446]
ENSG00000101638	-5.66	1.58839	ST8SIA5	ST8_alpha-N-acetyl-neuraminide_alpha-2,8-sialyltransferase_5_[Source:HGNC_Symbol;Acc:17827]
ENSG00000171202	-3.64	1.58424	TMEM126A	transmembrane_protein_126A_[Source:HGNC_Symbol;Acc:25382]
ENSG00000116285	-8.015	1.58196	ERRFI1	ERBB_receptor_feedback_inhibitor_1_[Source:HGNC_Symbol;Acc:18185]
ENSG00000116285	-2.23	1.58196	ERRFI1	ERBB_receptor_feedback_inhibitor_1_[Source:HGNC_Symbol;Acc:18185]
ENSG00000167693	-4.97	1.56793	NXN	nucleoredoxin_[Source:HGNC_Symbol;Acc:18008]
ENSG00000167693	-1.65	1.56793	NXN	nucleoredoxin_[Source:HGNC_Symbol;Acc:18008]
ENSG00000167693	-0.51	1.56793	NXN	nucleoredoxin_[Source:HGNC_Symbol;Acc:18008]
ENSG00000125798	-2.06	1.56362	FOXA2	forkhead_box_A2_[Source:HGNC_Symbol;Acc:5022]
ENSG00000125798	-0.37	1.56362	FOXA2	forkhead_box_A2_[Source:HGNC_Symbol;Acc:5022]
ENSG00000104213	-0.41	1.56303	PDGFRL	platelet-derived_growth_factor_receptor-like_[Source:HGNC_Symbol;Acc:8805]
ENSG00000164953	-4.2	1.55929	TMEM67	transmembrane_protein_67_[Source:HGNC_Symbol;Acc:28396]
ENSG00000108433	-1.55	1.55636	GOSR2	golgi_SNAP_receptor_complex_member_2_[Source:HGNC_Symbol;Acc:4431]
ENSG00000112699	-1.15	1.54598	GMDS	GDP-mannose_4,6-dehydratase_[Source:HGNC_Symbol;Acc:4369]
ENSG00000076864	-0.37	1.54208	RAP1GAP	RAP1_GTPase_activating_protein_[Source:HGNC_Symbol;Acc:9858]
ENSG00000151914	-6.38	1.53887	DST	dystonin_[Source:HGNC_Symbol;Acc:1090]
ENSG00000163975	-4.97	1.52318	MFI2	antigen_p97_(melanoma_associated)_identified_by_monoclonal_antibodies_133.2_and_96.5_[Source:HGNC_Symbol;Acc:7037]
ENSG00000122585	-2.29	1.51693	NPY	neuropeptide_Y_[Source:HGNC_Symbol;Acc:7955]
ENSG00000122585	-0.09	1.51693	NPY	neuropeptide_Y_[Source:HGNC_Symbol;Acc:7955]
ENSG00000116128	-6.47667	1.51058	BCL9	B-cell_CLL/lymphoma_9_[Source:HGNC_Symbol;Acc:1008]
ENSG00000116128	-1.15	1.51058	BCL9	B-cell_CLL/lymphoma_9_[Source:HGNC_Symbol;Acc:1008]
ENSG00000105613	-2.22	1.50877	MAST1	microtubule_associated_serine/threonine_kinase_1_[Source:HGNC_Symbol;Acc:19034]
ENSG00000105613	-1.32	1.50877	MAST1	microtubule_associated_serine/threonine_kinase_1_[Source:HGNC_Symbol;Acc:19034]
ENSG00000105613	-1.15	1.50877	MAST1	microtubule_associated_serine/threonine_kinase_1_[Source:HGNC_Symbol;Acc:19034]
ENSG00000138823	-4.305	1.49862	MTTP	microsomal_triglyceride_transfer_protein_[Source:HGNC_Symbol;Acc:7467]
ENSG00000100290	-3.49	1.49756	BIK	BCL2-interacting_killer_(apoptosis-inducing)_[Source:HGNC_Symbol;Acc:1051]
ENSG00000167434	-0.24	1.49003	CA4	carbonic_anhydrase_IV_[Source:HGNC_Symbol;Acc:1375]
ENSG00000148143	-0.46	1.48888	ZNF462	zinc_finger_protein_462_[Source:HGNC_Symbol;Acc:21684]
ENSG00000152154	-1.15	1.48777	TMEM178	transmembrane_protein_178_[Source:HGNC_Symbol;Acc:28517]
ENSG00000152154	-0.98	1.48777	TMEM178	transmembrane_protein_178_[Source:HGNC_Symbol;Acc:28517]
ENSG00000147889	-7.33455	1.48593	CDKN2A	cyclin-dependent_kinase_inhibitor_2A_(melanoma,_p16,_inhibits_CDK4)_[Source:HGNC_Symbol;Acc:1787]
ENSG00000164458	-1.32	1.47431	T	T,_brachyury_homolog_(mouse)_[Source:HGNC_Symbol;Acc:11515]
ENSG00000125618	-12.52	1.47256	PAX8	paired_box_8_[Source:HGNC_Symbol;Acc:8622]
ENSG00000125618	-0.82	1.47256	PAX8	paired_box_8_[Source:HGNC_Symbol;Acc:8622]
ENSG00000149084	-5.06333	1.47238	HSD17B12	hydroxysteroid_(17-beta)_dehydrogenase_12_[Source:HGNC_Symbol;Acc:18646]
ENSG00000149084	-0.23	1.47238	HSD17B12	hydroxysteroid_(17-beta)_dehydrogenase_12_[Source:HGNC_Symbol;Acc:18646]
ENSG00000124491	-9.38	1.45856	F13A1	coagulation_factor_XIII,_A1_polypeptide_[Source:HGNC_Symbol;Acc:3531]
ENSG00000167920	-8.42	1.44948	TMEM99	transmembrane_protein_99_[Source:HGNC_Symbol;Acc:28305]
ENSG00000133101	-1.51	1.43763	CCNA1	cyclin_A1_[Source:HGNC_Symbol;Acc:1577]
ENSG00000133101	-0.36	1.43763	CCNA1	cyclin_A1_[Source:HGNC_Symbol;Acc:1577]
ENSG00000180532	-6.65	1.43676	ZSCAN4	zinc_finger_and_SCAN_domain_containing_4_[Source:HGNC_Symbol;Acc:23709]
ENSG00000180532	-1.43	1.43676	ZSCAN4	zinc_finger_and_SCAN_domain_containing_4_[Source:HGNC_Symbol;Acc:23709]
ENSG00000071909	-3.64	1.43609	MYO3B	myosin_IIIB_[Source:HGNC_Symbol;Acc:15576]
ENSG00000164111	-5.86	1.43451	ANXA5	annexin_A5_[Source:HGNC_Symbol;Acc:543]
ENSG00000140465	-4.2	1.42807	CYP1A1	cytochrome_P450,_family_1,_subfamily_A,_polypeptide_1_[Source:HGNC_Symbol;Acc:2595]
ENSG00000132141	-5.86	1.40827	CCT6B	chaperonin_containing_TCP1,_subunit_6B_(zeta_2)_[Source:HGNC_Symbol;Acc:1621]
ENSG00000168779	-1.83	1.40656	SHOX2	short_stature_homeobox_2_[Source:HGNC_Symbol;Acc:10854]
ENSG00000168779	-1.15	1.40656	SHOX2	short_stature_homeobox_2_[Source:HGNC_Symbol;Acc:10854]
ENSG00000168779	-0.72	1.40656	SHOX2	short_stature_homeobox_2_[Source:HGNC_Symbol;Acc:10854]
ENSG00000168779	-0.24	1.40656	SHOX2	short_stature_homeobox_2_[Source:HGNC_Symbol;Acc:10854]
ENSG00000168779	-0.09	1.40656	SHOX2	short_stature_homeobox_2_[Source:HGNC_Symbol;Acc:10854]
ENSG00000170017	-6.655	1.40454	ALCAM	activated_leukocyte_cell_adhesion_molecule_[Source:HGNC_Symbol;Acc:400]
ENSG00000162374	-7.52	1.39836	ELAVL4	ELAV_(embryonic_lethal,_abnormal_vision,_Drosophila)-like_4_(Hu_antigen_D)_[Source:HGNC_Symbol;Acc:3315]
ENSG00000080493	-0.09	1.39267	SLC4A4	solute_carrier_family_4,_sodium_bicarbonate_cotransporter,_member_4_[Source:HGNC_Symbol;Acc:11030]
ENSG00000141293	-6.89	1.37845	SKAP1	src_kinase_associated_phosphoprotein_1_[Source:HGNC_Symbol;Acc:15605]
ENSG00000171467	-4.55	1.37207	ZNF318	zinc_finger_protein_318_[Source:HGNC_Symbol;Acc:13578]
ENSG00000043355	-6.29667	1.3699	ZIC2	Zic_family_member_2_[Source:HGNC_Symbol;Acc:12873]
ENSG00000043355	-2.22	1.3699	ZIC2	Zic_family_member_2_[Source:HGNC_Symbol;Acc:12873]
ENSG00000043355	-2.08	1.3699	ZIC2	Zic_family_member_2_[Source:HGNC_Symbol;Acc:12873]
ENSG00000043355	-1.93	1.3699	ZIC2	Zic_family_member_2_[Source:HGNC_Symbol;Acc:12873]
ENSG00000043355	-0.89	1.3699	ZIC2	Zic_family_member_2_[Source:HGNC_Symbol;Acc:12873]
ENSG00000043355	-0.37	1.3699	ZIC2	Zic_family_member_2_[Source:HGNC_Symbol;Acc:12873]
ENSG00000082781	-0.46	1.36354	ITGB5	integrin,_beta_5_[Source:HGNC_Symbol;Acc:6160]
ENSG00000135740	-4.97	1.35565	SLC9A5	solute_carrier_family_9_(sodium/hydrogen_exchanger),_member_5_[Source:HGNC_Symbol;Acc:11078]
ENSG00000110660	-4.2	1.34389	SLC35F2	solute_carrier_family_35,_member_F2_[Source:HGNC_Symbol;Acc:23615]
ENSG00000008196	-0.62	1.34278	TFAP2B	transcription_factor_AP-2_beta_(activating_enhancer_binding_protein_2_beta)_[Source:HGNC_Symbol;Acc:11743]
ENSG00000008196	-0.37	1.34278	TFAP2B	transcription_factor_AP-2_beta_(activating_enhancer_binding_protein_2_beta)_[Source:HGNC_Symbol;Acc:11743]
ENSG00000120820	-4.97	1.33963	GLT8D2	glycosyltransferase_8_domain_containing_2_[Source:HGNC_Symbol;Acc:24890]
ENSG00000175264	-0.89	1.33834	CHST1	carbohydrate_(keratan_sulfate_Gal-6)_sulfotransferase_1_[Source:HGNC_Symbol;Acc:1969]
ENSG00000115504	-7.585	1.32729	EHBP1	EH_domain_binding_protein_1_[Source:HGNC_Symbol;Acc:29144]
ENSG00000147677	-5.425	1.30792	EIF3H	eukaryotic_translation_initiation_factor_3,_subunit_H_[Source:HGNC_Symbol;Acc:3273]
ENSG00000165655	-1.08	1.30254	ZNF503	zinc_finger_protein_503_[Source:HGNC_Symbol;Acc:23589]
ENSG00000184840	-4.97	1.30117	TMED9	transmembrane_emp24_protein_transport_domain_containing_9_[Source:HGNC_Symbol;Acc:24878]
ENSG00000163501	-1.32	1.28914	IHH	Indian_hedgehog_[Source:HGNC_Symbol;Acc:5956]
ENSG00000163501	-0.62	1.28914	IHH	Indian_hedgehog_[Source:HGNC_Symbol;Acc:5956]
ENSG00000103310	-8.42	1.27663	ZP2	zona_pellucida_glycoprotein_2_(sperm_receptor)_[Source:HGNC_Symbol;Acc:13188]
ENSG00000081377	-0.54	1.27367	CDC14B	CDC14_cell_division_cycle_14_homolog_B_(S._cerevisiae)_[Source:HGNC_Symbol;Acc:1719]
ENSG00000113196	-3.64	1.26714	HAND1	heart_and_neural_crest_derivatives_expressed_1_[Source:HGNC_Symbol;Acc:4807]
ENSG00000113196	-2.29	1.26714	HAND1	heart_and_neural_crest_derivatives_expressed_1_[Source:HGNC_Symbol;Acc:4807]
ENSG00000113196	-1.93	1.26714	HAND1	heart_and_neural_crest_derivatives_expressed_1_[Source:HGNC_Symbol;Acc:4807]
ENSG00000113196	-1.26	1.26714	HAND1	heart_and_neural_crest_derivatives_expressed_1_[Source:HGNC_Symbol;Acc:4807]
ENSG00000113196	-0.37	1.26714	HAND1	heart_and_neural_crest_derivatives_expressed_1_[Source:HGNC_Symbol;Acc:4807]
ENSG00000113196	-0.02	1.26714	HAND1	heart_and_neural_crest_derivatives_expressed_1_[Source:HGNC_Symbol;Acc:4807]
ENSG00000106049	-4.2	1.26428	HIBADH	3-hydroxyisobutyrate_dehydrogenase_[Source:HGNC_Symbol;Acc:4907]
ENSG00000111832	-4.2	1.26314	RWDD1	RWD_domain_containing_1_[Source:HGNC_Symbol;Acc:20993]
ENSG00000155760	-4.555	1.25545	FZD7	frizzled_family_receptor_7_[Source:HGNC_Symbol;Acc:4045]
ENSG00000198719	-1.65	1.25009	DLL1	delta-like_1_(Drosophila)_[Source:HGNC_Symbol;Acc:2908]
ENSG00000204381	-0.89	1.23536	LAYN	layilin_[Source:HGNC_Symbol;Acc:29471]
ENSG00000107831	-0.99	1.22929	FGF8	fibroblast_growth_factor_8_(androgen-induced)_[Source:HGNC_Symbol;Acc:3686]
ENSG00000179094	-6.67	1.22525	PER1	period_homolog_1_(Drosophila)_[Source:HGNC_Symbol;Acc:8845]
ENSG00000166446	-4.585	1.22305	CDYL2	chromodomain_protein,_Y-like_2_[Source:HGNC_Symbol;Acc:23030]
ENSG00000112902	-10.39	1.21875	SEMA5A	sema_domain,_seven_thrombospondin_repeats_(type_1_and_type_1-like),_transmembrane_domain_(TM)_and_short_cytoplasmic_domain,_(semaphorin)_5A_[Source:HGNC_Symbol;Acc:10736]
ENSG00000125378	-6.22	1.21786	BMP4	bone_morphogenetic_protein_4_[Source:HGNC_Symbol;Acc:1071]
ENSG00000125378	-2.08	1.21786	BMP4	bone_morphogenetic_protein_4_[Source:HGNC_Symbol;Acc:1071]
ENSG00000110092	-0.73	1.21246	CCND1	cyclin_D1_[Source:HGNC_Symbol;Acc:1582]
ENSG00000110092	-0.37	1.21246	CCND1	cyclin_D1_[Source:HGNC_Symbol;Acc:1582]
ENSG00000006695	-6.895	1.20909	COX10	COX10_homolog,_cytochrome_c_oxidase_assembly_protein,_heme_A:_farnesyltransferase_(yeast)_[Source:HGNC_Symbol;Acc:2260]
ENSG00000169213	-0.57	1.20898	RAB3B	RAB3B,_member_RAS_oncogene_family_[Source:HGNC_Symbol;Acc:9778]
ENSG00000169213	-0.23	1.20898	RAB3B	RAB3B,_member_RAS_oncogene_family_[Source:HGNC_Symbol;Acc:9778]
ENSG00000125850	-0.09	1.20891	OVOL2	ovo-like_2_(Drosophila)_[Source:HGNC_Symbol;Acc:15804]
ENSG00000105963	-31.3433	1.20737	ADAP1	ArfGAP_with_dual_PH_domains_1_[Source:HGNC_Symbol;Acc:16486]
ENSG00000117461	-7.085	1.207	PIK3R3	phosphoinositide-3-kinase,_regulatory_subunit_3_(gamma)_[Source:HGNC_Symbol;Acc:8981]
ENSG00000167619	-0.73	1.19887	TMEM145	transmembrane_protein_145_[Source:HGNC_Symbol;Acc:26912]
ENSG00000171444	-4.11	1.19469	MCC	mutated_in_colorectal_cancers_[Source:HGNC_Symbol;Acc:6935]
ENSG00000171444	-0.54	1.19469	MCC	mutated_in_colorectal_cancers_[Source:HGNC_Symbol;Acc:6935]
ENSG00000203995	-9.38	1.19123	ZYG11A	zyg-11_homolog_A_(C._elegans)_[Source:HGNC_Symbol;Acc:32058]
ENSG00000119285	-5.86	1.18517	HEATR1	HEAT_repeat_containing_1_[Source:HGNC_Symbol;Acc:25517]
ENSG00000163636	-5.08	1.18	PSMD6	proteasome_(prosome,_macropain)_26S_subunit,_non-ATPase,_6_[Source:HGNC_Symbol;Acc:9564]
ENSG00000130956	-5.08	1.17788	HABP4	hyaluronan_binding_protein_4_[Source:HGNC_Symbol;Acc:17062]
ENSG00000205213	-5.79	1.17769	LGR4	leucine-rich_repeat_containing_G_protein-coupled_receptor_4_[Source:HGNC_Symbol;Acc:13299]
ENSG00000154978	-4.97	1.17478	VOPP1	vesicular,_overexpressed_in_cancer,_prosurvival_protein_1_[Source:HGNC_Symbol;Acc:34518]
ENSG00000117114	-7.23	1.1651	LPHN2	latrophilin_2_[Source:HGNC_Symbol;Acc:18582]
ENSG00000175643	-6.65	1.1605	RMI2	RMI2,_RecQ_mediated_genome_instability_2,_homolog_(S._cerevisiae)_[Source:HGNC_Symbol;Acc:28349]
ENSG00000134874	-4.2	1.15931	DZIP1	DAZ_interacting_protein_1_[Source:HGNC_Symbol;Acc:20908]
ENSG00000157782	-4.2	1.14019	CABP1	calcium_binding_protein_1_[Source:HGNC_Symbol;Acc:1384]
ENSG00000070159	-0.37	1.13965	PTPN3	protein_tyrosine_phosphatase,_non-receptor_type_3_[Source:HGNC_Symbol;Acc:9655]
ENSG00000188175	-4.34	1.13191	HEPACAM2	HEPACAM_family_member_2_[Source:HGNC_Symbol;Acc:27364]
ENSG00000020426	-4.97	1.13153	MNAT1	menage_a_trois_homolog_1,_cyclin_H_assembly_factor_(Xenopus_laevis)_[Source:HGNC_Symbol;Acc:7181]
ENSG00000057657	-1.25	1.12866	PRDM1	PR_domain_containing_1,_with_ZNF_domain_[Source:HGNC_Symbol;Acc:9346]
ENSG00000057657	-0.36	1.12866	PRDM1	PR_domain_containing_1,_with_ZNF_domain_[Source:HGNC_Symbol;Acc:9346]
ENSG00000151135	-4.34	1.11472	C12orf23	chromosome_12_open_reading_frame_23_[Source:HGNC_Symbol;Acc:28281]
ENSG00000141428	-5.08	1.11216	C18orf21	chromosome_18_open_reading_frame_21_[Source:HGNC_Symbol;Acc:28802]
ENSG00000154237	-4.97	1.10935	LRRK1	leucine-rich_repeat_kinase_1_[Source:HGNC_Symbol;Acc:18608]
ENSG00000105642	-0.62	1.09938	KCNN1	potassium_intermediate/small_conductance_calcium-activated_channel,_subfamily_N,_member_1_[Source:HGNC_Symbol;Acc:6290]
ENSG00000117395	-5.79	1.09848	EBNA1BP2	EBNA1_binding_protein_2_[Source:HGNC_Symbol;Acc:15531]
ENSG00000135390	-4.97	1.09765	ATP5G2	ATP_synthase,_H+_transporting,_mitochondrial_Fo_complex,_subunit_C2_(subunit_9)_[Source:HGNC_Symbol;Acc:842]
ENSG00000101311	-0.57	1.08289	FERMT1	fermitin_family_member_1_[Source:HGNC_Symbol;Acc:15889]
ENSG00000135314	-6.16	1.07521	KHDC1	KH_homology_domain_containing_1_[Source:HGNC_Symbol;Acc:21366]
ENSG00000170396	-0.57	1.07373	ZNF804A	zinc_finger_protein_804A_[Source:HGNC_Symbol;Acc:21711]
ENSG00000144355	-2.22	1.07334	DLX1	distal-less_homeobox_1_[Source:HGNC_Symbol;Acc:2914]
ENSG00000144355	-1.93	1.07334	DLX1	distal-less_homeobox_1_[Source:HGNC_Symbol;Acc:2914]
ENSG00000144355	-1.36	1.07334	DLX1	distal-less_homeobox_1_[Source:HGNC_Symbol;Acc:2914]
ENSG00000144355	-1.08	1.07334	DLX1	distal-less_homeobox_1_[Source:HGNC_Symbol;Acc:2914]
ENSG00000144355	-0.82	1.07334	DLX1	distal-less_homeobox_1_[Source:HGNC_Symbol;Acc:2914]
ENSG00000144355	-0.62	1.07334	DLX1	distal-less_homeobox_1_[Source:HGNC_Symbol;Acc:2914]
ENSG00000175265	-5.425	1.06954	GOLGA8A	golgin_A8_family,_member_A_[Source:HGNC_Symbol;Acc:31972]
ENSG00000113946	-5.86	1.06704	CLDN16	claudin_16_[Source:HGNC_Symbol;Acc:2037]
ENSG00000143786	-4.2	1.06565	CNIH3	cornichon_homolog_3_(Drosophila)_[Source:HGNC_Symbol;Acc:26802]
ENSG00000095739	-2.22	1.06144	BAMBI	BMP_and_activin_membrane-bound_inhibitor_homolog_(Xenopus_laevis)_[Source:HGNC_Symbol;Acc:30251]
ENSG00000095739	-0.89	1.06144	BAMBI	BMP_and_activin_membrane-bound_inhibitor_homolog_(Xenopus_laevis)_[Source:HGNC_Symbol;Acc:30251]
ENSG00000095739	-0.09	1.06144	BAMBI	BMP_and_activin_membrane-bound_inhibitor_homolog_(Xenopus_laevis)_[Source:HGNC_Symbol;Acc:30251]
ENSG00000111981	-0.09	1.06123	ULBP1	UL16_binding_protein_1_[Source:HGNC_Symbol;Acc:14893]
ENSG00000122863	-0.09	1.05926	CHST3	carbohydrate_(chondroitin_6)_sulfotransferase_3_[Source:HGNC_Symbol;Acc:1971]
ENSG00000102763	-6.71333	1.05755	KIAA0564	KIAA0564_[Source:HGNC_Symbol;Acc:29071]
ENSG00000165264	-3	1.05573	NDUFB6	NADH_dehydrogenase_(ubiquinone)_1_beta_subcomplex,_6,_17kDa_[Source:HGNC_Symbol;Acc:7701]
ENSG00000179104	-13.63	1.05513	TMTC2	transmembrane_and_tetratricopeptide_repeat_containing_2_[Source:HGNC_Symbol;Acc:25440]
ENSG00000050767	-13.61	1.04756	COL23A1	collagen,_type_XXIII,_alpha_1_[Source:HGNC_Symbol;Acc:22990]
ENSG00000140332	-5.435	1.04519	TLE3	transducin-like_enhancer_of_split_3_(E(sp1)_homolog,_Drosophila)_[Source:HGNC_Symbol;Acc:11839]
ENSG00000196704	-1.16	1.04065	AMZ2	archaelysin_family_metallopeptidase_2_[Source:HGNC_Symbol;Acc:28041]
ENSG00000196704	-0.09	1.04065	AMZ2	archaelysin_family_metallopeptidase_2_[Source:HGNC_Symbol;Acc:28041]
ENSG00000029153	-4.97	1.02668	ARNTL2	aryl_hydrocarbon_receptor_nuclear_translocator-like_2_[Source:HGNC_Symbol;Acc:18984]
ENSG00000125430	-6.67	1.02438	HS3ST3B1	heparan_sulfate_(glucosamine)_3-O-sulfotransferase_3B1_[Source:HGNC_Symbol;Acc:5198]
ENSG00000120705	-0.54	1.02243	ETF1	eukaryotic_translation_termination_factor_1_[Source:HGNC_Symbol;Acc:3477]
ENSG00000120705	-0.23	1.02243	ETF1	eukaryotic_translation_termination_factor_1_[Source:HGNC_Symbol;Acc:3477]
ENSG00000151502	-4.97	1.01025	VPS26B	vacuolar_protein_sorting_26_homolog_B_(S._pombe)_[Source:HGNC_Symbol;Acc:28119]
ENSG00000162552	-0.22	0.99679	WNT4	wingless-type_MMTV_integration_site_family,_member_4_[Source:HGNC_Symbol;Acc:12783]
ENSG00000102606	-0.82	0.993518	ARHGEF7	Rho_guanine_nucleotide_exchange_factor_(GEF)_7_[Source:HGNC_Symbol;Acc:15607]
ENSG00000183421	-0.46	0.991521	RIPK4	receptor-interacting_serine-threonine_kinase_4_[Source:HGNC_Symbol;Acc:496]
ENSG00000086015	-5.79	0.988289	MAST2	microtubule_associated_serine/threonine_kinase_2_[Source:HGNC_Symbol;Acc:19035]
ENSG00000118257	-0.57	0.987414	NRP2	neuropilin_2_[Source:HGNC_Symbol;Acc:8005]
ENSG00000118257	-0.09	0.987414	NRP2	neuropilin_2_[Source:HGNC_Symbol;Acc:8005]
ENSG00000067182	-7.6325	0.983922	TNFRSF1A	tumor_necrosis_factor_receptor_superfamily,_member_1A_[Source:HGNC_Symbol;Acc:11916]
ENSG00000109390	-9.7	0.981451	NDUFC1	NADH_dehydrogenase_(ubiquinone)_1,_subcomplex_unknown,_1,_6kDa_[Source:HGNC_Symbol;Acc:7705]
ENSG00000109390	-1.15	0.981451	NDUFC1	NADH_dehydrogenase_(ubiquinone)_1,_subcomplex_unknown,_1,_6kDa_[Source:HGNC_Symbol;Acc:7705]
ENSG00000109390	-0.09	0.981451	NDUFC1	NADH_dehydrogenase_(ubiquinone)_1,_subcomplex_unknown,_1,_6kDa_[Source:HGNC_Symbol;Acc:7705]
ENSG00000105371	-6.65	0.979125	ICAM4	intercellular_adhesion_molecule_4_(Landsteiner-Wiener_blood_group)_[Source:HGNC_Symbol;Acc:5347]
ENSG00000132640	-5.79	0.976872	BTBD3	BTB_(POZ)_domain_containing_3_[Source:HGNC_Symbol;Acc:15854]
ENSG00000100625	-6.67	0.974011	SIX4	SIX_homeobox_4_[Source:HGNC_Symbol;Acc:10890]
ENSG00000100625	-1.32	0.974011	SIX4	SIX_homeobox_4_[Source:HGNC_Symbol;Acc:10890]
ENSG00000100625	-0.46	0.974011	SIX4	SIX_homeobox_4_[Source:HGNC_Symbol;Acc:10890]
ENSG00000100625	-0.36	0.974011	SIX4	SIX_homeobox_4_[Source:HGNC_Symbol;Acc:10890]
ENSG00000078900	-3.845	0.973337	TP73	tumor_protein_p73_[Source:HGNC_Symbol;Acc:12003]
ENSG00000150867	-7.8225	0.970651	PIP4K2A	phosphatidylinositol-5-phosphate_4-kinase,_type_II,_alpha_[Source:HGNC_Symbol;Acc:8997]
ENSG00000133863	-5.79	0.968963	TEX15	testis_expressed_15_[Source:HGNC_Symbol;Acc:11738]
ENSG00000138095	-5.79	0.966005	LRPPRC	leucine-rich_PPR-motif_containing_[Source:HGNC_Symbol;Acc:15714]
ENSG00000223380	-1.65	0.96175	SEC22B	SEC22_vesicle_trafficking_protein_homolog_B_(S._cerevisiae)_(gene/pseudogene)_[Source:HGNC_Symbol;Acc:10700]
ENSG00000070669	-6.65	0.947777	ASNS	asparagine_synthetase_(glutamine-hydrolyzing)_[Source:HGNC_Symbol;Acc:753]
ENSG00000106089	-6.65	0.944698	STX1A	syntaxin_1A_(brain)_[Source:HGNC_Symbol;Acc:11433]
ENSG00000142686	-5.025	0.938701	C1orf216	chromosome_1_open_reading_frame_216_[Source:HGNC_Symbol;Acc:26800]
ENSG00000142686	-1.15	0.938701	C1orf216	chromosome_1_open_reading_frame_216_[Source:HGNC_Symbol;Acc:26800]
ENSG00000159556	-6.69	0.938429	ISL2	ISL_LIM_homeobox_2_[Source:HGNC_Symbol;Acc:18524]
ENSG00000159556	-2.29	0.938429	ISL2	ISL_LIM_homeobox_2_[Source:HGNC_Symbol;Acc:18524]
ENSG00000159556	-1.65	0.938429	ISL2	ISL_LIM_homeobox_2_[Source:HGNC_Symbol;Acc:18524]
ENSG00000159556	-1.55	0.938429	ISL2	ISL_LIM_homeobox_2_[Source:HGNC_Symbol;Acc:18524]
ENSG00000249481	-0.09	0.933345	SPATS1	spermatogenesis_associated,_serine-rich_1_[Source:HGNC_Symbol;Acc:22957]
ENSG00000113296	-0.82	0.933212	THBS4	thrombospondin_4_[Source:HGNC_Symbol;Acc:11788]
ENSG00000144045	-5.79	0.930407	DQX1	DEAQ_box_RNA-dependent_ATPase_1_[Source:HGNC_Symbol;Acc:20410]
ENSG00000100426	-0.09	0.91629	ZBED4	zinc_finger,_BED-type_containing_4_[Source:HGNC_Symbol;Acc:20721]
ENSG00000162399	-5.99	0.912424	BSND	Bartter_syndrome,_infantile,_with_sensorineural_deafness_(Barttin)_[Source:HGNC_Symbol;Acc:16512]
ENSG00000184752	-5.03667	0.909841	NDUFA12	NADH_dehydrogenase_(ubiquinone)_1_alpha_subcomplex,_12_[Source:HGNC_Symbol;Acc:23987]
ENSG00000182175	-8.42	0.906477	RGMA	RGM_domain_family,_member_A_[Source:HGNC_Symbol;Acc:30308]
ENSG00000172901	-1.25	0.905469	LVRN	Aminopeptidase_Q_[Source:UniProtKB/Swiss-Prot;Acc:Q6Q4G3]
ENSG00000243710	-5.79	0.901227	WDR65	WD_repeat_domain_65_[Source:HGNC_Symbol;Acc:26485]
ENSG00000172350	-0.36	0.891311	ABCG4	ATP-binding_cassette,_sub-family_G_(WHITE),_member_4_[Source:HGNC_Symbol;Acc:13884]
ENSG00000163710	-1.93	0.890559	PCOLCE2	procollagen_C-endopeptidase_enhancer_2_[Source:HGNC_Symbol;Acc:8739]
ENSG00000163710	-0.36	0.890559	PCOLCE2	procollagen_C-endopeptidase_enhancer_2_[Source:HGNC_Symbol;Acc:8739]
ENSG00000163281	-3.49	0.890378	GNPDA2	glucosamine-6-phosphate_deaminase_2_[Source:HGNC_Symbol;Acc:21526]
ENSG00000185585	-0.24	0.885393	OLFML2A	olfactomedin-like_2A_[Source:HGNC_Symbol;Acc:27270]
ENSG00000185551	-7.31	0.884096	NR2F2	nuclear_receptor_subfamily_2,_group_F,_member_2_[Source:HGNC_Symbol;Acc:7976]
ENSG00000185551	-2.29	0.884096	NR2F2	nuclear_receptor_subfamily_2,_group_F,_member_2_[Source:HGNC_Symbol;Acc:7976]
ENSG00000185551	-1.43	0.884096	NR2F2	nuclear_receptor_subfamily_2,_group_F,_member_2_[Source:HGNC_Symbol;Acc:7976]
ENSG00000167994	-0.99	0.876518	RAB3IL1	RAB3A_interacting_protein_(rabin3)-like_1_[Source:HGNC_Symbol;Acc:9780]
ENSG00000105341	-3.9425	0.872127	ATP5SL	ATP5S-like_[Source:HGNC_Symbol;Acc:25496]
ENSG00000074695	-6.67	0.871448	LMAN1	lectin,_mannose-binding,_1_[Source:HGNC_Symbol;Acc:6631]
ENSG00000121931	-6.27	0.863771	LRIF1	ligand_dependent_nuclear_receptor_interacting_factor_1_[Source:HGNC_Symbol;Acc:30299]
ENSG00000128928	-0.09	0.86235	IVD	isovaleryl-CoA_dehydrogenase_[Source:HGNC_Symbol;Acc:6186]
ENSG00000108582	-7.52	0.859194	CPD	carboxypeptidase_D_[Source:HGNC_Symbol;Acc:2301]
ENSG00000203724	-8.36667	0.854776	C1orf53	chromosome_1_open_reading_frame_53_[Source:HGNC_Symbol;Acc:30003]
ENSG00000203724	-2.08	0.854776	C1orf53	chromosome_1_open_reading_frame_53_[Source:HGNC_Symbol;Acc:30003]
ENSG00000203724	-1.55	0.854776	C1orf53	chromosome_1_open_reading_frame_53_[Source:HGNC_Symbol;Acc:30003]
ENSG00000203724	-1.16	0.854776	C1orf53	chromosome_1_open_reading_frame_53_[Source:HGNC_Symbol;Acc:30003]
ENSG00000203724	-0.65	0.854776	C1orf53	chromosome_1_open_reading_frame_53_[Source:HGNC_Symbol;Acc:30003]
ENSG00000157404	-1.15	0.850211	KIT	v-kit_Hardy-Zuckerman_4_feline_sarcoma_viral_oncogene_homolog_[Source:HGNC_Symbol;Acc:6342]
ENSG00000152413	-8.97	0.847418	HOMER1	homer_homolog_1_(Drosophila)_[Source:HGNC_Symbol;Acc:17512]
ENSG00000136943	-6.65	0.846983	CTSL2	cathepsin_L2_[Source:HGNC_Symbol;Acc:2538]
ENSG00000253958	-5.81	0.841997	CLDN23	claudin_23_[Source:HGNC_Symbol;Acc:17591]
ENSG00000123415	-5.08	0.840322	SMUG1	single-strand-selective_monofunctional_uracil-DNA_glycosylase_1_[Source:HGNC_Symbol;Acc:17148]
ENSG00000123415	-2.22	0.840322	SMUG1	single-strand-selective_monofunctional_uracil-DNA_glycosylase_1_[Source:HGNC_Symbol;Acc:17148]
ENSG00000123415	-1.15	0.840322	SMUG1	single-strand-selective_monofunctional_uracil-DNA_glycosylase_1_[Source:HGNC_Symbol;Acc:17148]
ENSG00000129910	-8.42	0.836051	CDH15	cadherin_15,_type_1,_M-cadherin_(myotubule)_[Source:HGNC_Symbol;Acc:1754]
ENSG00000175198	-4.2	0.828534	PCCA	propionyl_CoA_carboxylase,_alpha_polypeptide_[Source:HGNC_Symbol;Acc:8653]
ENSG00000196636	-7.52	0.821221	ACN9	ACN9_homolog_(S._cerevisiae)_[Source:HGNC_Symbol;Acc:21752]
ENSG00000104611	-5.79	0.817827	SH2D4A	SH2_domain_containing_4A_[Source:HGNC_Symbol;Acc:26102]
ENSG00000108278	-8.42	0.81308	ZNHIT3	zinc_finger,_HIT-type_containing_3_[Source:HGNC_Symbol;Acc:12309]
ENSG00000088367	-9.38	0.81294	EPB41L1	erythrocyte_membrane_protein_band_4.1-like_1_[Source:HGNC_Symbol;Acc:3378]
ENSG00000088367	-1.44	0.81294	EPB41L1	erythrocyte_membrane_protein_band_4.1-like_1_[Source:HGNC_Symbol;Acc:3378]
ENSG00000196932	-7.52	0.806964	TMEM26	transmembrane_protein_26_[Source:HGNC_Symbol;Acc:28550]
ENSG00000119953	-6.22	0.805999	SMNDC1	survival_motor_neuron_domain_containing_1_[Source:HGNC_Symbol;Acc:16900]
ENSG00000164023	-4.34	0.805601	SGMS2	sphingomyelin_synthase_2_[Source:HGNC_Symbol;Acc:28395]
ENSG00000116990	-0.72	0.799283	MYCL1	v-myc_myelocytomatosis_viral_oncogene_homolog_1,_lung_carcinoma_derived_(avian)_[Source:HGNC_Symbol;Acc:7555]
ENSG00000111879	-2.22	0.778277	FAM184A	family_with_sequence_similarity_184,_member_A_[Source:HGNC_Symbol;Acc:20991]
ENSG00000111879	-1.71	0.778277	FAM184A	family_with_sequence_similarity_184,_member_A_[Source:HGNC_Symbol;Acc:20991]
ENSG00000111879	-0.37	0.778277	FAM184A	family_with_sequence_similarity_184,_member_A_[Source:HGNC_Symbol;Acc:20991]
ENSG00000123191	-1.15	0.775533	ATP7B	ATPase,_Cu++_transporting,_beta_polypeptide_[Source:HGNC_Symbol;Acc:870]
ENSG00000135363	-7.27167	0.774685	LMO2	LIM_domain_only_2_(rhombotin-like_1)_[Source:HGNC_Symbol;Acc:6642]
ENSG00000177098	-0.43	0.771878	SCN4B	sodium_channel,_voltage-gated,_type_IV,_beta_[Source:HGNC_Symbol;Acc:10592]
ENSG00000177098	-0.22	0.771878	SCN4B	sodium_channel,_voltage-gated,_type_IV,_beta_[Source:HGNC_Symbol;Acc:10592]
ENSG00000123992	-4.97	0.771508	DNPEP	aspartyl_aminopeptidase_[Source:HGNC_Symbol;Acc:2981]
ENSG00000123992	-1.93	0.771508	DNPEP	aspartyl_aminopeptidase_[Source:HGNC_Symbol;Acc:2981]
ENSG00000123992	-1.55	0.771508	DNPEP	aspartyl_aminopeptidase_[Source:HGNC_Symbol;Acc:2981]
ENSG00000123992	-1.43	0.771508	DNPEP	aspartyl_aminopeptidase_[Source:HGNC_Symbol;Acc:2981]
ENSG00000123992	-0.72	0.771508	DNPEP	aspartyl_aminopeptidase_[Source:HGNC_Symbol;Acc:2981]
ENSG00000123992	-0.37	0.771508	DNPEP	aspartyl_aminopeptidase_[Source:HGNC_Symbol;Acc:2981]
ENSG00000205362	-0.57	0.769049	MT1A	metallothionein_1A_[Source:HGNC_Symbol;Acc:7393]
ENSG00000162409	-5.66	0.766449	PRKAA2	protein_kinase,_AMP-activated,_alpha_2_catalytic_subunit_[Source:HGNC_Symbol;Acc:9377]
ENSG00000162409	-0.69	0.766449	PRKAA2	protein_kinase,_AMP-activated,_alpha_2_catalytic_subunit_[Source:HGNC_Symbol;Acc:9377]
ENSG00000120800	-3	0.76453	UTP20	UTP20,_small_subunit_(SSU)_processome_component,_homolog_(yeast)_[Source:HGNC_Symbol;Acc:17897]
ENSG00000133818	-5.79	0.762108	RRAS2	related_RAS_viral_(r-ras)_oncogene_homolog_2_[Source:HGNC_Symbol;Acc:17271]
ENSG00000159182	-0.98	0.758874	PRAC	prostate_cancer_susceptibility_candidate_[Source:HGNC_Symbol;Acc:30591]
ENSG00000159182	-0.37	0.758874	PRAC	prostate_cancer_susceptibility_candidate_[Source:HGNC_Symbol;Acc:30591]
ENSG00000159182	-0.24	0.758874	PRAC	prostate_cancer_susceptibility_candidate_[Source:HGNC_Symbol;Acc:30591]
ENSG00000253368	-2.22	0.758578	TRNP1	TMF1-regulated_nuclear_protein_1_[Source:HGNC_Symbol;Acc:34348]
ENSG00000253368	-1.08	0.758578	TRNP1	TMF1-regulated_nuclear_protein_1_[Source:HGNC_Symbol;Acc:34348]
ENSG00000181649	-5.08	0.757522	PHLDA2	pleckstrin_homology-like_domain,_family_A,_member_2_[Source:HGNC_Symbol;Acc:12385]
ENSG00000153234	-10.06	0.756844	NR4A2	nuclear_receptor_subfamily_4,_group_A,_member_2_[Source:HGNC_Symbol;Acc:7981]
ENSG00000153234	-2.29	0.756844	NR4A2	nuclear_receptor_subfamily_4,_group_A,_member_2_[Source:HGNC_Symbol;Acc:7981]
ENSG00000153234	-2.22	0.756844	NR4A2	nuclear_receptor_subfamily_4,_group_A,_member_2_[Source:HGNC_Symbol;Acc:7981]
ENSG00000153234	-1.43	0.756844	NR4A2	nuclear_receptor_subfamily_4,_group_A,_member_2_[Source:HGNC_Symbol;Acc:7981]
ENSG00000153234	-0.99	0.756844	NR4A2	nuclear_receptor_subfamily_4,_group_A,_member_2_[Source:HGNC_Symbol;Acc:7981]
ENSG00000153234	-0.36	0.756844	NR4A2	nuclear_receptor_subfamily_4,_group_A,_member_2_[Source:HGNC_Symbol;Acc:7981]
ENSG00000153234	-0.09	0.756844	NR4A2	nuclear_receptor_subfamily_4,_group_A,_member_2_[Source:HGNC_Symbol;Acc:7981]
ENSG00000162039	-1.71	0.755162	C16orf73	chromosome_16_open_reading_frame_73_[Source:HGNC_Symbol;Acc:28569]
ENSG00000165630	-6.65	0.7504	PRPF18	PRP18_pre-mRNA_processing_factor_18_homolog_(S._cerevisiae)_[Source:HGNC_Symbol;Acc:17351]
ENSG00000172264	-4.2	0.749469	MACROD2	MACRO_domain_containing_2_[Source:HGNC_Symbol;Acc:16126]
ENSG00000111785	-7.02	0.74892	RIC8B	resistance_to_inhibitors_of_cholinesterase_8_homolog_B_(C._elegans)_[Source:HGNC_Symbol;Acc:25555]
ENSG00000118160	-6.16	0.746716	SLC8A2	solute_carrier_family_8_(sodium/calcium_exchanger),_member_2_[Source:HGNC_Symbol;Acc:11069]
ENSG00000143919	-5.79	0.74279	CAMKMT	calmodulin-lysine_N-methyltransferase_[Source:HGNC_Symbol;Acc:26276]
ENSG00000128578	-6.67	0.742466	FAM40B	family_with_sequence_similarity_40,_member_B_[Source:HGNC_Symbol;Acc:22209]
ENSG00000115194	-1.55	0.741652	SLC30A3	solute_carrier_family_30_(zinc_transporter),_member_3_[Source:HGNC_Symbol;Acc:11014]
ENSG00000115194	-1.43	0.741652	SLC30A3	solute_carrier_family_30_(zinc_transporter),_member_3_[Source:HGNC_Symbol;Acc:11014]
ENSG00000166352	-6.3475	0.741617	C11orf74	chromosome_11_open_reading_frame_74_[Source:HGNC_Symbol;Acc:25142]
ENSG00000166352	-0.37	0.741617	C11orf74	chromosome_11_open_reading_frame_74_[Source:HGNC_Symbol;Acc:25142]
ENSG00000134716	-1.71	0.74082	CYP2J2	cytochrome_P450,_family_2,_subfamily_J,_polypeptide_2_[Source:HGNC_Symbol;Acc:2634]
ENSG00000129187	-5.80333	0.74056	DCTD	dCMP_deaminase_[Source:HGNC_Symbol;Acc:2710]
ENSG00000058085	-5.86	0.738451	LAMC2	laminin,_gamma_2_[Source:HGNC_Symbol;Acc:6493]
ENSG00000117153	-8.42	0.737627	KLHL12	kelch-like_12_(Drosophila)_[Source:HGNC_Symbol;Acc:19360]
ENSG00000196376	-1.55	0.730756	SLC35F1	solute_carrier_family_35,_member_F1_[Source:HGNC_Symbol;Acc:21483]
ENSG00000196376	-0.72	0.730756	SLC35F1	solute_carrier_family_35,_member_F1_[Source:HGNC_Symbol;Acc:21483]
ENSG00000179399	-7.96667	0.727236	GPC5	glypican_5_[Source:HGNC_Symbol;Acc:4453]
ENSG00000133107	-3.64	0.717329	TRPC4	transient_receptor_potential_cation_channel,_subfamily_C,_member_4_[Source:HGNC_Symbol;Acc:12336]
ENSG00000176402	-5.86	0.715877	GJC3	gap_junction_protein,_gamma_3,_30.2kDa_[Source:HGNC_Symbol;Acc:17495]
ENSG00000142538	-0.57	0.715791	PTH2	parathyroid_hormone_2_[Source:HGNC_Symbol;Acc:30828]
ENSG00000171759	-6.88	0.714655	PAH	phenylalanine_hydroxylase_[Source:HGNC_Symbol;Acc:8582]
ENSG00000142484	-9.38	0.714648	TM4SF5	transmembrane_4_L_six_family_member_5_[Source:HGNC_Symbol;Acc:11857]
ENSG00000141391	-1.65	0.710943	SLMO1	slowmo_homolog_1_(Drosophila)_[Source:HGNC_Symbol;Acc:24639]
ENSG00000177380	-0.57	0.710703	PPFIA3	protein_tyrosine_phosphatase,_receptor_type,_f_polypeptide_(PTPRF),_interacting_protein_(liprin),_alpha_3_[Source:HGNC_Symbol;Acc:9247]
ENSG00000079156	-0.72	0.710219	OSBPL6	oxysterol_binding_protein-like_6_[Source:HGNC_Symbol;Acc:16388]
ENSG00000113811	-7.52	0.694984	RP11-884K10.5	Selenoprotein_K_[Source:UniProtKB/Swiss-Prot;Acc:Q9Y6D0]
ENSG00000114757	-7.175	0.694235	PEX5L	peroxisomal_biogenesis_factor_5-like_[Source:HGNC_Symbol;Acc:30024]
ENSG00000111837	-2.22	0.693519	MAK	male_germ_cell-associated_kinase_[Source:HGNC_Symbol;Acc:6816]
ENSG00000131437	-5.09667	0.693372	KIF3A	kinesin_family_member_3A_[Source:HGNC_Symbol;Acc:6319]
ENSG00000102554	-7.52	0.682156	KLF5	Kruppel-like_factor_5_(intestinal)_[Source:HGNC_Symbol;Acc:6349]
ENSG00000161509	-0.57	0.673722	GRIN2C	glutamate_receptor,_ionotropic,_N-methyl_D-aspartate_2C_[Source:HGNC_Symbol;Acc:4587]
ENSG00000162174	-0.23	0.668835	ASRGL1	asparaginase_like_1_[Source:HGNC_Symbol;Acc:16448]
ENSG00000253506	-4.2	0.666191	NACA2	nascent_polypeptide-associated_complex_alpha_subunit_2_[Source:HGNC_Symbol;Acc:23290]
ENSG00000157869	-5.79	0.665803	RAB28	RAB28,_member_RAS_oncogene_family_[Source:HGNC_Symbol;Acc:9768]
ENSG00000196935	-1.32	0.660185	SRGAP1	SLIT-ROBO_Rho_GTPase_activating_protein_1_[Source:HGNC_Symbol;Acc:17382]
ENSG00000196935	-0.46	0.660185	SRGAP1	SLIT-ROBO_Rho_GTPase_activating_protein_1_[Source:HGNC_Symbol;Acc:17382]
ENSG00000115138	-1.71	0.659101	POMC	proopiomelanocortin_[Source:HGNC_Symbol;Acc:9201]
ENSG00000096872	-6.65	0.657901	IFT74	intraflagellar_transport_74_homolog_(Chlamydomonas)_[Source:HGNC_Symbol;Acc:21424]
ENSG00000118432	-6.145	0.65686	CNR1	cannabinoid_receptor_1_(brain)_[Source:HGNC_Symbol;Acc:2159]
ENSG00000197826	-7.52	0.654071	C4orf22	chromosome_4_open_reading_frame_22_[Source:HGNC_Symbol;Acc:28554]
ENSG00000149328	-4.97	0.648872	GLB1L2	galactosidase,_beta_1-like_2_[Source:HGNC_Symbol;Acc:25129]
ENSG00000140948	-5.99	0.646507	ZCCHC14	zinc_finger,_CCHC_domain_containing_14_[Source:HGNC_Symbol;Acc:24134]
ENSG00000127124	-1.15	0.645055	HIVEP3	human_immunodeficiency_virus_type_I_enhancer_binding_protein_3_[Source:HGNC_Symbol;Acc:13561]
ENSG00000170703	-1.69	0.644621	TTLL6	tubulin_tyrosine_ligase-like_family,_member_6_[Source:HGNC_Symbol;Acc:26664]
ENSG00000170703	-1.65	0.644621	TTLL6	tubulin_tyrosine_ligase-like_family,_member_6_[Source:HGNC_Symbol;Acc:26664]
ENSG00000170703	-1.25	0.644621	TTLL6	tubulin_tyrosine_ligase-like_family,_member_6_[Source:HGNC_Symbol;Acc:26664]
ENSG00000170703	-1	0.644621	TTLL6	tubulin_tyrosine_ligase-like_family,_member_6_[Source:HGNC_Symbol;Acc:26664]
ENSG00000170703	-0.89	0.644621	TTLL6	tubulin_tyrosine_ligase-like_family,_member_6_[Source:HGNC_Symbol;Acc:26664]
ENSG00000170703	-0.72	0.644621	TTLL6	tubulin_tyrosine_ligase-like_family,_member_6_[Source:HGNC_Symbol;Acc:26664]
ENSG00000170703	-0.37	0.644621	TTLL6	tubulin_tyrosine_ligase-like_family,_member_6_[Source:HGNC_Symbol;Acc:26664]
ENSG00000078142	-7.52	0.643694	PIK3C3	phosphoinositide-3-kinase,_class_3_[Source:HGNC_Symbol;Acc:8974]
ENSG00000162627	-1.36	0.642509	SNX7	sorting_nexin_7_[Source:HGNC_Symbol;Acc:14971]
ENSG00000105880	-0.43	0.642389	DLX5	distal-less_homeobox_5_[Source:HGNC_Symbol;Acc:2918]
ENSG00000105880	-0.36	0.642389	DLX5	distal-less_homeobox_5_[Source:HGNC_Symbol;Acc:2918]
ENSG00000105880	-0.09	0.642389	DLX5	distal-less_homeobox_5_[Source:HGNC_Symbol;Acc:2918]
ENSG00000105982	-4.2	0.63647	RNF32	ring_finger_protein_32_[Source:HGNC_Symbol;Acc:17118]
ENSG00000134873	-5.61	0.635893	CLDN10	claudin_10_[Source:HGNC_Symbol;Acc:2033]
ENSG00000129116	-0.09	0.63494	PALLD	palladin,_cytoskeletal_associated_protein_[Source:HGNC_Symbol;Acc:17068]
ENSG00000144893	-1.2	0.633104	MED12L	mediator_complex_subunit_12-like_[Source:HGNC_Symbol;Acc:16050]
ENSG00000109851	-6.67	0.631534	DBX1	developing_brain_homeobox_1_[Source:HGNC_Symbol;Acc:33185]
ENSG00000109851	-2.08	0.631534	DBX1	developing_brain_homeobox_1_[Source:HGNC_Symbol;Acc:33185]
ENSG00000109851	-1.71	0.631534	DBX1	developing_brain_homeobox_1_[Source:HGNC_Symbol;Acc:33185]
ENSG00000109851	-1.55	0.631534	DBX1	developing_brain_homeobox_1_[Source:HGNC_Symbol;Acc:33185]
ENSG00000166407	-1.67	0.630394	LMO1	LIM_domain_only_1_(rhombotin_1)_[Source:HGNC_Symbol;Acc:6641]
ENSG00000166407	-1.08	0.630394	LMO1	LIM_domain_only_1_(rhombotin_1)_[Source:HGNC_Symbol;Acc:6641]
ENSG00000086475	-6.65	0.627832	SEPHS1	selenophosphate_synthetase_1_[Source:HGNC_Symbol;Acc:19685]
ENSG00000154553	-0.37	0.626692	PDLIM3	PDZ_and_LIM_domain_3_[Source:HGNC_Symbol;Acc:20767]
ENSG00000198018	-5.08	0.624808	ENTPD7	ectonucleoside_triphosphate_diphosphohydrolase_7_[Source:HGNC_Symbol;Acc:19745]
ENSG00000253305	-7.06667	0.622653	PCDHGB6	protocadherin_gamma_subfamily_B,_6_[Source:HGNC_Symbol;Acc:8713]
ENSG00000148734	-2.29	0.621304	NPFFR1	neuropeptide_FF_receptor_1_[Source:HGNC_Symbol;Acc:17425]
ENSG00000169439	-2.15	0.620609	SDC2	syndecan_2_[Source:HGNC_Symbol;Acc:10659]
ENSG00000115266	-5.79	0.61925	APC2	adenomatosis_polyposis_coli_2_[Source:HGNC_Symbol;Acc:24036]
ENSG00000115266	-1.2	0.61925	APC2	adenomatosis_polyposis_coli_2_[Source:HGNC_Symbol;Acc:24036]
ENSG00000115266	-0.09	0.61925	APC2	adenomatosis_polyposis_coli_2_[Source:HGNC_Symbol;Acc:24036]
ENSG00000145555	-10.38	0.617712	MYO10	myosin_X_[Source:HGNC_Symbol;Acc:7593]
ENSG00000167971	-0.37	0.612704	CASKIN1	CASK_interacting_protein_1_[Source:HGNC_Symbol;Acc:20879]
ENSG00000151948	-4.2	0.611258	GLT1D1	glycosyltransferase_1_domain_containing_1_[Source:HGNC_Symbol;Acc:26483]
ENSG00000151948	-1.15	0.611258	GLT1D1	glycosyltransferase_1_domain_containing_1_[Source:HGNC_Symbol;Acc:26483]
ENSG00000175325	-6.65	0.609266	PROP1	PROP_paired-like_homeobox_1_[Source:HGNC_Symbol;Acc:9455]
ENSG00000165685	-5.79	0.603796	C12orf59	chromosome_12_open_reading_frame_59_[Source:HGNC_Symbol;Acc:26438]
ENSG00000102755	-1.93	0.602899	FLT1	fms-related_tyrosine_kinase_1_(vascular_endothelial_growth_factor/vascular_permeability_factor_receptor)_[Source:HGNC_Symbol;Acc:3763]
ENSG00000102755	-0.89	0.602899	FLT1	fms-related_tyrosine_kinase_1_(vascular_endothelial_growth_factor/vascular_permeability_factor_receptor)_[Source:HGNC_Symbol;Acc:3763]
ENSG00000102755	-0.72	0.602899	FLT1	fms-related_tyrosine_kinase_1_(vascular_endothelial_growth_factor/vascular_permeability_factor_receptor)_[Source:HGNC_Symbol;Acc:3763]
ENSG00000109854	-4.97	0.602178	HTATIP2	HIV-1_Tat_interactive_protein_2,_30kDa_[Source:HGNC_Symbol;Acc:16637]
ENSG00000166833	-0.98	0.599793	NAV2	neuron_navigator_2_[Source:HGNC_Symbol;Acc:15997]
ENSG00000106070	-0.65	0.59802	GRB10	growth_factor_receptor-bound_protein_10_[Source:HGNC_Symbol;Acc:4564]
ENSG00000183486	-0.46	0.597403	MX2	myxovirus_(influenza_virus)_resistance_2_(mouse)_[Source:HGNC_Symbol;Acc:7533]
ENSG00000164715	-5.425	0.595106	LMTK2	lemur_tyrosine_kinase_2_[Source:HGNC_Symbol;Acc:17880]
ENSG00000119121	-0.11	0.593857	TRPM6	transient_receptor_potential_cation_channel,_subfamily_M,_member_6_[Source:HGNC_Symbol;Acc:17995]
ENSG00000189337	-4.2	0.592245	KAZN	kazrin,_periplakin_interacting_protein_[Source:HGNC_Symbol;Acc:29173]
ENSG00000189337	-1.15	0.592245	KAZN	kazrin,_periplakin_interacting_protein_[Source:HGNC_Symbol;Acc:29173]
ENSG00000189337	-0.62	0.592245	KAZN	kazrin,_periplakin_interacting_protein_[Source:HGNC_Symbol;Acc:29173]
ENSG00000186838	-0.62	0.591523	SELV	selenoprotein_V__[Source:RefSeq_peptide;Acc:NP_874363]
ENSG00000157064	-0.43	0.587759	NMNAT2	nicotinamide_nucleotide_adenylyltransferase_2_[Source:HGNC_Symbol;Acc:16789]
ENSG00000196361	-0.09	0.586997	ELAVL3	ELAV_(embryonic_lethal,_abnormal_vision,_Drosophila)-like_3_(Hu_antigen_C)_[Source:HGNC_Symbol;Acc:3314]
ENSG00000138650	-0.54	0.586885	PCDH10	protocadherin_10_[Source:HGNC_Symbol;Acc:13404]
ENSG00000198963	-0.09	0.585991	RORB	RAR-related_orphan_receptor_B_[Source:HGNC_Symbol;Acc:10259]
ENSG00000170175	-0.72	0.585154	CHRNB1	cholinergic_receptor,_nicotinic,_beta_1_(muscle)_[Source:HGNC_Symbol;Acc:1961]
ENSG00000164815	-3.49	0.583467	ORC5	origin_recognition_complex,_subunit_5_[Source:HGNC_Symbol;Acc:8491]
ENSG00000176842	-2.29	0.582548	IRX5	iroquois_homeobox_5_[Source:HGNC_Symbol;Acc:14361]
ENSG00000128052	-5.79	0.578938	KDR	kinase_insert_domain_receptor_(a_type_III_receptor_tyrosine_kinase)_[Source:HGNC_Symbol;Acc:6307]
ENSG00000160460	-0.64	0.57611	SPTBN4	spectrin,_beta,_non-erythrocytic_4_[Source:HGNC_Symbol;Acc:14896]
ENSG00000170365	-7.114	0.567915	SMAD1	SMAD_family_member_1_[Source:HGNC_Symbol;Acc:6767]
ENSG00000092964	-1.15	0.567859	DPYSL2	dihydropyrimidinase-like_2_[Source:HGNC_Symbol;Acc:3014]
ENSG00000135838	-4.81	0.565417	NPL	N-acetylneuraminate_pyruvate_lyase_(dihydrodipicolinate_synthase)_[Source:HGNC_Symbol;Acc:16781]
ENSG00000128655	-0.43	0.564996	PDE11A	phosphodiesterase_11A_[Source:HGNC_Symbol;Acc:8773]
ENSG00000110811	-0.43	0.562343	LEPREL2	leprecan-like_2_[Source:HGNC_Symbol;Acc:19318]
ENSG00000165733	-4.34	0.561372	BMS1	BMS1_homolog,_ribosome_assembly_protein_(yeast)_[Source:HGNC_Symbol;Acc:23505]
ENSG00000248383	-5.08	0.56056	PCDHAC1	protocadherin_alpha_subfamily_C,_1_[Source:HGNC_Symbol;Acc:8676]
ENSG00000253485	-7.135	0.558778	PCDHGA5	protocadherin_gamma_subfamily_A,_5_[Source:HGNC_Symbol;Acc:8703]
ENSG00000128346	-4.97	0.55672	C22orf23	chromosome_22_open_reading_frame_23_[Source:HGNC_Symbol;Acc:18589]
ENSG00000114646	-6.41	0.546573	CSPG5	chondroitin_sulfate_proteoglycan_5_(neuroglycan_C)_[Source:HGNC_Symbol;Acc:2467]
ENSG00000175175	-0.82	0.546482	PPM1E	protein_phosphatase,_Mg2+/Mn2+_dependent,_1E_[Source:HGNC_Symbol;Acc:19322]
ENSG00000070778	-1.86	0.54351	PTPN21	protein_tyrosine_phosphatase,_non-receptor_type_21_[Source:HGNC_Symbol;Acc:9651]
ENSG00000070778	-1.55	0.54351	PTPN21	protein_tyrosine_phosphatase,_non-receptor_type_21_[Source:HGNC_Symbol;Acc:9651]
ENSG00000070778	-0.23	0.54351	PTPN21	protein_tyrosine_phosphatase,_non-receptor_type_21_[Source:HGNC_Symbol;Acc:9651]
ENSG00000100142	-4.97	0.539338	POLR2F	polymerase_(RNA)_II_(DNA_directed)_polypeptide_F_[Source:HGNC_Symbol;Acc:9193]
ENSG00000169760	-1.55	0.532327	NLGN1	neuroligin_1_[Source:HGNC_Symbol;Acc:14291]
ENSG00000169760	-1.08	0.532327	NLGN1	neuroligin_1_[Source:HGNC_Symbol;Acc:14291]
ENSG00000124181	-7.52	0.531419	PLCG1	phospholipase_C,_gamma_1_[Source:HGNC_Symbol;Acc:9065]
ENSG00000135406	-2.22	0.531392	PRPH	peripherin_[Source:HGNC_Symbol;Acc:9461]
ENSG00000172247	-0.64	0.529836	C1QTNF4	C1q_and_tumor_necrosis_factor_related_protein_4_[Source:HGNC_Symbol;Acc:14346]
ENSG00000173401	-3.49	0.529526	GLIPR1L1	GLI_pathogenesis-related_1_like_1_[Source:HGNC_Symbol;Acc:28392]
ENSG00000166073	-0.41	0.529235	GPR176	G_protein-coupled_receptor_176_[Source:HGNC_Symbol;Acc:32370]
ENSG00000123364	-1.83	0.528429	HOXC13	homeobox_C13_[Source:HGNC_Symbol;Acc:5125]
ENSG00000123364	-1.08	0.528429	HOXC13	homeobox_C13_[Source:HGNC_Symbol;Acc:5125]
ENSG00000123364	-0.72	0.528429	HOXC13	homeobox_C13_[Source:HGNC_Symbol;Acc:5125]
ENSG00000123364	-0.37	0.528429	HOXC13	homeobox_C13_[Source:HGNC_Symbol;Acc:5125]
ENSG00000123364	-0.09	0.528429	HOXC13	homeobox_C13_[Source:HGNC_Symbol;Acc:5125]
ENSG00000163113	-8.20214	0.52841	OTUD7B	OTU_domain_containing_7B_[Source:HGNC_Symbol;Acc:16683]
ENSG00000085511	-6.22	0.527827	MAP3K4	mitogen-activated_protein_kinase_kinase_kinase_4_[Source:HGNC_Symbol;Acc:6856]
ENSG00000151846	-0.54	0.527353	PABPC3	poly(A)_binding_protein,_cytoplasmic_3_[Source:HGNC_Symbol;Acc:8556]
ENSG00000153707	-6.67	0.523534	PTPRD	protein_tyrosine_phosphatase,_receptor_type,_D_[Source:HGNC_Symbol;Acc:9668]
ENSG00000149596	-0.09	0.521847	JPH2	junctophilin_2_[Source:HGNC_Symbol;Acc:14202]
ENSG00000124249	-1.1	0.516635	KCNK15	potassium_channel,_subfamily_K,_member_15_[Source:HGNC_Symbol;Acc:13814]
ENSG00000137210	-2.22	0.516158	TMEM14B	transmembrane_protein_14B_[Source:HGNC_Symbol;Acc:21384]
ENSG00000137210	-1.43	0.516158	TMEM14B	transmembrane_protein_14B_[Source:HGNC_Symbol;Acc:21384]
ENSG00000137210	-0.37	0.516158	TMEM14B	transmembrane_protein_14B_[Source:HGNC_Symbol;Acc:21384]
ENSG00000083937	-8.42	0.511894	CHMP2B	charged_multivesicular_body_protein_2B_[Source:HGNC_Symbol;Acc:24537]
ENSG00000146648	-4.97	0.508644	EGFR	epidermal_growth_factor_receptor_[Source:HGNC_Symbol;Acc:3236]
ENSG00000187151	-4.2	0.508365	ANGPTL5	angiopoietin-like_5_[Source:HGNC_Symbol;Acc:19705]
ENSG00000178104	-7.14	0.507416	PDE4DIP	phosphodiesterase_4D_interacting_protein_[Source:HGNC_Symbol;Acc:15580]
ENSG00000178104	-2.26	0.507416	PDE4DIP	phosphodiesterase_4D_interacting_protein_[Source:HGNC_Symbol;Acc:15580]
ENSG00000178104	-2.22	0.507416	PDE4DIP	phosphodiesterase_4D_interacting_protein_[Source:HGNC_Symbol;Acc:15580]
ENSG00000178104	-1.99	0.507416	PDE4DIP	phosphodiesterase_4D_interacting_protein_[Source:HGNC_Symbol;Acc:15580]
ENSG00000178104	-1.65	0.507416	PDE4DIP	phosphodiesterase_4D_interacting_protein_[Source:HGNC_Symbol;Acc:15580]
ENSG00000178104	-1.42	0.507416	PDE4DIP	phosphodiesterase_4D_interacting_protein_[Source:HGNC_Symbol;Acc:15580]
ENSG00000178104	-1.15	0.507416	PDE4DIP	phosphodiesterase_4D_interacting_protein_[Source:HGNC_Symbol;Acc:15580]
ENSG00000178104	-0.91	0.507416	PDE4DIP	phosphodiesterase_4D_interacting_protein_[Source:HGNC_Symbol;Acc:15580]
ENSG00000178104	-0.69	0.507416	PDE4DIP	phosphodiesterase_4D_interacting_protein_[Source:HGNC_Symbol;Acc:15580]
ENSG00000178104	-0.45	0.507416	PDE4DIP	phosphodiesterase_4D_interacting_protein_[Source:HGNC_Symbol;Acc:15580]
ENSG00000178104	-0.3	0.507416	PDE4DIP	phosphodiesterase_4D_interacting_protein_[Source:HGNC_Symbol;Acc:15580]
ENSG00000178104	-0.09	0.507416	PDE4DIP	phosphodiesterase_4D_interacting_protein_[Source:HGNC_Symbol;Acc:15580]
ENSG00000180318	-6.65	0.50685	ALX1	ALX_homeobox_1_[Source:HGNC_Symbol;Acc:1494]
ENSG00000167614	-1.55	0.505979	TTYH1	tweety_homolog_1_(Drosophila)_[Source:HGNC_Symbol;Acc:13476]
ENSG00000141441	-2.22	0.504936	FAM59A	family_with_sequence_similarity_59,_member_A_[Source:HGNC_Symbol;Acc:26136]
ENSG00000141441	-1.71	0.504936	FAM59A	family_with_sequence_similarity_59,_member_A_[Source:HGNC_Symbol;Acc:26136]
ENSG00000141441	-0.99	0.504936	FAM59A	family_with_sequence_similarity_59,_member_A_[Source:HGNC_Symbol;Acc:26136]
ENSG00000132130	-1.32	0.504177	LHX1	LIM_homeobox_1_[Source:HGNC_Symbol;Acc:6593]
ENSG00000132130	-0.82	0.504177	LHX1	LIM_homeobox_1_[Source:HGNC_Symbol;Acc:6593]
ENSG00000132130	-0.76	0.504177	LHX1	LIM_homeobox_1_[Source:HGNC_Symbol;Acc:6593]
ENSG00000145216	-2.22	0.502987	FIP1L1	FIP1_like_1_(S._cerevisiae)_[Source:HGNC_Symbol;Acc:19124]
ENSG00000145216	-1.93	0.502987	FIP1L1	FIP1_like_1_(S._cerevisiae)_[Source:HGNC_Symbol;Acc:19124]
ENSG00000145216	-1.65	0.502987	FIP1L1	FIP1_like_1_(S._cerevisiae)_[Source:HGNC_Symbol;Acc:19124]
ENSG00000145216	-1.44	0.502987	FIP1L1	FIP1_like_1_(S._cerevisiae)_[Source:HGNC_Symbol;Acc:19124]
ENSG00000145216	-1.2	0.502987	FIP1L1	FIP1_like_1_(S._cerevisiae)_[Source:HGNC_Symbol;Acc:19124]
ENSG00000145216	-0.82	0.502987	FIP1L1	FIP1_like_1_(S._cerevisiae)_[Source:HGNC_Symbol;Acc:19124]
ENSG00000145216	-0.46	0.502987	FIP1L1	FIP1_like_1_(S._cerevisiae)_[Source:HGNC_Symbol;Acc:19124]
ENSG00000145216	-0.37	0.502987	FIP1L1	FIP1_like_1_(S._cerevisiae)_[Source:HGNC_Symbol;Acc:19124]
ENSG00000145216	-0.35	0.502987	FIP1L1	FIP1_like_1_(S._cerevisiae)_[Source:HGNC_Symbol;Acc:19124]
ENSG00000145216	-0.09	0.502987	FIP1L1	FIP1_like_1_(S._cerevisiae)_[Source:HGNC_Symbol;Acc:19124]
ENSG00000138741	-1.83	0.502748	TRPC3	transient_receptor_potential_cation_channel,_subfamily_C,_member_3_[Source:HGNC_Symbol;Acc:12335]
ENSG00000169469	-4.72	0.501877	SPRR1B	small_proline-rich_protein_1B_[Source:HGNC_Symbol;Acc:11260]
ENSG00000111262	-4.2	0.501824	KCNA1	potassium_voltage-gated_channel,_shaker-related_subfamily,_member_1_(episodic_ataxia_with_myokymia)_[Source:HGNC_Symbol;Acc:6218]
ENSG00000150672	-3.64	0.501423	DLG2	discs,_large_homolog_2_(Drosophila)_[Source:HGNC_Symbol;Acc:2901]
ENSG00000119125	-5.695	0.495408	GDA	guanine_deaminase_[Source:HGNC_Symbol;Acc:4212]
ENSG00000001626	-4.97	0.490718	CFTR	cystic_fibrosis_transmembrane_conductance_regulator_(ATP-binding_cassette_sub-family_C,_member_7)_[Source:HGNC_Symbol;Acc:1884]
ENSG00000164796	-4.23	0.489183	CSMD3	CUB_and_Sushi_multiple_domains_3_[Source:HGNC_Symbol;Acc:19291]
ENSG00000164796	-1.08	0.489183	CSMD3	CUB_and_Sushi_multiple_domains_3_[Source:HGNC_Symbol;Acc:19291]
ENSG00000164796	-0.72	0.489183	CSMD3	CUB_and_Sushi_multiple_domains_3_[Source:HGNC_Symbol;Acc:19291]
ENSG00000198121	-4.2	0.489043	LPAR1	lysophosphatidic_acid_receptor_1_[Source:HGNC_Symbol;Acc:3166]
ENSG00000198121	-1.71	0.489043	LPAR1	lysophosphatidic_acid_receptor_1_[Source:HGNC_Symbol;Acc:3166]
ENSG00000185518	-0.72	0.486541	SV2B	synaptic_vesicle_glycoprotein_2B_[Source:HGNC_Symbol;Acc:16874]
ENSG00000145777	-0.72	0.485062	TSLP	thymic_stromal_lymphopoietin_[Source:HGNC_Symbol;Acc:30743]
ENSG00000162669	-20.34	0.478883	HFM1	HFM1,_ATP-dependent_DNA_helicase_homolog_(S._cerevisiae)_[Source:HGNC_Symbol;Acc:20193]
ENSG00000080503	-3.64	0.478684	SMARCA2	SWI/SNF_related,_matrix_associated,_actin_dependent_regulator_of_chromatin,_subfamily_a,_member_2_[Source:HGNC_Symbol;Acc:11098]
ENSG00000184371	-6.135	0.477289	CSF1	colony_stimulating_factor_1_(macrophage)_[Source:HGNC_Symbol;Acc:2432]
ENSG00000160145	-4.97	0.476352	KALRN	kalirin,_RhoGEF_kinase_[Source:HGNC_Symbol;Acc:4814]
ENSG00000204979	-5.86	0.474984	MS4A13	membrane-spanning_4-domains,_subfamily_A,_member_13_[Source:HGNC_Symbol;Acc:16674]
ENSG00000141934	-6.67	0.471428	PPAP2C	phosphatidic_acid_phosphatase_type_2C_[Source:HGNC_Symbol;Acc:9230]
ENSG00000125741	-0.64	0.468238	OPA3	optic_atrophy_3_(autosomal_recessive,_with_chorea_and_spastic_paraplegia)_[Source:HGNC_Symbol;Acc:8142]
ENSG00000158055	-1.65	0.466872	GRHL3	grainyhead-like_3_(Drosophila)_[Source:HGNC_Symbol;Acc:25839]
ENSG00000161609	-0.36	0.463864	CCDC155	coiled-coil_domain_containing_155_[Source:HGNC_Symbol;Acc:26520]
ENSG00000253731	-6.88235	0.461387	PCDHGA6	protocadherin_gamma_subfamily_A,_6_[Source:HGNC_Symbol;Acc:8704]
ENSG00000143799	-0.09	0.458428	PARP1	poly_(ADP-ribose)_polymerase_1_[Source:HGNC_Symbol;Acc:270]
ENSG00000107731	-0.99	0.45769	UNC5B	unc-5_homolog_B_(C._elegans)_[Source:HGNC_Symbol;Acc:12568]
ENSG00000107731	-0.73	0.45769	UNC5B	unc-5_homolog_B_(C._elegans)_[Source:HGNC_Symbol;Acc:12568]
ENSG00000118231	-1.15	0.457114	CRYGD	crystallin,_gamma_D_[Source:HGNC_Symbol;Acc:2411]
ENSG00000015676	-0.41	0.45683	NUDCD3	NudC_domain_containing_3_[Source:HGNC_Symbol;Acc:22208]
ENSG00000131015	-2.23	0.456592	ULBP2	UL16_binding_protein_2_[Source:HGNC_Symbol;Acc:14894]
ENSG00000131015	-2.22	0.456592	ULBP2	UL16_binding_protein_2_[Source:HGNC_Symbol;Acc:14894]
ENSG00000131015	-0.37	0.456592	ULBP2	UL16_binding_protein_2_[Source:HGNC_Symbol;Acc:14894]
ENSG00000110696	-2.22	0.454751	C11orf58	chromosome_11_open_reading_frame_58_[Source:HGNC_Symbol;Acc:16990]
ENSG00000110696	-0.23	0.454751	C11orf58	chromosome_11_open_reading_frame_58_[Source:HGNC_Symbol;Acc:16990]
ENSG00000179314	-0.62	0.454666	WSCD1	WSC_domain_containing_1_[Source:HGNC_Symbol;Acc:29060]
ENSG00000104804	-6.3	0.452412	TULP2	tubby_like_protein_2_[Source:HGNC_Symbol;Acc:12424]
ENSG00000116032	-4.97	0.450208	GRIN3B	glutamate_receptor,_ionotropic,_N-methyl-D-aspartate_3B_[Source:HGNC_Symbol;Acc:16768]
ENSG00000009709	-0.62	0.447994	PAX7	paired_box_7_[Source:HGNC_Symbol;Acc:8621]
ENSG00000009709	-0.37	0.447994	PAX7	paired_box_7_[Source:HGNC_Symbol;Acc:8621]
ENSG00000204681	-4.97	0.447899	GABBR1	gamma-aminobutyric_acid_(GABA)_B_receptor,_1_[Source:HGNC_Symbol;Acc:4070]
ENSG00000197757	-1.44	0.447864	HOXC6	homeobox_C6_[Source:HGNC_Symbol;Acc:5128]
ENSG00000197757	-1.43	0.447864	HOXC6	homeobox_C6_[Source:HGNC_Symbol;Acc:5128]
ENSG00000197757	-1.32	0.447864	HOXC6	homeobox_C6_[Source:HGNC_Symbol;Acc:5128]
ENSG00000197757	-0.72	0.447864	HOXC6	homeobox_C6_[Source:HGNC_Symbol;Acc:5128]
ENSG00000197757	-0.57	0.447864	HOXC6	homeobox_C6_[Source:HGNC_Symbol;Acc:5128]
ENSG00000197757	-0.46	0.447864	HOXC6	homeobox_C6_[Source:HGNC_Symbol;Acc:5128]
ENSG00000197757	-0.273333	0.447864	HOXC6	homeobox_C6_[Source:HGNC_Symbol;Acc:5128]
ENSG00000197757	-0.09	0.447864	HOXC6	homeobox_C6_[Source:HGNC_Symbol;Acc:5128]
ENSG00000113790	-4.97	0.447671	EHHADH	enoyl-CoA,_hydratase/3-hydroxyacyl_CoA_dehydrogenase_[Source:HGNC_Symbol;Acc:3247]
ENSG00000104976	-0.09	0.443015	SNAPC2	small_nuclear_RNA_activating_complex,_polypeptide_2,_45kDa_[Source:HGNC_Symbol;Acc:11135]
ENSG00000173546	-0.36	0.442642	CSPG4	chondroitin_sulfate_proteoglycan_4_[Source:HGNC_Symbol;Acc:2466]
ENSG00000196890	-5.33	0.442121	HIST3H2BB	histone_cluster_3,_H2bb_[Source:HGNC_Symbol;Acc:20514]
ENSG00000134504	-6.41	0.440653	KCTD1	potassium_channel_tetramerisation_domain_containing_1_[Source:HGNC_Symbol;Acc:18249]
ENSG00000134504	-0.35	0.440653	KCTD1	potassium_channel_tetramerisation_domain_containing_1_[Source:HGNC_Symbol;Acc:18249]
ENSG00000183715	-0.82	0.439455	OPCML	opioid_binding_protein/cell_adhesion_molecule-like_[Source:HGNC_Symbol;Acc:8143]
ENSG00000136872	-5.79	0.439295	ALDOB	aldolase_B,_fructose-bisphosphate_[Source:HGNC_Symbol;Acc:417]
ENSG00000113389	-0.09	0.43791	NPR3	natriuretic_peptide_receptor_C/guanylate_cyclase_C_(atrionatriuretic_peptide_receptor_C)_[Source:HGNC_Symbol;Acc:7945]
ENSG00000104343	-4.54333	0.436147	UBE2W	ubiquitin-conjugating_enzyme_E2W_(putative)_[Source:HGNC_Symbol;Acc:25616]
ENSG00000204967	-4.64	0.435468	PCDHA4	protocadherin_alpha_4_[Source:HGNC_Symbol;Acc:8670]
ENSG00000138083	-7.19	0.434931	SIX3	SIX_homeobox_3_[Source:HGNC_Symbol;Acc:10889]
ENSG00000138083	-1.15	0.434931	SIX3	SIX_homeobox_3_[Source:HGNC_Symbol;Acc:10889]
ENSG00000138083	-0.62	0.434931	SIX3	SIX_homeobox_3_[Source:HGNC_Symbol;Acc:10889]
ENSG00000138083	-0.37	0.434931	SIX3	SIX_homeobox_3_[Source:HGNC_Symbol;Acc:10889]
ENSG00000183346	-6.65	0.430579	C10orf107	chromosome_10_open_reading_frame_107_[Source:HGNC_Symbol;Acc:28678]
ENSG00000144820	-5.08	0.42949	GPR128	G_protein-coupled_receptor_128_[Source:HGNC_Symbol;Acc:19241]
ENSG00000148120	-5.54667	0.427326	C9orf3	chromosome_9_open_reading_frame_3_[Source:HGNC_Symbol;Acc:1361]
ENSG00000148680	-4.2	0.427251	HTR7	5-hydroxytryptamine_(serotonin)_receptor_7_(adenylate_cyclase-coupled)_[Source:HGNC_Symbol;Acc:5302]
ENSG00000148680	-1.15	0.427251	HTR7	5-hydroxytryptamine_(serotonin)_receptor_7_(adenylate_cyclase-coupled)_[Source:HGNC_Symbol;Acc:5302]
ENSG00000134243	-5.25	0.426242	SORT1	sortilin_1_[Source:HGNC_Symbol;Acc:11186]
ENSG00000134243	-0.72	0.426242	SORT1	sortilin_1_[Source:HGNC_Symbol;Acc:11186]
ENSG00000168539	-0.09	0.424834	CHRM1	cholinergic_receptor,_muscarinic_1_[Source:HGNC_Symbol;Acc:1950]
ENSG00000140386	-11.43	0.423161	SCAPER	S-phase_cyclin_A-associated_protein_in_the_ER_[Source:HGNC_Symbol;Acc:13081]
ENSG00000198794	-5.82	0.423044	SCAMP5	secretory_carrier_membrane_protein_5_[Source:HGNC_Symbol;Acc:30386]
ENSG00000136002	-0.37	0.421935	ARHGEF4	Rho_guanine_nucleotide_exchange_factor_(GEF)_4_[Source:HGNC_Symbol;Acc:684]
ENSG00000137090	-5.46	0.420756	DMRT1	doublesex_and_mab-3_related_transcription_factor_1_[Source:HGNC_Symbol;Acc:2934]
ENSG00000137090	-1.86	0.420756	DMRT1	doublesex_and_mab-3_related_transcription_factor_1_[Source:HGNC_Symbol;Acc:2934]
ENSG00000137090	-0.65	0.420756	DMRT1	doublesex_and_mab-3_related_transcription_factor_1_[Source:HGNC_Symbol;Acc:2934]
ENSG00000256463	-5.9075	0.420725	SALL3	sal-like_3_(Drosophila)_[Source:HGNC_Symbol;Acc:10527]
ENSG00000116251	-5.86	0.420302	RPL22	ribosomal_protein_L22_[Source:HGNC_Symbol;Acc:10315]
ENSG00000120594	-5.79	0.420174	PLXDC2	plexin_domain_containing_2_[Source:HGNC_Symbol;Acc:21013]
ENSG00000145192	-0.23	0.416459	AHSG	alpha-2-HS-glycoprotein_[Source:HGNC_Symbol;Acc:349]
ENSG00000110675	-1.14	0.413294	ELMOD1	ELMO/CED-12_domain_containing_1_[Source:HGNC_Symbol;Acc:25334]
ENSG00000110675	-0.82	0.413294	ELMOD1	ELMO/CED-12_domain_containing_1_[Source:HGNC_Symbol;Acc:25334]
ENSG00000110675	-0.6	0.413294	ELMOD1	ELMO/CED-12_domain_containing_1_[Source:HGNC_Symbol;Acc:25334]
ENSG00000110675	-0.51	0.413294	ELMOD1	ELMO/CED-12_domain_containing_1_[Source:HGNC_Symbol;Acc:25334]
ENSG00000110675	-0.09	0.413294	ELMOD1	ELMO/CED-12_domain_containing_1_[Source:HGNC_Symbol;Acc:25334]
ENSG00000164199	-1.93	0.407094	GPR98	G_protein-coupled_receptor_98_[Source:HGNC_Symbol;Acc:17416]
ENSG00000164199	-0.73	0.407094	GPR98	G_protein-coupled_receptor_98_[Source:HGNC_Symbol;Acc:17416]
ENSG00000154274	-5.79	0.403991	C4orf19	chromosome_4_open_reading_frame_19_[Source:HGNC_Symbol;Acc:25618]
ENSG00000057704	-8.218	0.403315	TMCC3	transmembrane_and_coiled-coil_domain_family_3_[Source:HGNC_Symbol;Acc:29199]
ENSG00000160868	-8.15667	0.403052	CYP3A4	cytochrome_P450,_family_3,_subfamily_A,_polypeptide_4_[Source:HGNC_Symbol;Acc:2637]
ENSG00000160801	-0.82	0.402654	PTH1R	parathyroid_hormone_1_receptor_[Source:HGNC_Symbol;Acc:9608]
ENSG00000168243	-0.37	0.400927	GNG4	guanine_nucleotide_binding_protein_(G_protein),_gamma_4_[Source:HGNC_Symbol;Acc:4407]
ENSG00000168243	-0.09	0.400927	GNG4	guanine_nucleotide_binding_protein_(G_protein),_gamma_4_[Source:HGNC_Symbol;Acc:4407]
ENSG00000084072	-4.715	0.398434	PPIE	peptidylprolyl_isomerase_E_(cyclophilin_E)_[Source:HGNC_Symbol;Acc:9258]
ENSG00000134030	-4.97	0.397999	CTIF	CBP80/20-dependent_translation_initiation_factor_[Source:HGNC_Symbol;Acc:23925]
ENSG00000117595	-5.79	0.39407	IRF6	interferon_regulatory_factor_6_[Source:HGNC_Symbol;Acc:6121]
ENSG00000117595	-0.73	0.39407	IRF6	interferon_regulatory_factor_6_[Source:HGNC_Symbol;Acc:6121]
ENSG00000066629	-1.71	0.393149	EML1	echinoderm_microtubule_associated_protein_like_1_[Source:HGNC_Symbol;Acc:3330]
ENSG00000066629	-1.15	0.393149	EML1	echinoderm_microtubule_associated_protein_like_1_[Source:HGNC_Symbol;Acc:3330]
ENSG00000066629	-1.14	0.393149	EML1	echinoderm_microtubule_associated_protein_like_1_[Source:HGNC_Symbol;Acc:3330]
ENSG00000066629	-0.37	0.393149	EML1	echinoderm_microtubule_associated_protein_like_1_[Source:HGNC_Symbol;Acc:3330]
ENSG00000162522	-0.37	0.390091	KIAA1522	KIAA1522_[Source:HGNC_Symbol;Acc:29301]
ENSG00000088205	-5.79	0.388902	DDX18	DEAD_(Asp-Glu-Ala-Asp)_box_polypeptide_18_[Source:HGNC_Symbol;Acc:2741]
ENSG00000085276	-1.02	0.385897	MECOM	MDS1_and_EVI1_complex_locus_[Source:HGNC_Symbol;Acc:3498]
ENSG00000085276	-0.89	0.385897	MECOM	MDS1_and_EVI1_complex_locus_[Source:HGNC_Symbol;Acc:3498]
ENSG00000085276	-0.72	0.385897	MECOM	MDS1_and_EVI1_complex_locus_[Source:HGNC_Symbol;Acc:3498]
ENSG00000085276	-0.62	0.385897	MECOM	MDS1_and_EVI1_complex_locus_[Source:HGNC_Symbol;Acc:3498]
ENSG00000085276	-0.43	0.385897	MECOM	MDS1_and_EVI1_complex_locus_[Source:HGNC_Symbol;Acc:3498]
ENSG00000146678	-0.23	0.385027	IGFBP1	insulin-like_growth_factor_binding_protein_1_[Source:HGNC_Symbol;Acc:5469]
ENSG00000134548	-4.68	0.384007	C12orf39	chromosome_12_open_reading_frame_39_[Source:HGNC_Symbol;Acc:28139]
ENSG00000134548	-1.44	0.384007	C12orf39	chromosome_12_open_reading_frame_39_[Source:HGNC_Symbol;Acc:28139]
ENSG00000134548	-1.16	0.384007	C12orf39	chromosome_12_open_reading_frame_39_[Source:HGNC_Symbol;Acc:28139]
ENSG00000167600	-0.09	0.383945	CYP2S1	cytochrome_P450,_family_2,_subfamily_S,_polypeptide_1_[Source:HGNC_Symbol;Acc:15654]
ENSG00000115507	-0.82	0.383772	OTX1	orthodenticle_homeobox_1_[Source:HGNC_Symbol;Acc:8521]
ENSG00000115507	-0.76	0.383772	OTX1	orthodenticle_homeobox_1_[Source:HGNC_Symbol;Acc:8521]
ENSG00000115507	-0.62	0.383772	OTX1	orthodenticle_homeobox_1_[Source:HGNC_Symbol;Acc:8521]
ENSG00000115507	-0.456667	0.383772	OTX1	orthodenticle_homeobox_1_[Source:HGNC_Symbol;Acc:8521]
ENSG00000115507	-0.43	0.383772	OTX1	orthodenticle_homeobox_1_[Source:HGNC_Symbol;Acc:8521]
ENSG00000087494	-0.82	0.383605	PTHLH	parathyroid_hormone-like_hormone_[Source:HGNC_Symbol;Acc:9607]
ENSG00000087494	-0.36	0.383605	PTHLH	parathyroid_hormone-like_hormone_[Source:HGNC_Symbol;Acc:9607]
ENSG00000140279	-0.43	0.380863	DUOX2	dual_oxidase_2_[Source:HGNC_Symbol;Acc:13273]
ENSG00000115977	-8.54333	0.37934	AAK1	AP2_associated_kinase_1_[Source:HGNC_Symbol;Acc:19679]
ENSG00000128645	-0.72	0.377582	HOXD1	homeobox_D1_[Source:HGNC_Symbol;Acc:5132]
ENSG00000130294	-4.2	0.373702	KIF1A	kinesin_family_member_1A_[Source:HGNC_Symbol;Acc:888]
ENSG00000178125	-6.16	0.373231	PPP1R42	protein_phosphatase_1,_regulatory_subunit_42_[Source:HGNC_Symbol;Acc:33732]
ENSG00000178125	-1.44	0.373231	PPP1R42	protein_phosphatase_1,_regulatory_subunit_42_[Source:HGNC_Symbol;Acc:33732]
ENSG00000178125	-0.82	0.373231	PPP1R42	protein_phosphatase_1,_regulatory_subunit_42_[Source:HGNC_Symbol;Acc:33732]
ENSG00000253910	-7.30632	0.372742	PCDHGB2	protocadherin_gamma_subfamily_B,_2_[Source:HGNC_Symbol;Acc:8709]
ENSG00000115596	-0.72	0.371642	WNT6	wingless-type_MMTV_integration_site_family,_member_6_[Source:HGNC_Symbol;Acc:12785]
ENSG00000115596	-0.49	0.371642	WNT6	wingless-type_MMTV_integration_site_family,_member_6_[Source:HGNC_Symbol;Acc:12785]
ENSG00000177182	-4.34	0.37109	CLVS1	clavesin_1_[Source:HGNC_Symbol;Acc:23139]
ENSG00000253846	-6.8975	0.370918	PCDHGA10	protocadherin_gamma_subfamily_A,_10_[Source:HGNC_Symbol;Acc:8697]
ENSG00000128918	-5.84	0.37087	ALDH1A2	aldehyde_dehydrogenase_1_family,_member_A2_[Source:HGNC_Symbol;Acc:15472]
ENSG00000115306	-2.22	0.369716	SPTBN1	spectrin,_beta,_non-erythrocytic_1_[Source:HGNC_Symbol;Acc:11275]
ENSG00000115306	-1.65	0.369716	SPTBN1	spectrin,_beta,_non-erythrocytic_1_[Source:HGNC_Symbol;Acc:11275]
ENSG00000115306	-0.09	0.369716	SPTBN1	spectrin,_beta,_non-erythrocytic_1_[Source:HGNC_Symbol;Acc:11275]
ENSG00000175387	-7.175	0.368978	SMAD2	SMAD_family_member_2_[Source:HGNC_Symbol;Acc:6768]
ENSG00000173673	-4.2	0.368518	HES3	hairy_and_enhancer_of_split_3_(Drosophila)_[Source:HGNC_Symbol;Acc:26226]
ENSG00000164694	-2.22	0.367692	FNDC1	fibronectin_type_III_domain_containing_1_[Source:HGNC_Symbol;Acc:21184]
ENSG00000137764	-0.36	0.365799	MAP2K5	mitogen-activated_protein_kinase_kinase_5_[Source:HGNC_Symbol;Acc:6845]
ENSG00000137764	-0.22	0.365799	MAP2K5	mitogen-activated_protein_kinase_kinase_5_[Source:HGNC_Symbol;Acc:6845]
ENSG00000164180	-5.38	0.363757	TMEM161B	transmembrane_protein_161B_[Source:HGNC_Symbol;Acc:28483]
ENSG00000164180	-1.15	0.363757	TMEM161B	transmembrane_protein_161B_[Source:HGNC_Symbol;Acc:28483]
ENSG00000164180	-0.89	0.363757	TMEM161B	transmembrane_protein_161B_[Source:HGNC_Symbol;Acc:28483]
ENSG00000125820	-0.37	0.362289	NKX2-2	NK2_homeobox_2_[Source:HGNC_Symbol;Acc:7835]
ENSG00000090006	-0.37	0.360963	LTBP4	latent_transforming_growth_factor_beta_binding_protein_4_[Source:HGNC_Symbol;Acc:6717]
ENSG00000160838	-0.73	0.360597	LRRC71	leucine_rich_repeat_containing_71_[Source:HGNC_Symbol;Acc:26556]
ENSG00000197919	-5.86	0.359984	IFNA1	interferon,_alpha_1_[Source:HGNC_Symbol;Acc:5417]
ENSG00000121335	-0.36	0.357337	PRB2	proline-rich_protein_BstNI_subfamily_2_[Source:HGNC_Symbol;Acc:9338]
ENSG00000132688	-1	0.356713	NES	nestin_[Source:HGNC_Symbol;Acc:7756]
ENSG00000134443	-0.65	0.354072	GRP	gastrin-releasing_peptide_[Source:HGNC_Symbol;Acc:4605]
ENSG00000151208	-9.38	0.35398	DLG5	discs,_large_homolog_5_(Drosophila)_[Source:HGNC_Symbol;Acc:2904]
ENSG00000163293	-4.995	0.351112	NIPAL1	NIPA-like_domain_containing_1_[Source:HGNC_Symbol;Acc:27194]
ENSG00000139800	-8.42	0.349489	ZIC5	Zic_family_member_5_[Source:HGNC_Symbol;Acc:20322]
ENSG00000139800	-1.43	0.349489	ZIC5	Zic_family_member_5_[Source:HGNC_Symbol;Acc:20322]
ENSG00000139800	-1.32	0.349489	ZIC5	Zic_family_member_5_[Source:HGNC_Symbol;Acc:20322]
ENSG00000139800	-1.14	0.349489	ZIC5	Zic_family_member_5_[Source:HGNC_Symbol;Acc:20322]
ENSG00000004848	-1.15	0.348797	ARX	aristaless_related_homeobox_[Source:HGNC_Symbol;Acc:18060]
ENSG00000145632	-0.73	0.348251	PLK2	polo-like_kinase_2_[Source:HGNC_Symbol;Acc:19699]
ENSG00000183914	-0.72	0.346873	DNAH2	dynein,_axonemal,_heavy_chain_2_[Source:HGNC_Symbol;Acc:2948]
ENSG00000183914	-0.46	0.346873	DNAH2	dynein,_axonemal,_heavy_chain_2_[Source:HGNC_Symbol;Acc:2948]
ENSG00000204612	-4.945	0.346528	FOXB2	forkhead_box_B2_[Source:HGNC_Symbol;Acc:23315]
ENSG00000204612	-0.72	0.346528	FOXB2	forkhead_box_B2_[Source:HGNC_Symbol;Acc:23315]
ENSG00000109255	-5.86	0.345982	NMU	neuromedin_U_[Source:HGNC_Symbol;Acc:7859]
ENSG00000109255	-0.43	0.345982	NMU	neuromedin_U_[Source:HGNC_Symbol;Acc:7859]
ENSG00000164128	-5.66	0.344925	NPY1R	neuropeptide_Y_receptor_Y1_[Source:HGNC_Symbol;Acc:7956]
ENSG00000157077	-9.47455	0.344449	ZFYVE9	zinc_finger,_FYVE_domain_containing_9_[Source:HGNC_Symbol;Acc:6775]
ENSG00000121454	-2.22	0.341846	LHX4	LIM_homeobox_4_[Source:HGNC_Symbol;Acc:21734]
ENSG00000121454	-1.44	0.341846	LHX4	LIM_homeobox_4_[Source:HGNC_Symbol;Acc:21734]
ENSG00000121454	-1	0.341846	LHX4	LIM_homeobox_4_[Source:HGNC_Symbol;Acc:21734]
ENSG00000121454	-0.62	0.341846	LHX4	LIM_homeobox_4_[Source:HGNC_Symbol;Acc:21734]
ENSG00000121454	-0.54	0.341846	LHX4	LIM_homeobox_4_[Source:HGNC_Symbol;Acc:21734]
ENSG00000121454	-0.09	0.341846	LHX4	LIM_homeobox_4_[Source:HGNC_Symbol;Acc:21734]
ENSG00000105327	-6.65	0.341331	BBC3	BCL2_binding_component_3_[Source:HGNC_Symbol;Acc:17868]
ENSG00000105327	-1.32	0.341331	BBC3	BCL2_binding_component_3_[Source:HGNC_Symbol;Acc:17868]
ENSG00000105327	-1.2	0.341331	BBC3	BCL2_binding_component_3_[Source:HGNC_Symbol;Acc:17868]
ENSG00000175868	-5.79	0.341202	CALCB	calcitonin-related_polypeptide_beta_[Source:HGNC_Symbol;Acc:1438]
ENSG00000175868	-0.72	0.341202	CALCB	calcitonin-related_polypeptide_beta_[Source:HGNC_Symbol;Acc:1438]
ENSG00000105696	-0.09	0.341176	TMEM59L	transmembrane_protein_59-like_[Source:HGNC_Symbol;Acc:13237]
ENSG00000131094	-0.36	0.339816	C1QL1	complement_component_1,_q_subcomponent-like_1_[Source:HGNC_Symbol;Acc:24182]
ENSG00000102802	-4.97	0.337697	C13orf33	chromosome_13_open_reading_frame_33_[Source:HGNC_Symbol;Acc:25926]
ENSG00000163216	-1.44	0.337436	SPRR2D	small_proline-rich_protein_2D_[Source:HGNC_Symbol;Acc:11264]
ENSG00000123307	-5.08	0.33706	NEUROD4	neurogenic_differentiation_4_[Source:HGNC_Symbol;Acc:13802]
ENSG00000196408	-7.19	0.336938	NOXO1	NADPH_oxidase_organizer_1_[Source:HGNC_Symbol;Acc:19404]
ENSG00000167244	-7.545	0.336655	IGF2	insulin-like_growth_factor_2_(somatomedin_A)_[Source:HGNC_Symbol;Acc:5466]
ENSG00000150394	-5.79	0.334005	CDH8	cadherin_8,_type_2_[Source:HGNC_Symbol;Acc:1767]
ENSG00000087085	-1.25	0.332982	ACHE	acetylcholinesterase_[Source:HGNC_Symbol;Acc:108]
ENSG00000150630	-0.09	0.331541	VEGFC	vascular_endothelial_growth_factor_C_[Source:HGNC_Symbol;Acc:12682]
ENSG00000101166	-5.79	0.331461	SLMO2	slowmo_homolog_2_(Drosophila)_[Source:HGNC_Symbol;Acc:15892]
ENSG00000133794	-4.81	0.331363	ARNTL	aryl_hydrocarbon_receptor_nuclear_translocator-like_[Source:HGNC_Symbol;Acc:701]
ENSG00000143032	-6.81	0.330919	BARHL2	BarH-like_homeobox_2_[Source:HGNC_Symbol;Acc:954]
ENSG00000143032	-1.93	0.330919	BARHL2	BarH-like_homeobox_2_[Source:HGNC_Symbol;Acc:954]
ENSG00000143032	-1.65	0.330919	BARHL2	BarH-like_homeobox_2_[Source:HGNC_Symbol;Acc:954]
ENSG00000143032	-1.2	0.330919	BARHL2	BarH-like_homeobox_2_[Source:HGNC_Symbol;Acc:954]
ENSG00000143032	-1	0.330919	BARHL2	BarH-like_homeobox_2_[Source:HGNC_Symbol;Acc:954]
ENSG00000172409	-0.37	0.330333	CLP1	CLP1,_cleavage_and_polyadenylation_factor_I_subunit,_homolog_(S._cerevisiae)_[Source:HGNC_Symbol;Acc:16999]
ENSG00000214338	-7.27	0.326551	C6orf174	chromosome_6_open_reading_frame_174_[Source:HGNC_Symbol;Acc:21494]
ENSG00000214338	-1.32	0.326551	C6orf174	chromosome_6_open_reading_frame_174_[Source:HGNC_Symbol;Acc:21494]
ENSG00000104369	-1.15	0.323239	JPH1	junctophilin_1_[Source:HGNC_Symbol;Acc:14201]
ENSG00000184058	-4.2	0.322544	TBX1	T-box_1_[Source:HGNC_Symbol;Acc:11592]
ENSG00000184058	-1.71	0.322544	TBX1	T-box_1_[Source:HGNC_Symbol;Acc:11592]
ENSG00000184058	-0.09	0.322544	TBX1	T-box_1_[Source:HGNC_Symbol;Acc:11592]
ENSG00000105605	-4.34	0.322035	CACNG7	calcium_channel,_voltage-dependent,_gamma_subunit_7_[Source:HGNC_Symbol;Acc:13626]
ENSG00000204962	-4.64	0.32054	PCDHA8	protocadherin_alpha_8_[Source:HGNC_Symbol;Acc:8674]
ENSG00000168484	-1.1	0.320178	SFTPC	surfactant_protein_C_[Source:HGNC_Symbol;Acc:10802]
ENSG00000170605	-5.79	0.319878	OR9K2	olfactory_receptor,_family_9,_subfamily_K,_member_2_[Source:HGNC_Symbol;Acc:15339]
ENSG00000124140	-0.09	0.318446	SLC12A5	solute_carrier_family_12_(potassium/chloride_transporter),_member_5_[Source:HGNC_Symbol;Acc:13818]
ENSG00000145147	-6.65	0.315522	SLIT2	slit_homolog_2_(Drosophila)_[Source:HGNC_Symbol;Acc:11086]
ENSG00000178726	-4.72	0.315134	THBD	thrombomodulin_[Source:HGNC_Symbol;Acc:11784]
ENSG00000135549	-0.09	0.308741	PKIB	protein_kinase_(cAMP-dependent,_catalytic)_inhibitor_beta_[Source:HGNC_Symbol;Acc:9018]
ENSG00000170044	-4.34	0.307277	ZPLD1	zona_pellucida-like_domain_containing_1_[Source:HGNC_Symbol;Acc:27022]
ENSG00000171044	-6.31	0.305394	XKR6	XK,_Kell_blood_group_complex_subunit-related_family,_member_6_[Source:HGNC_Symbol;Acc:27806]
ENSG00000171044	-1.86	0.305394	XKR6	XK,_Kell_blood_group_complex_subunit-related_family,_member_6_[Source:HGNC_Symbol;Acc:27806]
ENSG00000121207	-6.65	0.305175	LRAT	lecithin_retinol_acyltransferase_(phosphatidylcholine--retinol_O-acyltransferase)_[Source:HGNC_Symbol;Acc:6685]
ENSG00000108984	-6.86	0.304702	MAP2K6	mitogen-activated_protein_kinase_kinase_6_[Source:HGNC_Symbol;Acc:6846]
ENSG00000007306	-6.65	0.304608	CEACAM7	carcinoembryonic_antigen-related_cell_adhesion_molecule_7_[Source:HGNC_Symbol;Acc:1819]
ENSG00000175356	-0.89	0.304377	SCUBE2	signal_peptide,_CUB_domain,_EGF-like_2_[Source:HGNC_Symbol;Acc:30425]
ENSG00000175356	-0.46	0.304377	SCUBE2	signal_peptide,_CUB_domain,_EGF-like_2_[Source:HGNC_Symbol;Acc:30425]
ENSG00000175356	-0.43	0.304377	SCUBE2	signal_peptide,_CUB_domain,_EGF-like_2_[Source:HGNC_Symbol;Acc:30425]
ENSG00000158815	-2.22	0.303988	FGF17	fibroblast_growth_factor_17_[Source:HGNC_Symbol;Acc:3673]
ENSG00000105976	-2.08	0.302967	MET	met_proto-oncogene_(hepatocyte_growth_factor_receptor)_[Source:HGNC_Symbol;Acc:7029]
ENSG00000105976	-0.65	0.302967	MET	met_proto-oncogene_(hepatocyte_growth_factor_receptor)_[Source:HGNC_Symbol;Acc:7029]
ENSG00000105976	-0.54	0.302967	MET	met_proto-oncogene_(hepatocyte_growth_factor_receptor)_[Source:HGNC_Symbol;Acc:7029]
ENSG00000105976	-0.25	0.302967	MET	met_proto-oncogene_(hepatocyte_growth_factor_receptor)_[Source:HGNC_Symbol;Acc:7029]
ENSG00000105976	-0.24	0.302967	MET	met_proto-oncogene_(hepatocyte_growth_factor_receptor)_[Source:HGNC_Symbol;Acc:7029]
ENSG00000162687	-6.93333	0.302583	KCNT2	potassium_channel,_subfamily_T,_member_2_[Source:HGNC_Symbol;Acc:18866]
ENSG00000162687	-1.15	0.302583	KCNT2	potassium_channel,_subfamily_T,_member_2_[Source:HGNC_Symbol;Acc:18866]
ENSG00000181036	-1.67	0.302433	FCRL6	Fc_receptor-like_6_[Source:HGNC_Symbol;Acc:31910]
ENSG00000130720	-0.09	0.300504	FIBCD1	fibrinogen_C_domain_containing_1_[Source:HGNC_Symbol;Acc:25922]
ENSG00000184454	-7.52	0.30017	C1orf130	chromosome_1_open_reading_frame_130_[Source:HGNC_Symbol;Acc:29332]
ENSG00000134317	-0.89	0.298438	GRHL1	grainyhead-like_1_(Drosophila)_[Source:HGNC_Symbol;Acc:17923]
ENSG00000204642	-4.34	0.297851	HLA-F	major_histocompatibility_complex,_class_I,_F_[Source:HGNC_Symbol;Acc:4963]
ENSG00000150051	-0.72	0.296527	MKX	mohawk_homeobox_[Source:HGNC_Symbol;Acc:23729]
ENSG00000152661	-8.42	0.295832	GJA1	gap_junction_protein,_alpha_1,_43kDa_[Source:HGNC_Symbol;Acc:4274]
ENSG00000205726	-0.43	0.295433	ITSN1	intersectin_1_(SH3_domain_protein)_[Source:HGNC_Symbol;Acc:6183]
ENSG00000179477	-2.08	0.292933	ALOX12B	arachidonate_12-lipoxygenase,_12R_type_[Source:HGNC_Symbol;Acc:430]
ENSG00000179477	-0.54	0.292933	ALOX12B	arachidonate_12-lipoxygenase,_12R_type_[Source:HGNC_Symbol;Acc:430]
ENSG00000179477	-0.22	0.292933	ALOX12B	arachidonate_12-lipoxygenase,_12R_type_[Source:HGNC_Symbol;Acc:430]
ENSG00000067141	-4.23667	0.290991	NEO1	neogenin_1_[Source:HGNC_Symbol;Acc:7754]
ENSG00000184347	-0.72	0.289052	SLIT3	slit_homolog_3_(Drosophila)_[Source:HGNC_Symbol;Acc:11087]
ENSG00000235718	-5.66	0.288456	MFRP	membrane_frizzled-related_protein_[Source:HGNC_Symbol;Acc:18121]
ENSG00000143320	-3.63	0.287399	CRABP2	cellular_retinoic_acid_binding_protein_2_[Source:HGNC_Symbol;Acc:2339]
ENSG00000143320	-2.29	0.287399	CRABP2	cellular_retinoic_acid_binding_protein_2_[Source:HGNC_Symbol;Acc:2339]
ENSG00000168481	-4.34	0.285383	LGI3	leucine-rich_repeat_LGI_family,_member_3_[Source:HGNC_Symbol;Acc:18711]
ENSG00000168481	-1.1	0.285383	LGI3	leucine-rich_repeat_LGI_family,_member_3_[Source:HGNC_Symbol;Acc:18711]
ENSG00000165406	-3.54	0.285246	MARCH8	membrane-associated_ring_finger_(C3HC4)_8_[Source:HGNC_Symbol;Acc:23356]
ENSG00000075292	-5.82	0.284919	ZNF638	zinc_finger_protein_638_[Source:HGNC_Symbol;Acc:17894]
ENSG00000151952	-4.97	0.28446	TMEM132D	transmembrane_protein_132D_[Source:HGNC_Symbol;Acc:29411]
ENSG00000064042	-5.86	0.283179	LIMCH1	LIM_and_calponin_homology_domains_1_[Source:HGNC_Symbol;Acc:29191]
ENSG00000064042	-1.08	0.283179	LIMCH1	LIM_and_calponin_homology_domains_1_[Source:HGNC_Symbol;Acc:29191]
ENSG00000184302	-1.43	0.281007	SIX6	SIX_homeobox_6_[Source:HGNC_Symbol;Acc:10892]
ENSG00000177807	-0.62	0.280731	KCNJ10	potassium_inwardly-rectifying_channel,_subfamily_J,_member_10_[Source:HGNC_Symbol;Acc:6256]
ENSG00000163499	-0.69	0.279858	CRYBA2	crystallin,_beta_A2_[Source:HGNC_Symbol;Acc:2395]
ENSG00000146250	-5.46	0.279359	PRSS35	protease,_serine,_35_[Source:HGNC_Symbol;Acc:21387]
ENSG00000120693	-0.37	0.278759	SMAD9	SMAD_family_member_9_[Source:HGNC_Symbol;Acc:6774]
ENSG00000182103	-0.62	0.278656	FAM181B	family_with_sequence_similarity_181,_member_B_[Source:HGNC_Symbol;Acc:28512]
ENSG00000028839	-5.08	0.277549	TBPL1	TBP-like_1_[Source:HGNC_Symbol;Acc:11589]
ENSG00000072182	-1.93	0.275388	ACCN4	amiloride-sensitive_cation_channel_4,_pituitary_[Source:HGNC_Symbol;Acc:21263]
ENSG00000072182	-1.43	0.275388	ACCN4	amiloride-sensitive_cation_channel_4,_pituitary_[Source:HGNC_Symbol;Acc:21263]
ENSG00000072182	-0.37	0.275388	ACCN4	amiloride-sensitive_cation_channel_4,_pituitary_[Source:HGNC_Symbol;Acc:21263]
ENSG00000123388	-1.67	0.27504	HOXC11	homeobox_C11_[Source:HGNC_Symbol;Acc:5123]
ENSG00000164684	-0.02	0.273765	ZNF704	zinc_finger_protein_704_[Source:HGNC_Symbol;Acc:32291]
ENSG00000116147	-4.97	0.273519	TNR	tenascin_R_(restrictin,_janusin)_[Source:HGNC_Symbol;Acc:11953]
ENSG00000125285	-2.22	0.269039	SOX21	SRY_(sex_determining_region_Y)-box_21_[Source:HGNC_Symbol;Acc:11197]
ENSG00000131096	-1.65	0.267499	PYY	peptide_YY_[Source:HGNC_Symbol;Acc:9748]
ENSG00000131096	-0.65	0.267499	PYY	peptide_YY_[Source:HGNC_Symbol;Acc:9748]
ENSG00000131096	-0.64	0.267499	PYY	peptide_YY_[Source:HGNC_Symbol;Acc:9748]
ENSG00000138685	-9.91333	0.267407	FGF2	fibroblast_growth_factor_2_(basic)_[Source:HGNC_Symbol;Acc:3676]
ENSG00000173175	-0.23	0.267309	ADCY5	adenylate_cyclase_5_[Source:HGNC_Symbol;Acc:236]
ENSG00000112584	-2.29	0.266908	FAM120B	family_with_sequence_similarity_120B_[Source:HGNC_Symbol;Acc:21109]
ENSG00000112584	-0.82	0.266908	FAM120B	family_with_sequence_similarity_120B_[Source:HGNC_Symbol;Acc:21109]
ENSG00000112584	-0.37	0.266908	FAM120B	family_with_sequence_similarity_120B_[Source:HGNC_Symbol;Acc:21109]
ENSG00000163288	-3.49	0.266451	GABRB1	gamma-aminobutyric_acid_(GABA)_A_receptor,_beta_1_[Source:HGNC_Symbol;Acc:4081]
ENSG00000198353	-3.925	0.265875	HOXC4	homeobox_C4_[Source:HGNC_Symbol;Acc:5126]
ENSG00000198353	-1.43	0.265875	HOXC4	homeobox_C4_[Source:HGNC_Symbol;Acc:5126]
ENSG00000198353	-0.72	0.265875	HOXC4	homeobox_C4_[Source:HGNC_Symbol;Acc:5126]
ENSG00000198353	-0.51	0.265875	HOXC4	homeobox_C4_[Source:HGNC_Symbol;Acc:5126]
ENSG00000163331	-6.755	0.265685	DAPL1	death_associated_protein-like_1_[Source:HGNC_Symbol;Acc:21490]
ENSG00000154556	-8.42	0.265475	SORBS2	sorbin_and_SH3_domain_containing_2_[Source:HGNC_Symbol;Acc:24098]
ENSG00000152208	-0.36	0.265039	GRID2	glutamate_receptor,_ionotropic,_delta_2_[Source:HGNC_Symbol;Acc:4576]
ENSG00000138433	-8.42	0.263262	CIR1	corepressor_interacting_with_RBPJ,_1_[Source:HGNC_Symbol;Acc:24217]
ENSG00000198723	-4.2	0.262096	C19orf45	chromosome_19_open_reading_frame_45_[Source:HGNC_Symbol;Acc:24745]
ENSG00000171843	-5.91	0.259516	MLLT3	myeloid/lymphoid_or_mixed-lineage_leukemia_(trithorax_homolog,_Drosophila);_translocated_to,_3_[Source:HGNC_Symbol;Acc:7136]
ENSG00000138759	-0.43	0.257852	FRAS1	Fraser_syndrome_1_[Source:HGNC_Symbol;Acc:19185]
ENSG00000147596	-7.105	0.257309	PRDM14	PR_domain_containing_14_[Source:HGNC_Symbol;Acc:14001]
ENSG00000147596	-2.06	0.257309	PRDM14	PR_domain_containing_14_[Source:HGNC_Symbol;Acc:14001]
ENSG00000147596	-1.55	0.257309	PRDM14	PR_domain_containing_14_[Source:HGNC_Symbol;Acc:14001]
ENSG00000147596	-0.73	0.257309	PRDM14	PR_domain_containing_14_[Source:HGNC_Symbol;Acc:14001]
ENSG00000147596	-0.65	0.257309	PRDM14	PR_domain_containing_14_[Source:HGNC_Symbol;Acc:14001]
ENSG00000128714	-8.42	0.2572	HOXD13	homeobox_D13_[Source:HGNC_Symbol;Acc:5136]
ENSG00000128714	-0.82	0.2572	HOXD13	homeobox_D13_[Source:HGNC_Symbol;Acc:5136]
ENSG00000128714	-0.54	0.2572	HOXD13	homeobox_D13_[Source:HGNC_Symbol;Acc:5136]
ENSG00000134438	-1.16	0.253242	RAX	retina_and_anterior_neural_fold_homeobox_[Source:HGNC_Symbol;Acc:18662]
ENSG00000134438	-0.89	0.253242	RAX	retina_and_anterior_neural_fold_homeobox_[Source:HGNC_Symbol;Acc:18662]
ENSG00000077063	-0.41	0.252747	CTTNBP2	cortactin_binding_protein_2_[Source:HGNC_Symbol;Acc:15679]
ENSG00000175352	-4.97	0.252652	NRIP3	nuclear_receptor_interacting_protein_3_[Source:HGNC_Symbol;Acc:1167]
ENSG00000175352	-0.72	0.252652	NRIP3	nuclear_receptor_interacting_protein_3_[Source:HGNC_Symbol;Acc:1167]
ENSG00000179636	-0.62	0.252587	TPPP2	tubulin_polymerization-promoting_protein_family_member_2_[Source:HGNC_Symbol;Acc:19293]
ENSG00000182223	-0.37	0.251482	ZAR1	zygote_arrest_1_[Source:HGNC_Symbol;Acc:20436]
ENSG00000136270	-4.97	0.250942	TBRG4	transforming_growth_factor_beta_regulator_4_[Source:HGNC_Symbol;Acc:17443]
ENSG00000187079	-1.93	0.25049	TEAD1	TEA_domain_family_member_1_(SV40_transcriptional_enhancer_factor)_[Source:HGNC_Symbol;Acc:11714]
ENSG00000187079	-0.82	0.25049	TEAD1	TEA_domain_family_member_1_(SV40_transcriptional_enhancer_factor)_[Source:HGNC_Symbol;Acc:11714]
ENSG00000187079	-0.46	0.25049	TEAD1	TEA_domain_family_member_1_(SV40_transcriptional_enhancer_factor)_[Source:HGNC_Symbol;Acc:11714]
ENSG00000077522	-5.46	0.250017	ACTN2	actinin,_alpha_2_[Source:HGNC_Symbol;Acc:164]
ENSG00000077522	-2.29	0.250017	ACTN2	actinin,_alpha_2_[Source:HGNC_Symbol;Acc:164]
ENSG00000198673	-0.36	0.249295	FAM19A2	family_with_sequence_similarity_19_(chemokine_(C-C_motif)-like),_member_A2_[Source:HGNC_Symbol;Acc:21589]
ENSG00000185046	-0.73	0.247812	ANKS1B	ankyrin_repeat_and_sterile_alpha_motif_domain_containing_1B_[Source:HGNC_Symbol;Acc:24600]
ENSG00000146005	-4.55	0.2473	PSD2	pleckstrin_and_Sec7_domain_containing_2_[Source:HGNC_Symbol;Acc:19092]
ENSG00000146005	-1	0.2473	PSD2	pleckstrin_and_Sec7_domain_containing_2_[Source:HGNC_Symbol;Acc:19092]
ENSG00000146005	-0.65	0.2473	PSD2	pleckstrin_and_Sec7_domain_containing_2_[Source:HGNC_Symbol;Acc:19092]
ENSG00000121743	-5.3	0.246799	GJA3	gap_junction_protein,_alpha_3,_46kDa_[Source:HGNC_Symbol;Acc:4277]
ENSG00000187957	-1.71	0.245055	DNER	delta/notch-like_EGF_repeat_containing_[Source:HGNC_Symbol;Acc:24456]
ENSG00000187957	-1.32	0.245055	DNER	delta/notch-like_EGF_repeat_containing_[Source:HGNC_Symbol;Acc:24456]
ENSG00000187957	-0.46	0.245055	DNER	delta/notch-like_EGF_repeat_containing_[Source:HGNC_Symbol;Acc:24456]
ENSG00000106571	-5.18	0.24485	GLI3	GLI_family_zinc_finger_3_[Source:HGNC_Symbol;Acc:4319]
ENSG00000106571	-0.62	0.24485	GLI3	GLI_family_zinc_finger_3_[Source:HGNC_Symbol;Acc:4319]
ENSG00000165566	-0.45	0.243567	FAM123A	family_with_sequence_similarity_123A_[Source:HGNC_Symbol;Acc:26360]
ENSG00000170549	-4.585	0.242998	IRX1	iroquois_homeobox_1_[Source:HGNC_Symbol;Acc:14358]
ENSG00000103534	-0.65	0.242153	TMC5	transmembrane_channel-like_5_[Source:HGNC_Symbol;Acc:22999]
ENSG00000070601	-1.55	0.242099	FRMPD1	FERM_and_PDZ_domain_containing_1_[Source:HGNC_Symbol;Acc:29159]
ENSG00000070601	-0.02	0.242099	FRMPD1	FERM_and_PDZ_domain_containing_1_[Source:HGNC_Symbol;Acc:29159]
ENSG00000115468	-0.65	0.240678	EFHD1	EF-hand_domain_family,_member_D1_[Source:HGNC_Symbol;Acc:29556]
ENSG00000115468	-0.37	0.240678	EFHD1	EF-hand_domain_family,_member_D1_[Source:HGNC_Symbol;Acc:29556]
ENSG00000088836	-1.71	0.240359	SLC4A11	solute_carrier_family_4,_sodium_borate_transporter,_member_11_[Source:HGNC_Symbol;Acc:16438]
ENSG00000254122	-6.61333	0.239262	PCDHGB7	protocadherin_gamma_subfamily_B,_7_[Source:HGNC_Symbol;Acc:8714]
ENSG00000147655	-1.15	0.238931	RSPO2	R-spondin_2_[Source:HGNC_Symbol;Acc:28583]
ENSG00000112333	-4.72	0.238886	NR2E1	nuclear_receptor_subfamily_2,_group_E,_member_1_[Source:HGNC_Symbol;Acc:7973]
ENSG00000112333	-2.15	0.238886	NR2E1	nuclear_receptor_subfamily_2,_group_E,_member_1_[Source:HGNC_Symbol;Acc:7973]
ENSG00000112333	-0.99	0.238886	NR2E1	nuclear_receptor_subfamily_2,_group_E,_member_1_[Source:HGNC_Symbol;Acc:7973]
ENSG00000112333	-0.98	0.238886	NR2E1	nuclear_receptor_subfamily_2,_group_E,_member_1_[Source:HGNC_Symbol;Acc:7973]
ENSG00000112333	-0.69	0.238886	NR2E1	nuclear_receptor_subfamily_2,_group_E,_member_1_[Source:HGNC_Symbol;Acc:7973]
ENSG00000102539	-6.67	0.237176	MLNR	motilin_receptor_[Source:HGNC_Symbol;Acc:4495]
ENSG00000115896	-5.46	0.235268	PLCL1	phospholipase_C-like_1_[Source:HGNC_Symbol;Acc:9063]
ENSG00000115896	-0.65	0.235268	PLCL1	phospholipase_C-like_1_[Source:HGNC_Symbol;Acc:9063]
ENSG00000115896	-0.6	0.235268	PLCL1	phospholipase_C-like_1_[Source:HGNC_Symbol;Acc:9063]
ENSG00000122859	-1.71	0.23492	NEUROG3	neurogenin_3_[Source:HGNC_Symbol;Acc:13806]
ENSG00000122859	-0.25	0.23492	NEUROG3	neurogenin_3_[Source:HGNC_Symbol;Acc:13806]
ENSG00000112238	-7.984	0.233763	PRDM13	PR_domain_containing_13_[Source:HGNC_Symbol;Acc:13998]
ENSG00000112238	-2.29	0.233763	PRDM13	PR_domain_containing_13_[Source:HGNC_Symbol;Acc:13998]
ENSG00000112238	-2.22	0.233763	PRDM13	PR_domain_containing_13_[Source:HGNC_Symbol;Acc:13998]
ENSG00000112238	-1.86	0.233763	PRDM13	PR_domain_containing_13_[Source:HGNC_Symbol;Acc:13998]
ENSG00000112238	-1.43	0.233763	PRDM13	PR_domain_containing_13_[Source:HGNC_Symbol;Acc:13998]
ENSG00000112238	-1.08	0.233763	PRDM13	PR_domain_containing_13_[Source:HGNC_Symbol;Acc:13998]
ENSG00000112238	-0.82	0.233763	PRDM13	PR_domain_containing_13_[Source:HGNC_Symbol;Acc:13998]
ENSG00000112238	-0.69	0.233763	PRDM13	PR_domain_containing_13_[Source:HGNC_Symbol;Acc:13998]
ENSG00000112238	-0.62	0.233763	PRDM13	PR_domain_containing_13_[Source:HGNC_Symbol;Acc:13998]
ENSG00000112238	-0.35	0.233763	PRDM13	PR_domain_containing_13_[Source:HGNC_Symbol;Acc:13998]
ENSG00000161647	-1.55	0.233215	MPP3	membrane_protein,_palmitoylated_3_(MAGUK_p55_subfamily_member_3)_[Source:HGNC_Symbol;Acc:7221]
ENSG00000104067	-6.52	0.23168	TJP1	tight_junction_protein_1_(zona_occludens_1)_[Source:HGNC_Symbol;Acc:11827]
ENSG00000104067	-0.72	0.23168	TJP1	tight_junction_protein_1_(zona_occludens_1)_[Source:HGNC_Symbol;Acc:11827]
ENSG00000104067	-0.57	0.23168	TJP1	tight_junction_protein_1_(zona_occludens_1)_[Source:HGNC_Symbol;Acc:11827]
ENSG00000183729	-3.49	0.231533	NPBWR1	neuropeptides_B/W_receptor_1_[Source:HGNC_Symbol;Acc:4522]
ENSG00000183682	-1.83	0.230455	BMP8A	bone_morphogenetic_protein_8a_[Source:HGNC_Symbol;Acc:21650]
ENSG00000018408	-4.585	0.229052	WWTR1	WW_domain_containing_transcription_regulator_1_[Source:HGNC_Symbol;Acc:24042]
ENSG00000183779	-6.65	0.228672	ZNF703	zinc_finger_protein_703_[Source:HGNC_Symbol;Acc:25883]
ENSG00000136026	-5.80333	0.227983	CKAP4	cytoskeleton-associated_protein_4_[Source:HGNC_Symbol;Acc:16991]
ENSG00000163827	-0.65	0.226796	LRRC2	leucine_rich_repeat_containing_2_[Source:HGNC_Symbol;Acc:14676]
ENSG00000109705	-1.65	0.224465	NKX3-2	NK3_homeobox_2_[Source:HGNC_Symbol;Acc:951]
ENSG00000109705	-1.42	0.224465	NKX3-2	NK3_homeobox_2_[Source:HGNC_Symbol;Acc:951]
ENSG00000109705	-0.46	0.224465	NKX3-2	NK3_homeobox_2_[Source:HGNC_Symbol;Acc:951]
ENSG00000109705	-0.09	0.224465	NKX3-2	NK3_homeobox_2_[Source:HGNC_Symbol;Acc:951]
ENSG00000170178	-0.82	0.22425	HOXD12	homeobox_D12_[Source:HGNC_Symbol;Acc:5135]
ENSG00000120211	-5.79	0.222145	INSL4	insulin-like_4_(placenta)_[Source:HGNC_Symbol;Acc:6087]
ENSG00000174370	-0.99	0.221858	C11orf45	chromosome_11_open_reading_frame_45_[Source:HGNC_Symbol;Acc:28584]
ENSG00000170745	-2.22	0.219921	KCNS3	potassium_voltage-gated_channel,_delayed-rectifier,_subfamily_S,_member_3_[Source:HGNC_Symbol;Acc:6302]
ENSG00000170745	-1.02	0.219921	KCNS3	potassium_voltage-gated_channel,_delayed-rectifier,_subfamily_S,_member_3_[Source:HGNC_Symbol;Acc:6302]
ENSG00000170745	-0.37	0.219921	KCNS3	potassium_voltage-gated_channel,_delayed-rectifier,_subfamily_S,_member_3_[Source:HGNC_Symbol;Acc:6302]
ENSG00000147852	-6.125	0.219464	VLDLR	very_low_density_lipoprotein_receptor_[Source:HGNC_Symbol;Acc:12698]
ENSG00000013297	-1.65	0.219008	CLDN11	claudin_11_[Source:HGNC_Symbol;Acc:8514]
ENSG00000013297	-0.65	0.219008	CLDN11	claudin_11_[Source:HGNC_Symbol;Acc:8514]
ENSG00000013297	-0.37	0.219008	CLDN11	claudin_11_[Source:HGNC_Symbol;Acc:8514]
ENSG00000163623	-6.562	0.218803	NKX6-1	NK6_homeobox_1_[Source:HGNC_Symbol;Acc:7839]
ENSG00000163623	-1.08	0.218803	NKX6-1	NK6_homeobox_1_[Source:HGNC_Symbol;Acc:7839]
ENSG00000163623	-0.82	0.218803	NKX6-1	NK6_homeobox_1_[Source:HGNC_Symbol;Acc:7839]
ENSG00000125246	-5.79	0.218521	CLYBL	citrate_lyase_beta_like_[Source:HGNC_Symbol;Acc:18355]
ENSG00000188338	-0.62	0.215853	SLC38A3	solute_carrier_family_38,_member_3_[Source:HGNC_Symbol;Acc:18044]
ENSG00000152669	-6.16	0.215166	CCNO	cyclin_O_[Source:HGNC_Symbol;Acc:18576]
ENSG00000250120	-4.64	0.214986	PCDHA10	protocadherin_alpha_10_[Source:HGNC_Symbol;Acc:8664]
ENSG00000166448	-5.08	0.214847	TMEM130	transmembrane_protein_130_[Source:HGNC_Symbol;Acc:25429]
ENSG00000159082	-8.71231	0.213295	SYNJ1	synaptojanin_1_[Source:HGNC_Symbol;Acc:11503]
ENSG00000119614	-0.72	0.212906	VSX2	visual_system_homeobox_2_[Source:HGNC_Symbol;Acc:1975]
ENSG00000119614	-0.43	0.212906	VSX2	visual_system_homeobox_2_[Source:HGNC_Symbol;Acc:1975]
ENSG00000107859	-0.36	0.212851	PITX3	paired-like_homeodomain_3_[Source:HGNC_Symbol;Acc:9006]
ENSG00000107859	-0.09	0.212851	PITX3	paired-like_homeodomain_3_[Source:HGNC_Symbol;Acc:9006]
ENSG00000143842	-0.46	0.212078	SOX13	SRY_(sex_determining_region_Y)-box_13_[Source:HGNC_Symbol;Acc:11192]
ENSG00000171450	-1.15	0.211511	CDK5R2	cyclin-dependent_kinase_5,_regulatory_subunit_2_(p39)_[Source:HGNC_Symbol;Acc:1776]
ENSG00000172403	-6.65	0.211014	SYNPO2	synaptopodin_2_[Source:HGNC_Symbol;Acc:17732]
ENSG00000172403	-0.89	0.211014	SYNPO2	synaptopodin_2_[Source:HGNC_Symbol;Acc:17732]
ENSG00000119919	-2.08	0.210216	NKX2-3	NK2_homeobox_3_[Source:HGNC_Symbol;Acc:7836]
ENSG00000119919	-1.83	0.210216	NKX2-3	NK2_homeobox_3_[Source:HGNC_Symbol;Acc:7836]
ENSG00000119919	-1.65	0.210216	NKX2-3	NK2_homeobox_3_[Source:HGNC_Symbol;Acc:7836]
ENSG00000119919	-0.37	0.210216	NKX2-3	NK2_homeobox_3_[Source:HGNC_Symbol;Acc:7836]
ENSG00000004948	-3.92	0.208315	CALCR	calcitonin_receptor_[Source:HGNC_Symbol;Acc:1440]
ENSG00000053108	-5.08	0.20737	FSTL4	follistatin-like_4_[Source:HGNC_Symbol;Acc:21389]
ENSG00000053108	-1.71	0.20737	FSTL4	follistatin-like_4_[Source:HGNC_Symbol;Acc:21389]
ENSG00000053108	-1.67	0.20737	FSTL4	follistatin-like_4_[Source:HGNC_Symbol;Acc:21389]
ENSG00000053108	-1.36	0.20737	FSTL4	follistatin-like_4_[Source:HGNC_Symbol;Acc:21389]
ENSG00000053108	-1.32	0.20737	FSTL4	follistatin-like_4_[Source:HGNC_Symbol;Acc:21389]
ENSG00000053108	-1.16	0.20737	FSTL4	follistatin-like_4_[Source:HGNC_Symbol;Acc:21389]
ENSG00000053108	-0.25	0.20737	FSTL4	follistatin-like_4_[Source:HGNC_Symbol;Acc:21389]
ENSG00000172831	-5.81	0.206603	CES2	carboxylesterase_2_[Source:HGNC_Symbol;Acc:1864]
ENSG00000006128	-4.2	0.20574	TAC1	tachykinin,_precursor_1_[Source:HGNC_Symbol;Acc:11517]
ENSG00000140836	-6.08	0.205609	ZFHX3	zinc_finger_homeobox_3_[Source:HGNC_Symbol;Acc:777]
ENSG00000140836	-1.36	0.205609	ZFHX3	zinc_finger_homeobox_3_[Source:HGNC_Symbol;Acc:777]
ENSG00000140836	-0.89	0.205609	ZFHX3	zinc_finger_homeobox_3_[Source:HGNC_Symbol;Acc:777]
ENSG00000140836	-0.37	0.205609	ZFHX3	zinc_finger_homeobox_3_[Source:HGNC_Symbol;Acc:777]
ENSG00000125968	-4.2	0.204849	ID1	inhibitor_of_DNA_binding_1,_dominant_negative_helix-loop-helix_protein_[Source:HGNC_Symbol;Acc:5360]
ENSG00000107807	-1.16	0.204018	TLX1	T-cell_leukemia_homeobox_1_[Source:HGNC_Symbol;Acc:5056]
ENSG00000129596	-0.37	0.201639	CDO1	cysteine_dioxygenase,_type_I_[Source:HGNC_Symbol;Acc:1795]
ENSG00000171984	-6.49	0.20149	C20orf196	chromosome_20_open_reading_frame_196_[Source:HGNC_Symbol;Acc:26318]
ENSG00000196914	-8.94	0.20133	ARHGEF12	Rho_guanine_nucleotide_exchange_factor_(GEF)_12_[Source:HGNC_Symbol;Acc:14193]
ENSG00000171016	-2.22	0.199881	PYGO1	pygopus_homolog_1_(Drosophila)_[Source:HGNC_Symbol;Acc:30256]
ENSG00000171016	-0.73	0.199881	PYGO1	pygopus_homolog_1_(Drosophila)_[Source:HGNC_Symbol;Acc:30256]
ENSG00000143954	-4.2	0.198926	REG3G	regenerating_islet-derived_3_gamma_[Source:HGNC_Symbol;Acc:29595]
ENSG00000088320	-0.72	0.19842	REM1	RAS_(RAD_and_GEM)-like_GTP-binding_1_[Source:HGNC_Symbol;Acc:15922]
ENSG00000113645	-7.535	0.197136	WWC1	WW_and_C2_domain_containing_1_[Source:HGNC_Symbol;Acc:29435]
ENSG00000146360	-6.245	0.197123	GPR6	G_protein-coupled_receptor_6_[Source:HGNC_Symbol;Acc:4515]
ENSG00000170370	-0.37	0.195995	EMX2	empty_spiracles_homeobox_2_[Source:HGNC_Symbol;Acc:3341]
ENSG00000170370	-0.36	0.195995	EMX2	empty_spiracles_homeobox_2_[Source:HGNC_Symbol;Acc:3341]
ENSG00000077157	-5.38	0.195567	PPP1R12B	protein_phosphatase_1,_regulatory_subunit_12B_[Source:HGNC_Symbol;Acc:7619]
ENSG00000115297	-5.86	0.193373	TLX2	T-cell_leukemia_homeobox_2_[Source:HGNC_Symbol;Acc:5057]
ENSG00000115297	-2.29	0.193373	TLX2	T-cell_leukemia_homeobox_2_[Source:HGNC_Symbol;Acc:5057]
ENSG00000116678	-4.97	0.19259	LEPR	leptin_receptor_[Source:HGNC_Symbol;Acc:6554]
ENSG00000183072	-4.34	0.190688	NKX2-5	NK2_homeobox_5_[Source:HGNC_Symbol;Acc:2488]
ENSG00000183072	-2.29	0.190688	NKX2-5	NK2_homeobox_5_[Source:HGNC_Symbol;Acc:2488]
ENSG00000183072	-1.86	0.190688	NKX2-5	NK2_homeobox_5_[Source:HGNC_Symbol;Acc:2488]
ENSG00000183072	-0.72	0.190688	NKX2-5	NK2_homeobox_5_[Source:HGNC_Symbol;Acc:2488]
ENSG00000183072	-0.35	0.190688	NKX2-5	NK2_homeobox_5_[Source:HGNC_Symbol;Acc:2488]
ENSG00000165588	-4.34	0.190422	OTX2	orthodenticle_homeobox_2_[Source:HGNC_Symbol;Acc:8522]
ENSG00000165588	-1.55	0.190422	OTX2	orthodenticle_homeobox_2_[Source:HGNC_Symbol;Acc:8522]
ENSG00000165588	-1.32	0.190422	OTX2	orthodenticle_homeobox_2_[Source:HGNC_Symbol;Acc:8522]
ENSG00000070182	-0.64	0.187769	SPTB	spectrin,_beta,_erythrocytic_[Source:HGNC_Symbol;Acc:11274]
ENSG00000185070	-6.67	0.187444	FLRT2	fibronectin_leucine_rich_transmembrane_protein_2_[Source:HGNC_Symbol;Acc:3761]
ENSG00000112812	-6.42857	0.186991	PRSS16	protease,_serine,_16_(thymus)_[Source:HGNC_Symbol;Acc:9480]
ENSG00000104427	-4.97	0.186482	FAM164A	family_with_sequence_similarity_164,_member_A_[Source:HGNC_Symbol;Acc:24277]
ENSG00000154473	-10.39	0.186355	BUB3	budding_uninhibited_by_benzimidazoles_3_homolog_(yeast)_[Source:HGNC_Symbol;Acc:1151]
ENSG00000203877	-3.915	0.184461	RIPPLY2	ripply2_homolog_(zebrafish)_[Source:HGNC_Symbol;Acc:21390]
ENSG00000203877	-0.65	0.184461	RIPPLY2	ripply2_homolog_(zebrafish)_[Source:HGNC_Symbol;Acc:21390]
ENSG00000240184	-6.73333	0.18396	PCDHGC3	protocadherin_gamma_subfamily_C,_3_[Source:HGNC_Symbol;Acc:8716]
ENSG00000175879	-1.08	0.183455	HOXD8	homeobox_D8_[Source:HGNC_Symbol;Acc:5139]
ENSG00000168135	-0.09	0.182917	KCNJ4	potassium_inwardly-rectifying_channel,_subfamily_J,_member_4_[Source:HGNC_Symbol;Acc:6265]
ENSG00000255408	-4.64	0.181699	PCDHA3	protocadherin_alpha_3_[Source:HGNC_Symbol;Acc:8669]
ENSG00000081803	-0.36	0.181624	CADPS2	Ca++-dependent_secretion_activator_2_[Source:HGNC_Symbol;Acc:16018]
ENSG00000083067	-0.09	0.181066	TRPM3	transient_receptor_potential_cation_channel,_subfamily_M,_member_3_[Source:HGNC_Symbol;Acc:17992]
ENSG00000182674	-0.89	0.180584	KCNB2	potassium_voltage-gated_channel,_Shab-related_subfamily,_member_2_[Source:HGNC_Symbol;Acc:6232]
ENSG00000168348	-1.55	0.178619	INSM2	insulinoma-associated_2_[Source:HGNC_Symbol;Acc:17539]
ENSG00000168348	-0.99	0.178619	INSM2	insulinoma-associated_2_[Source:HGNC_Symbol;Acc:17539]
ENSG00000176532	-6.65	0.178402	PRR15	proline_rich_15_[Source:HGNC_Symbol;Acc:22310]
ENSG00000139971	-5.505	0.178206	C14orf37	chromosome_14_open_reading_frame_37_[Source:HGNC_Symbol;Acc:19846]
ENSG00000139971	-0.22	0.178206	C14orf37	chromosome_14_open_reading_frame_37_[Source:HGNC_Symbol;Acc:19846]
ENSG00000139971	-0.09	0.178206	C14orf37	chromosome_14_open_reading_frame_37_[Source:HGNC_Symbol;Acc:19846]
ENSG00000100320	-7.864	0.17758	RBFOX2	RNA_binding_protein,_fox-1_homolog_(C._elegans)_2_[Source:HGNC_Symbol;Acc:9906]
ENSG00000100320	-1.65	0.17758	RBFOX2	RNA_binding_protein,_fox-1_homolog_(C._elegans)_2_[Source:HGNC_Symbol;Acc:9906]
ENSG00000100320	-1.43	0.17758	RBFOX2	RNA_binding_protein,_fox-1_homolog_(C._elegans)_2_[Source:HGNC_Symbol;Acc:9906]
ENSG00000100320	-1.36	0.17758	RBFOX2	RNA_binding_protein,_fox-1_homolog_(C._elegans)_2_[Source:HGNC_Symbol;Acc:9906]
ENSG00000100320	-0.36	0.17758	RBFOX2	RNA_binding_protein,_fox-1_homolog_(C._elegans)_2_[Source:HGNC_Symbol;Acc:9906]
ENSG00000100320	-0.25	0.17758	RBFOX2	RNA_binding_protein,_fox-1_homolog_(C._elegans)_2_[Source:HGNC_Symbol;Acc:9906]
ENSG00000135333	-7.07667	0.176631	EPHA7	EPH_receptor_A7_[Source:HGNC_Symbol;Acc:3390]
ENSG00000145362	-6.65	0.175267	ANK2	ankyrin_2,_neuronal_[Source:HGNC_Symbol;Acc:493]
ENSG00000128573	-4.96333	0.174878	FOXP2	forkhead_box_P2_[Source:HGNC_Symbol;Acc:13875]
ENSG00000128573	-1.71	0.174878	FOXP2	forkhead_box_P2_[Source:HGNC_Symbol;Acc:13875]
ENSG00000128573	-1.15	0.174878	FOXP2	forkhead_box_P2_[Source:HGNC_Symbol;Acc:13875]
ENSG00000128573	-0.76	0.174878	FOXP2	forkhead_box_P2_[Source:HGNC_Symbol;Acc:13875]
ENSG00000102780	-7.52	0.17322	DGKH	diacylglycerol_kinase,_eta_[Source:HGNC_Symbol;Acc:2854]
ENSG00000103710	-0.73	0.170074	RASL12	RAS-like,_family_12_[Source:HGNC_Symbol;Acc:30289]
ENSG00000255690	-7.52	0.168793	AC005013.1	------------
ENSG00000100593	-0.09	0.168401	ISM2	isthmin_2_homolog_(zebrafish)_[Source:HGNC_Symbol;Acc:23176]
ENSG00000203722	-8.955	0.168069	RAET1G	retinoic_acid_early_transcript_1G_[Source:HGNC_Symbol;Acc:16795]
ENSG00000203722	-2.29	0.168069	RAET1G	retinoic_acid_early_transcript_1G_[Source:HGNC_Symbol;Acc:16795]
ENSG00000188162	-4.2	0.167876	OTOG	otogelin_[Source:HGNC_Symbol;Acc:8516]
ENSG00000187416	-0.23	0.166971	LHFPL3	lipoma_HMGIC_fusion_partner-like_3_[Source:HGNC_Symbol;Acc:6589]
ENSG00000134138	-4.97	0.163948	MEIS2	Meis_homeobox_2_[Source:HGNC_Symbol;Acc:7001]
ENSG00000134138	-0.54	0.163948	MEIS2	Meis_homeobox_2_[Source:HGNC_Symbol;Acc:7001]
ENSG00000074527	-1.65	0.163916	NTN4	netrin_4_[Source:HGNC_Symbol;Acc:13658]
ENSG00000074527	-0.41	0.163916	NTN4	netrin_4_[Source:HGNC_Symbol;Acc:13658]
ENSG00000148082	-1.32	0.163516	SHC3	SHC_(Src_homology_2_domain_containing)_transforming_protein_3_[Source:HGNC_Symbol;Acc:18181]
ENSG00000148082	-0.37	0.163516	SHC3	SHC_(Src_homology_2_domain_containing)_transforming_protein_3_[Source:HGNC_Symbol;Acc:18181]
ENSG00000131914	-0.82	0.163395	LIN28A	lin-28_homolog_A_(C._elegans)_[Source:HGNC_Symbol;Acc:15986]
ENSG00000142408	-4.34	0.162061	CACNG8	calcium_channel,_voltage-dependent,_gamma_subunit_8_[Source:HGNC_Symbol;Acc:13628]
ENSG00000172789	-1.44	0.159824	HOXC5	homeobox_C5_[Source:HGNC_Symbol;Acc:5127]
ENSG00000172789	-1.43	0.159824	HOXC5	homeobox_C5_[Source:HGNC_Symbol;Acc:5127]
ENSG00000172789	-1.32	0.159824	HOXC5	homeobox_C5_[Source:HGNC_Symbol;Acc:5127]
ENSG00000172789	-0.72	0.159824	HOXC5	homeobox_C5_[Source:HGNC_Symbol;Acc:5127]
ENSG00000172789	-0.57	0.159824	HOXC5	homeobox_C5_[Source:HGNC_Symbol;Acc:5127]
ENSG00000172789	-0.51	0.159824	HOXC5	homeobox_C5_[Source:HGNC_Symbol;Acc:5127]
ENSG00000172789	-0.46	0.159824	HOXC5	homeobox_C5_[Source:HGNC_Symbol;Acc:5127]
ENSG00000172789	-0.273333	0.159824	HOXC5	homeobox_C5_[Source:HGNC_Symbol;Acc:5127]
ENSG00000172789	-0.09	0.159824	HOXC5	homeobox_C5_[Source:HGNC_Symbol;Acc:5127]
ENSG00000196353	-2.22	0.159725	CPNE4	copine_IV_[Source:HGNC_Symbol;Acc:2317]
ENSG00000144227	-0.62	0.158349	NXPH2	neurexophilin_2_[Source:HGNC_Symbol;Acc:8076]
ENSG00000124785	-4.995	0.15814	NRN1	neuritin_1_[Source:HGNC_Symbol;Acc:17972]
ENSG00000124785	-2.29	0.15814	NRN1	neuritin_1_[Source:HGNC_Symbol;Acc:17972]
ENSG00000124785	-2.22	0.15814	NRN1	neuritin_1_[Source:HGNC_Symbol;Acc:17972]
ENSG00000124785	-1.93	0.15814	NRN1	neuritin_1_[Source:HGNC_Symbol;Acc:17972]
ENSG00000124785	-1.65	0.15814	NRN1	neuritin_1_[Source:HGNC_Symbol;Acc:17972]
ENSG00000124785	-1.55	0.15814	NRN1	neuritin_1_[Source:HGNC_Symbol;Acc:17972]
ENSG00000124785	-1.32	0.15814	NRN1	neuritin_1_[Source:HGNC_Symbol;Acc:17972]
ENSG00000124785	-1	0.15814	NRN1	neuritin_1_[Source:HGNC_Symbol;Acc:17972]
ENSG00000124785	-0.82	0.15814	NRN1	neuritin_1_[Source:HGNC_Symbol;Acc:17972]
ENSG00000124785	-0.72	0.15814	NRN1	neuritin_1_[Source:HGNC_Symbol;Acc:17972]
ENSG00000124785	-0.1	0.15814	NRN1	neuritin_1_[Source:HGNC_Symbol;Acc:17972]
ENSG00000124785	-0.09	0.15814	NRN1	neuritin_1_[Source:HGNC_Symbol;Acc:17972]
ENSG00000178919	-1.16	0.157716	FOXE1	forkhead_box_E1_(thyroid_transcription_factor_2)_[Source:HGNC_Symbol;Acc:3806]
ENSG00000157851	-7.52	0.157522	DPYSL5	dihydropyrimidinase-like_5_[Source:HGNC_Symbol;Acc:20637]
ENSG00000157851	-0.62	0.157522	DPYSL5	dihydropyrimidinase-like_5_[Source:HGNC_Symbol;Acc:20637]
ENSG00000136110	-0.72	0.157509	LECT1	leukocyte_cell_derived_chemotaxin_1_[Source:HGNC_Symbol;Acc:17005]
ENSG00000114654	-0.82	0.156955	CCDC48	coiled-coil_domain_containing_48_[Source:HGNC_Symbol;Acc:25692]
ENSG00000163064	-2.29	0.156756	EN1	engrailed_homeobox_1_[Source:HGNC_Symbol;Acc:3342]
ENSG00000163064	-1.15	0.156756	EN1	engrailed_homeobox_1_[Source:HGNC_Symbol;Acc:3342]
ENSG00000163064	-1.07	0.156756	EN1	engrailed_homeobox_1_[Source:HGNC_Symbol;Acc:3342]
ENSG00000163064	-0.65	0.156756	EN1	engrailed_homeobox_1_[Source:HGNC_Symbol;Acc:3342]
ENSG00000163064	-0.37	0.156756	EN1	engrailed_homeobox_1_[Source:HGNC_Symbol;Acc:3342]
ENSG00000156453	-1.08	0.155936	PCDH1	protocadherin_1_[Source:HGNC_Symbol;Acc:8655]
ENSG00000156453	-0.65	0.155936	PCDH1	protocadherin_1_[Source:HGNC_Symbol;Acc:8655]
ENSG00000069206	-4.97	0.15499	ADAM7	ADAM_metallopeptidase_domain_7_[Source:HGNC_Symbol;Acc:214]
ENSG00000185947	-5.79	0.153921	ZNF267	zinc_finger_protein_267_[Source:HGNC_Symbol;Acc:13060]
ENSG00000142319	-1.43	0.153651	SLC6A3	solute_carrier_family_6_(neurotransmitter_transporter,_dopamine),_member_3_[Source:HGNC_Symbol;Acc:11049]
ENSG00000137834	-0.04	0.15356	SMAD6	SMAD_family_member_6_[Source:HGNC_Symbol;Acc:6772]
ENSG00000144191	-1.55	0.15354	CNGA3	cyclic_nucleotide_gated_channel_alpha_3_[Source:HGNC_Symbol;Acc:2150]
ENSG00000116035	-4.2	0.153321	VAX2	ventral_anterior_homeobox_2_[Source:HGNC_Symbol;Acc:12661]
ENSG00000116035	-0.98	0.153321	VAX2	ventral_anterior_homeobox_2_[Source:HGNC_Symbol;Acc:12661]
ENSG00000144278	-4.64	0.152244	GALNT13	UDP-N-acetyl-alpha-D-galactosamine:polypeptide_N-acetylgalactosaminyltransferase_13_(GalNAc-T13)_[Source:HGNC_Symbol;Acc:23242]
ENSG00000204335	-1.15	0.151422	SP5	Sp5_transcription_factor_[Source:HGNC_Symbol;Acc:14529]
ENSG00000253873	-6.494	0.150894	PCDHGA11	protocadherin_gamma_subfamily_A,_11_[Source:HGNC_Symbol;Acc:8698]
ENSG00000157765	-0.82	0.148091	SLC34A2	solute_carrier_family_34_(sodium_phosphate),_member_2_[Source:HGNC_Symbol;Acc:11020]
ENSG00000138135	-8.42	0.147513	CH25H	cholesterol_25-hydroxylase_[Source:HGNC_Symbol;Acc:1907]
ENSG00000138135	-1	0.147513	CH25H	cholesterol_25-hydroxylase_[Source:HGNC_Symbol;Acc:1907]
ENSG00000138135	-0.23	0.147513	CH25H	cholesterol_25-hydroxylase_[Source:HGNC_Symbol;Acc:1907]
ENSG00000198795	-4.2	0.146077	ZNF521	zinc_finger_protein_521_[Source:HGNC_Symbol;Acc:24605]
ENSG00000198795	-1.43	0.146077	ZNF521	zinc_finger_protein_521_[Source:HGNC_Symbol;Acc:24605]
ENSG00000198795	-0.09	0.146077	ZNF521	zinc_finger_protein_521_[Source:HGNC_Symbol;Acc:24605]
ENSG00000157240	-0.37	0.145402	FZD1	frizzled_family_receptor_1_[Source:HGNC_Symbol;Acc:4038]
ENSG00000164318	-6.0625	0.145034	EGFLAM	EGF-like,_fibronectin_type_III_and_laminin_G_domains_[Source:HGNC_Symbol;Acc:26810]
ENSG00000164318	-1.15	0.145034	EGFLAM	EGF-like,_fibronectin_type_III_and_laminin_G_domains_[Source:HGNC_Symbol;Acc:26810]
ENSG00000164318	-0.72	0.145034	EGFLAM	EGF-like,_fibronectin_type_III_and_laminin_G_domains_[Source:HGNC_Symbol;Acc:26810]
ENSG00000164318	-0.65	0.145034	EGFLAM	EGF-like,_fibronectin_type_III_and_laminin_G_domains_[Source:HGNC_Symbol;Acc:26810]
ENSG00000122584	-7.52	0.144348	NXPH1	neurexophilin_1_[Source:HGNC_Symbol;Acc:20693]
ENSG00000122584	-1.43	0.144348	NXPH1	neurexophilin_1_[Source:HGNC_Symbol;Acc:20693]
ENSG00000122584	-1.15	0.144348	NXPH1	neurexophilin_1_[Source:HGNC_Symbol;Acc:20693]
ENSG00000122584	-0.09	0.144348	NXPH1	neurexophilin_1_[Source:HGNC_Symbol;Acc:20693]
ENSG00000152503	-4.2	0.144029	TRIM36	tripartite_motif_containing_36_[Source:HGNC_Symbol;Acc:16280]
ENSG00000152503	-2.29	0.144029	TRIM36	tripartite_motif_containing_36_[Source:HGNC_Symbol;Acc:16280]
ENSG00000152503	-1.93	0.144029	TRIM36	tripartite_motif_containing_36_[Source:HGNC_Symbol;Acc:16280]
ENSG00000053770	-4.97	0.143699	MUDENG	MU-2/AP1M2_domain_containing,_death-inducing_[Source:HGNC_Symbol;Acc:20192]
ENSG00000132932	-9.38	0.143398	ATP8A2	ATPase,_aminophospholipid_transporter,_class_I,_type_8A,_member_2_[Source:HGNC_Symbol;Acc:13533]
ENSG00000132932	-0.72	0.143398	ATP8A2	ATPase,_aminophospholipid_transporter,_class_I,_type_8A,_member_2_[Source:HGNC_Symbol;Acc:13533]
ENSG00000205846	-3	0.142966	CLEC6A	C-type_lectin_domain_family_6,_member_A_[Source:HGNC_Symbol;Acc:14556]
ENSG00000109424	-4.475	0.142931	UCP1	uncoupling_protein_1_(mitochondrial,_proton_carrier)_[Source:HGNC_Symbol;Acc:12517]
ENSG00000109424	-1.45	0.142931	UCP1	uncoupling_protein_1_(mitochondrial,_proton_carrier)_[Source:HGNC_Symbol;Acc:12517]
ENSG00000109424	-1.2	0.142931	UCP1	uncoupling_protein_1_(mitochondrial,_proton_carrier)_[Source:HGNC_Symbol;Acc:12517]
ENSG00000109424	-1.16	0.142931	UCP1	uncoupling_protein_1_(mitochondrial,_proton_carrier)_[Source:HGNC_Symbol;Acc:12517]
ENSG00000109424	-1.15	0.142931	UCP1	uncoupling_protein_1_(mitochondrial,_proton_carrier)_[Source:HGNC_Symbol;Acc:12517]
ENSG00000141433	-6.65	0.142642	ADCYAP1	adenylate_cyclase_activating_polypeptide_1_(pituitary)_[Source:HGNC_Symbol;Acc:241]
ENSG00000188779	-1.36	0.142557	SKOR1	SKI_family_transcriptional_corepressor_1_[Source:HGNC_Symbol;Acc:21326]
ENSG00000188779	-0.43	0.142557	SKOR1	SKI_family_transcriptional_corepressor_1_[Source:HGNC_Symbol;Acc:21326]
ENSG00000188779	-0.36	0.142557	SKOR1	SKI_family_transcriptional_corepressor_1_[Source:HGNC_Symbol;Acc:21326]
ENSG00000188779	-0.22	0.142557	SKOR1	SKI_family_transcriptional_corepressor_1_[Source:HGNC_Symbol;Acc:21326]
ENSG00000188779	-0.09	0.142557	SKOR1	SKI_family_transcriptional_corepressor_1_[Source:HGNC_Symbol;Acc:21326]
ENSG00000132026	-4.97	0.142412	RTBDN	retbindin_[Source:HGNC_Symbol;Acc:30310]
ENSG00000132026	-2.22	0.142412	RTBDN	retbindin_[Source:HGNC_Symbol;Acc:30310]
ENSG00000132026	-1.71	0.142412	RTBDN	retbindin_[Source:HGNC_Symbol;Acc:30310]
ENSG00000166402	-0.62	0.141901	TUB	tubby_homolog_(mouse)_[Source:HGNC_Symbol;Acc:12406]
ENSG00000134245	-4.2	0.141854	WNT2B	wingless-type_MMTV_integration_site_family,_member_2B_[Source:HGNC_Symbol;Acc:12781]
ENSG00000134245	-1.32	0.141854	WNT2B	wingless-type_MMTV_integration_site_family,_member_2B_[Source:HGNC_Symbol;Acc:12781]
ENSG00000139219	-0.09	0.141811	COL2A1	collagen,_type_II,_alpha_1_[Source:HGNC_Symbol;Acc:2200]
ENSG00000130876	-7.52	0.140996	SLC7A10	solute_carrier_family_7_(neutral_amino_acid_transporter_light_chain,_asc_system),_member_10_[Source:HGNC_Symbol;Acc:11058]
ENSG00000162992	-1.42	0.140778	NEUROD1	neurogenic_differentiation_1_[Source:HGNC_Symbol;Acc:7762]
ENSG00000135312	-6.65	0.138868	HTR1B	5-hydroxytryptamine_(serotonin)_receptor_1B_[Source:HGNC_Symbol;Acc:5287]
ENSG00000135312	-1.2	0.138868	HTR1B	5-hydroxytryptamine_(serotonin)_receptor_1B_[Source:HGNC_Symbol;Acc:5287]
ENSG00000171533	-6.65	0.137166	MAP6	microtubule-associated_protein_6_[Source:HGNC_Symbol;Acc:6868]
ENSG00000171533	-0.82	0.137166	MAP6	microtubule-associated_protein_6_[Source:HGNC_Symbol;Acc:6868]
ENSG00000171533	-0.64	0.137166	MAP6	microtubule-associated_protein_6_[Source:HGNC_Symbol;Acc:6868]
ENSG00000171533	-0.09	0.137166	MAP6	microtubule-associated_protein_6_[Source:HGNC_Symbol;Acc:6868]
ENSG00000186766	-5.79	0.134009	FOXI2	forkhead_box_I2_[Source:HGNC_Symbol;Acc:32448]
ENSG00000164764	-5.86	0.133436	C8orf84	chromosome_8_open_reading_frame_84_[Source:HGNC_Symbol;Acc:30362]
ENSG00000138669	-0.73	0.129272	PRKG2	protein_kinase,_cGMP-dependent,_type_II_[Source:HGNC_Symbol;Acc:9416]
ENSG00000116954	-8.42	0.128773	RRAGC	Ras-related_GTP_binding_C_[Source:HGNC_Symbol;Acc:19902]
ENSG00000116954	-0.36	0.128773	RRAGC	Ras-related_GTP_binding_C_[Source:HGNC_Symbol;Acc:19902]
ENSG00000011332	-1.93	0.128449	DPF1	D4,_zinc_and_double_PHD_fingers_family_1_[Source:HGNC_Symbol;Acc:20225]
ENSG00000164066	-0.99	0.12783	INTU	inturned_planar_cell_polarity_effector_homolog_(Drosophila)_[Source:HGNC_Symbol;Acc:29239]
ENSG00000164066	-0.36	0.12783	INTU	inturned_planar_cell_polarity_effector_homolog_(Drosophila)_[Source:HGNC_Symbol;Acc:29239]
ENSG00000159184	-1.55	0.1277	HOXB13	homeobox_B13_[Source:HGNC_Symbol;Acc:5112]
ENSG00000159184	-0.98	0.1277	HOXB13	homeobox_B13_[Source:HGNC_Symbol;Acc:5112]
ENSG00000159184	-0.43	0.1277	HOXB13	homeobox_B13_[Source:HGNC_Symbol;Acc:5112]
ENSG00000159184	-0.35	0.1277	HOXB13	homeobox_B13_[Source:HGNC_Symbol;Acc:5112]
ENSG00000149403	-5.79	0.127401	GRIK4	glutamate_receptor,_ionotropic,_kainate_4_[Source:HGNC_Symbol;Acc:4582]
ENSG00000239389	-4.64	0.124158	PCDHA13	protocadherin_alpha_13_[Source:HGNC_Symbol;Acc:8667]
ENSG00000171094	-1.83	0.122349	ALK	anaplastic_lymphoma_receptor_tyrosine_kinase_[Source:HGNC_Symbol;Acc:427]
ENSG00000182450	-2.22	0.121969	KCNK4	potassium_channel,_subfamily_K,_member_4_[Source:HGNC_Symbol;Acc:6279]
ENSG00000182450	-2.15	0.121969	KCNK4	potassium_channel,_subfamily_K,_member_4_[Source:HGNC_Symbol;Acc:6279]
ENSG00000182450	-0.36	0.121969	KCNK4	potassium_channel,_subfamily_K,_member_4_[Source:HGNC_Symbol;Acc:6279]
ENSG00000122691	-7.415	0.121246	TWIST1	twist_homolog_1_(Drosophila)_[Source:HGNC_Symbol;Acc:12428]
ENSG00000122691	-1.43	0.121246	TWIST1	twist_homolog_1_(Drosophila)_[Source:HGNC_Symbol;Acc:12428]
ENSG00000129244	-1.08	0.121232	ATP1B2	ATPase,_Na+/K+_transporting,_beta_2_polypeptide_[Source:HGNC_Symbol;Acc:805]
ENSG00000127329	-0.24	0.121072	PTPRB	protein_tyrosine_phosphatase,_receptor_type,_B_[Source:HGNC_Symbol;Acc:9665]
ENSG00000119547	-5.255	0.119067	ONECUT2	one_cut_homeobox_2_[Source:HGNC_Symbol;Acc:8139]
ENSG00000119547	-0.82	0.119067	ONECUT2	one_cut_homeobox_2_[Source:HGNC_Symbol;Acc:8139]
ENSG00000120235	-4.2	0.117731	IFNA6	interferon,_alpha_6_[Source:HGNC_Symbol;Acc:5427]
ENSG00000171587	-6.245	0.115393	DSCAM	Down_syndrome_cell_adhesion_molecule_[Source:HGNC_Symbol;Acc:3039]
ENSG00000164651	-8.545	0.115363	SP8	Sp8_transcription_factor_[Source:HGNC_Symbol;Acc:19196]
ENSG00000164651	-2.29	0.115363	SP8	Sp8_transcription_factor_[Source:HGNC_Symbol;Acc:19196]
ENSG00000164651	-2.22	0.115363	SP8	Sp8_transcription_factor_[Source:HGNC_Symbol;Acc:19196]
ENSG00000164651	-1.08	0.115363	SP8	Sp8_transcription_factor_[Source:HGNC_Symbol;Acc:19196]
ENSG00000164651	-0.99	0.115363	SP8	Sp8_transcription_factor_[Source:HGNC_Symbol;Acc:19196]
ENSG00000164651	-0.82	0.115363	SP8	Sp8_transcription_factor_[Source:HGNC_Symbol;Acc:19196]
ENSG00000164651	-0.73	0.115363	SP8	Sp8_transcription_factor_[Source:HGNC_Symbol;Acc:19196]
ENSG00000115414	-2.29	0.114624	FN1	fibronectin_1_[Source:HGNC_Symbol;Acc:3778]
ENSG00000185008	-8.42	0.112936	ROBO2	roundabout,_axon_guidance_receptor,_homolog_2_(Drosophila)_[Source:HGNC_Symbol;Acc:10250]
ENSG00000121039	-5.33	0.112656	RDH10	retinol_dehydrogenase_10_(all-trans)_[Source:HGNC_Symbol;Acc:19975]
ENSG00000198515	-4.2	0.112629	CNGA1	cyclic_nucleotide_gated_channel_alpha_1_[Source:HGNC_Symbol;Acc:2148]
ENSG00000110148	-1.93	0.112134	CCKBR	cholecystokinin_B_receptor_[Source:HGNC_Symbol;Acc:1571]
ENSG00000136944	-1.83	0.112126	LMX1B	LIM_homeobox_transcription_factor_1,_beta_[Source:HGNC_Symbol;Acc:6654]
ENSG00000136944	-1.08	0.112126	LMX1B	LIM_homeobox_transcription_factor_1,_beta_[Source:HGNC_Symbol;Acc:6654]
ENSG00000136944	-0.99	0.112126	LMX1B	LIM_homeobox_transcription_factor_1,_beta_[Source:HGNC_Symbol;Acc:6654]
ENSG00000136944	-0.72	0.112126	LMX1B	LIM_homeobox_transcription_factor_1,_beta_[Source:HGNC_Symbol;Acc:6654]
ENSG00000136944	-0.46	0.112126	LMX1B	LIM_homeobox_transcription_factor_1,_beta_[Source:HGNC_Symbol;Acc:6654]
ENSG00000136944	-0.25	0.112126	LMX1B	LIM_homeobox_transcription_factor_1,_beta_[Source:HGNC_Symbol;Acc:6654]
ENSG00000184292	-3.64	0.111889	TACSTD2	tumor-associated_calcium_signal_transducer_2_[Source:HGNC_Symbol;Acc:11530]
ENSG00000144847	-0.65	0.111869	IGSF11	immunoglobulin_superfamily,_member_11_[Source:HGNC_Symbol;Acc:16669]
ENSG00000144847	-0.37	0.111869	IGSF11	immunoglobulin_superfamily,_member_11_[Source:HGNC_Symbol;Acc:16669]
ENSG00000144847	-0.23	0.111869	IGSF11	immunoglobulin_superfamily,_member_11_[Source:HGNC_Symbol;Acc:16669]
ENSG00000183762	-7.56333	0.111479	KREMEN1	kringle_containing_transmembrane_protein_1_[Source:HGNC_Symbol;Acc:17550]
ENSG00000183762	-0.72	0.111479	KREMEN1	kringle_containing_transmembrane_protein_1_[Source:HGNC_Symbol;Acc:17550]
ENSG00000091409	-0.89	0.111477	ITGA6	integrin,_alpha_6_[Source:HGNC_Symbol;Acc:6142]
ENSG00000112077	-3.49	0.111006	RHAG	Rh-associated_glycoprotein_[Source:HGNC_Symbol;Acc:10006]
ENSG00000112186	-0.37	0.11077	CAP2	CAP,_adenylate_cyclase-associated_protein,_2_(yeast)_[Source:HGNC_Symbol;Acc:20039]
ENSG00000112186	-0.25	0.11077	CAP2	CAP,_adenylate_cyclase-associated_protein,_2_(yeast)_[Source:HGNC_Symbol;Acc:20039]
ENSG00000108309	-1.16	0.110185	RUNDC3A	RUN_domain_containing_3A_[Source:HGNC_Symbol;Acc:16984]
ENSG00000108309	-0.23	0.110185	RUNDC3A	RUN_domain_containing_3A_[Source:HGNC_Symbol;Acc:16984]
ENSG00000158560	-0.89	0.106705	DYNC1I1	dynein,_cytoplasmic_1,_intermediate_chain_1_[Source:HGNC_Symbol;Acc:2963]
ENSG00000140538	-4.34	0.106534	NTRK3	neurotrophic_tyrosine_kinase,_receptor,_type_3_[Source:HGNC_Symbol;Acc:8033]
ENSG00000140538	-0.36	0.106534	NTRK3	neurotrophic_tyrosine_kinase,_receptor,_type_3_[Source:HGNC_Symbol;Acc:8033]
ENSG00000139515	-2.08	0.102145	PDX1	pancreatic_and_duodenal_homeobox_1_[Source:HGNC_Symbol;Acc:6107]
ENSG00000144339	-4.97	0.101741	TMEFF2	transmembrane_protein_with_EGF-like_and_two_follistatin-like_domains_2_[Source:HGNC_Symbol;Acc:11867]
ENSG00000169618	-0.62	0.0995044	PROKR1	prokineticin_receptor_1_[Source:HGNC_Symbol;Acc:4524]
ENSG00000104413	-0.99	0.0970266	ESRP1	epithelial_splicing_regulatory_protein_1_[Source:HGNC_Symbol;Acc:25966]
ENSG00000104413	-0.37	0.0970266	ESRP1	epithelial_splicing_regulatory_protein_1_[Source:HGNC_Symbol;Acc:25966]
ENSG00000133812	-1.32	0.0957154	SBF2	SET_binding_factor_2_[Source:HGNC_Symbol;Acc:2135]
ENSG00000133812	-0.82	0.0957154	SBF2	SET_binding_factor_2_[Source:HGNC_Symbol;Acc:2135]
ENSG00000198597	-1	0.0949241	ZNF536	zinc_finger_protein_536_[Source:HGNC_Symbol;Acc:29025]
ENSG00000198597	-0.35	0.0949241	ZNF536	zinc_finger_protein_536_[Source:HGNC_Symbol;Acc:29025]
ENSG00000105991	-2.22	0.0947009	HOXA1	homeobox_A1_[Source:HGNC_Symbol;Acc:5099]
ENSG00000105991	-1.55	0.0947009	HOXA1	homeobox_A1_[Source:HGNC_Symbol;Acc:5099]
ENSG00000113391	-7.008	0.0938642	FAM172A	family_with_sequence_similarity_172,_member_A_[Source:HGNC_Symbol;Acc:25365]
ENSG00000113391	-2.08	0.0938642	FAM172A	family_with_sequence_similarity_172,_member_A_[Source:HGNC_Symbol;Acc:25365]
ENSG00000113391	-0.73	0.0938642	FAM172A	family_with_sequence_similarity_172,_member_A_[Source:HGNC_Symbol;Acc:25365]
ENSG00000182771	-6.305	0.0931309	GRID1	glutamate_receptor,_ionotropic,_delta_1_[Source:HGNC_Symbol;Acc:4575]
ENSG00000185002	-1.32	0.0903631	RFX6	regulatory_factor_X,_6_[Source:HGNC_Symbol;Acc:21478]
ENSG00000185002	-0.09	0.0903631	RFX6	regulatory_factor_X,_6_[Source:HGNC_Symbol;Acc:21478]
ENSG00000173898	-0.09	0.089987	SPTBN2	spectrin,_beta,_non-erythrocytic_2_[Source:HGNC_Symbol;Acc:11276]
ENSG00000143195	-7.19667	0.0895921	ILDR2	immunoglobulin-like_domain_containing_receptor_2_[Source:HGNC_Symbol;Acc:18131]
ENSG00000142303	-9.38	0.0887918	ADAMTS10	ADAM_metallopeptidase_with_thrombospondin_type_1_motif,_10_[Source:HGNC_Symbol;Acc:13201]
ENSG00000213023	-7.52	0.0883322	SYT3	synaptotagmin_III_[Source:HGNC_Symbol;Acc:11511]
ENSG00000010438	-0.37	0.0878292	PRSS3	protease,_serine,_3_[Source:HGNC_Symbol;Acc:9486]
ENSG00000087258	-0.72	0.0870185	GNAO1	guanine_nucleotide_binding_protein_(G_protein),_alpha_activating_activity_polypeptide_O_[Source:HGNC_Symbol;Acc:4389]
ENSG00000087258	-0.1	0.0870185	GNAO1	guanine_nucleotide_binding_protein_(G_protein),_alpha_activating_activity_polypeptide_O_[Source:HGNC_Symbol;Acc:4389]
ENSG00000154975	-4.97	0.086119	CA10	carbonic_anhydrase_X_[Source:HGNC_Symbol;Acc:1369]
ENSG00000171680	-0.43	0.0848609	PLEKHG5	pleckstrin_homology_domain_containing,_family_G_(with_RhoGef_domain)_member_5_[Source:HGNC_Symbol;Acc:29105]
ENSG00000066248	-1.15	0.0844653	NGEF	neuronal_guanine_nucleotide_exchange_factor_[Source:HGNC_Symbol;Acc:7807]
ENSG00000132692	-6.39	0.0834267	BCAN	brevican_[Source:HGNC_Symbol;Acc:23059]
ENSG00000141639	-0.99	0.082754	MAPK4	mitogen-activated_protein_kinase_4_[Source:HGNC_Symbol;Acc:6878]
ENSG00000141639	-0.64	0.082754	MAPK4	mitogen-activated_protein_kinase_4_[Source:HGNC_Symbol;Acc:6878]
ENSG00000120885	-0.24	0.0826483	CLU	clusterin_[Source:HGNC_Symbol;Acc:2095]
ENSG00000029534	-6.65	0.0825428	ANK1	ankyrin_1,_erythrocytic_[Source:HGNC_Symbol;Acc:492]
ENSG00000029534	-0.37	0.0825428	ANK1	ankyrin_1,_erythrocytic_[Source:HGNC_Symbol;Acc:492]
ENSG00000153558	-0.82	0.0811591	FBXL2	F-box_and_leucine-rich_repeat_protein_2_[Source:HGNC_Symbol;Acc:13598]
ENSG00000179292	-4.83	0.0809232	TMEM151A	transmembrane_protein_151A_[Source:HGNC_Symbol;Acc:28497]
ENSG00000179292	-0.62	0.0809232	TMEM151A	transmembrane_protein_151A_[Source:HGNC_Symbol;Acc:28497]
ENSG00000079841	-4.97	0.0797632	RIMS1	regulating_synaptic_membrane_exocytosis_1_[Source:HGNC_Symbol;Acc:17282]
ENSG00000079841	-0.36	0.0797632	RIMS1	regulating_synaptic_membrane_exocytosis_1_[Source:HGNC_Symbol;Acc:17282]
ENSG00000184261	-2.22	0.0790673	KCNK12	potassium_channel,_subfamily_K,_member_12_[Source:HGNC_Symbol;Acc:6274]
ENSG00000153976	-7.59	0.0781942	HS3ST3A1	heparan_sulfate_(glucosamine)_3-O-sulfotransferase_3A1_[Source:HGNC_Symbol;Acc:5196]
ENSG00000117133	-6.63333	0.0763631	RPF1	ribosome_production_factor_1_homolog_(S._cerevisiae)_[Source:HGNC_Symbol;Acc:30350]
ENSG00000111615	-5.495	0.0752648	KRR1	KRR1,_small_subunit_(SSU)_processome_component,_homolog_(yeast)_[Source:HGNC_Symbol;Acc:5176]
ENSG00000072832	-0.36	0.0717912	CRMP1	collapsin_response_mediator_protein_1_[Source:HGNC_Symbol;Acc:2365]
ENSG00000249158	-4.64	0.0708884	PCDHA11	protocadherin_alpha_11_[Source:HGNC_Symbol;Acc:8665]
ENSG00000145623	-1.93	0.0685675	OSMR	oncostatin_M_receptor_[Source:HGNC_Symbol;Acc:8507]
ENSG00000104848	-7.52	0.0674829	KCNA7	potassium_voltage-gated_channel,_shaker-related_subfamily,_member_7_[Source:HGNC_Symbol;Acc:6226]
ENSG00000160953	-4.34	0.0663856	MUM1	melanoma_associated_antigen_(mutated)_1_[Source:HGNC_Symbol;Acc:29641]
ENSG00000112309	-4.2	0.0645064	B3GAT2	beta-1,3-glucuronyltransferase_2_(glucuronosyltransferase_S)_[Source:HGNC_Symbol;Acc:922]
ENSG00000112309	-1.83	0.0645064	B3GAT2	beta-1,3-glucuronyltransferase_2_(glucuronosyltransferase_S)_[Source:HGNC_Symbol;Acc:922]
ENSG00000132702	-9.38	0.0643564	HAPLN2	hyaluronan_and_proteoglycan_link_protein_2_[Source:HGNC_Symbol;Acc:17410]
ENSG00000184486	-2.29	0.0607493	POU3F2	POU_class_3_homeobox_2_[Source:HGNC_Symbol;Acc:9215]
ENSG00000184486	-1.93	0.0607493	POU3F2	POU_class_3_homeobox_2_[Source:HGNC_Symbol;Acc:9215]
ENSG00000184486	-1.43	0.0607493	POU3F2	POU_class_3_homeobox_2_[Source:HGNC_Symbol;Acc:9215]
ENSG00000184486	-1.2	0.0607493	POU3F2	POU_class_3_homeobox_2_[Source:HGNC_Symbol;Acc:9215]
ENSG00000184486	-1.15	0.0607493	POU3F2	POU_class_3_homeobox_2_[Source:HGNC_Symbol;Acc:9215]
ENSG00000184486	-0.82	0.0607493	POU3F2	POU_class_3_homeobox_2_[Source:HGNC_Symbol;Acc:9215]
ENSG00000184486	-0.72	0.0607493	POU3F2	POU_class_3_homeobox_2_[Source:HGNC_Symbol;Acc:9215]
ENSG00000184486	-0.09	0.0607493	POU3F2	POU_class_3_homeobox_2_[Source:HGNC_Symbol;Acc:9215]
ENSG00000089225	-1.71	0.0606093	TBX5	T-box_5_[Source:HGNC_Symbol;Acc:11604]
ENSG00000164494	-5.66	0.0601522	PDSS2	prenyl_(decaprenyl)_diphosphate_synthase,_subunit_2_[Source:HGNC_Symbol;Acc:23041]
ENSG00000106278	-1.15	0.0583601	PTPRZ1	protein_tyrosine_phosphatase,_receptor-type,_Z_polypeptide_1_[Source:HGNC_Symbol;Acc:9685]
ENSG00000185666	-1.16	0.0578537	SYN3	synapsin_III_[Source:HGNC_Symbol;Acc:11496]
ENSG00000125851	-0.37	0.0575706	PCSK2	proprotein_convertase_subtilisin/kexin_type_2_[Source:HGNC_Symbol;Acc:8744]
ENSG00000114547	-0.73	0.057325	ROPN1B	rhophilin_associated_tail_protein_1B_[Source:HGNC_Symbol;Acc:31927]
ENSG00000114547	-0.09	0.057325	ROPN1B	rhophilin_associated_tail_protein_1B_[Source:HGNC_Symbol;Acc:31927]
ENSG00000164129	-5.46	0.0552647	NPY5R	neuropeptide_Y_receptor_Y5_[Source:HGNC_Symbol;Acc:7958]
ENSG00000184254	-1.15	0.0545002	ALDH1A3	aldehyde_dehydrogenase_1_family,_member_A3_[Source:HGNC_Symbol;Acc:409]
ENSG00000186907	-0.82	0.0528425	RTN4RL2	reticulon_4_receptor-like_2_[Source:HGNC_Symbol;Acc:23053]
ENSG00000112414	-0.24	0.0523339	GPR126	G_protein-coupled_receptor_126_[Source:HGNC_Symbol;Acc:13841]
ENSG00000154736	-4.97	0.0522925	ADAMTS5	ADAM_metallopeptidase_with_thrombospondin_type_1_motif,_5_[Source:HGNC_Symbol;Acc:221]
ENSG00000166206	-5.79	0.0518463	GABRB3	gamma-aminobutyric_acid_(GABA)_A_receptor,_beta_3_[Source:HGNC_Symbol;Acc:4083]
ENSG00000242419	-5.85	0.0507273	PCDHGC4	protocadherin_gamma_subfamily_C,_4_[Source:HGNC_Symbol;Acc:8717]
ENSG00000131668	-2.23	0.0496043	BARX1	BARX_homeobox_1_[Source:HGNC_Symbol;Acc:955]
ENSG00000131668	-0.43	0.0496043	BARX1	BARX_homeobox_1_[Source:HGNC_Symbol;Acc:955]
ENSG00000131668	-0.37	0.0496043	BARX1	BARX_homeobox_1_[Source:HGNC_Symbol;Acc:955]
ENSG00000131668	-0.24	0.0496043	BARX1	BARX_homeobox_1_[Source:HGNC_Symbol;Acc:955]
ENSG00000120088	-2.08	0.0476315	CRHR1	corticotropin_releasing_hormone_receptor_1_[Source:HGNC_Symbol;Acc:2357]
ENSG00000182968	-9.164	0.0474302	SOX1	SRY_(sex_determining_region_Y)-box_1_[Source:HGNC_Symbol;Acc:11189]
ENSG00000100433	-1.65	0.0474146	KCNK10	potassium_channel,_subfamily_K,_member_10_[Source:HGNC_Symbol;Acc:6273]
ENSG00000100433	-0.09	0.0474146	KCNK10	potassium_channel,_subfamily_K,_member_10_[Source:HGNC_Symbol;Acc:6273]
ENSG00000123094	-0.02	0.0472657	RASSF8	Ras_association_(RalGDS/AF-6)_domain_family_(N-terminal)_member_8_[Source:HGNC_Symbol;Acc:13232]
ENSG00000121440	-4.97	0.0471552	PDZRN3	PDZ_domain_containing_ring_finger_3_[Source:HGNC_Symbol;Acc:17704]
ENSG00000049618	-2.22	0.0470222	ARID1B	AT_rich_interactive_domain_1B_(SWI1-like)_[Source:HGNC_Symbol;Acc:18040]
ENSG00000049618	-1.86	0.0470222	ARID1B	AT_rich_interactive_domain_1B_(SWI1-like)_[Source:HGNC_Symbol;Acc:18040]
ENSG00000182732	-6.245	0.0456675	RGS6	regulator_of_G-protein_signaling_6_[Source:HGNC_Symbol;Acc:10002]
ENSG00000139910	-6.65	0.0454181	NOVA1	neuro-oncological_ventral_antigen_1_[Source:HGNC_Symbol;Acc:7886]
ENSG00000105971	-9.38	0.0451597	CAV2	caveolin_2_[Source:HGNC_Symbol;Acc:1528]
ENSG00000182156	-6.65	0.044489	ENPP7	ectonucleotide_pyrophosphatase/phosphodiesterase_7_[Source:HGNC_Symbol;Acc:23764]
ENSG00000182156	-0.73	0.044489	ENPP7	ectonucleotide_pyrophosphatase/phosphodiesterase_7_[Source:HGNC_Symbol;Acc:23764]
ENSG00000109832	-1.14	0.0439141	DDX25	DEAD_(Asp-Glu-Ala-Asp)_box_polypeptide_25_[Source:HGNC_Symbol;Acc:18698]
ENSG00000165972	-0.09	0.043525	CCDC38	coiled-coil_domain_containing_38_[Source:HGNC_Symbol;Acc:26843]
ENSG00000168702	-0.82	0.0426998	LRP1B	low_density_lipoprotein_receptor-related_protein_1B_[Source:HGNC_Symbol;Acc:6693]
ENSG00000041515	-4.2	0.042636	MYO16	myosin_XVI_[Source:HGNC_Symbol;Acc:29822]
ENSG00000118515	-0.36	0.0426167	SGK1	serum/glucocorticoid_regulated_kinase_1_[Source:HGNC_Symbol;Acc:10810]
ENSG00000183760	-0.82	0.0400501	AC011443.1	Iron/zinc_purple_acid_phosphatase-like_protein_[Source:UniProtKB/Swiss-Prot;Acc:Q6ZNF0]
ENSG00000061337	-7.52	0.0399763	LZTS1	leucine_zipper,_putative_tumor_suppressor_1_[Source:HGNC_Symbol;Acc:13861]
ENSG00000061337	-1.43	0.0399763	LZTS1	leucine_zipper,_putative_tumor_suppressor_1_[Source:HGNC_Symbol;Acc:13861]
ENSG00000145536	-2.22	0.0385187	ADAMTS16	ADAM_metallopeptidase_with_thrombospondin_type_1_motif,_16_[Source:HGNC_Symbol;Acc:17108]
ENSG00000100626	-0.09	0.0383659	GALNTL1	UDP-N-acetyl-alpha-D-galactosamine:polypeptide_N-acetylgalactosaminyltransferase-like_1_[Source:HGNC_Symbol;Acc:23233]
ENSG00000133937	-1.83	0.0378578	GSC	goosecoid_homeobox_[Source:HGNC_Symbol;Acc:4612]
ENSG00000133937	-0.41	0.0378578	GSC	goosecoid_homeobox_[Source:HGNC_Symbol;Acc:4612]
ENSG00000133937	-0.37	0.0378578	GSC	goosecoid_homeobox_[Source:HGNC_Symbol;Acc:4612]
ENSG00000074047	-6.65	0.0371961	GLI2	GLI_family_zinc_finger_2_[Source:HGNC_Symbol;Acc:4318]
ENSG00000146109	-8.175	0.035385	ABT1	activator_of_basal_transcription_1_[Source:HGNC_Symbol;Acc:17369]
ENSG00000216937	-4.2	0.035332	CCDC7	coiled-coil_domain_containing_7_[Source:HGNC_Symbol;Acc:26533]
ENSG00000047932	-5.28	0.0350789	GOPC	golgi-associated_PDZ_and_coiled-coil_motif_containing_[Source:HGNC_Symbol;Acc:17643]
ENSG00000170214	-0.73	0.0336251	ADRA1B	adrenergic,_alpha-1B-,_receptor_[Source:HGNC_Symbol;Acc:278]
ENSG00000170214	-0.37	0.0336251	ADRA1B	adrenergic,_alpha-1B-,_receptor_[Source:HGNC_Symbol;Acc:278]
ENSG00000151468	-0.73	0.031633	CCDC3	coiled-coil_domain_containing_3_[Source:HGNC_Symbol;Acc:23813]
ENSG00000151468	-0.51	0.031633	CCDC3	coiled-coil_domain_containing_3_[Source:HGNC_Symbol;Acc:23813]
ENSG00000142871	-5.66	0.0299591	CYR61	cysteine-rich,_angiogenic_inducer,_61_[Source:HGNC_Symbol;Acc:2654]
ENSG00000057593	-5.99	0.0297839	F7	coagulation_factor_VII_(serum_prothrombin_conversion_accelerator)_[Source:HGNC_Symbol;Acc:3544]
ENSG00000171310	-4.97	0.0296495	CHST11	carbohydrate_(chondroitin_4)_sulfotransferase_11_[Source:HGNC_Symbol;Acc:17422]
ENSG00000198948	-0.62	0.0293277	MFAP3L	microfibrillar-associated_protein_3-like_[Source:HGNC_Symbol;Acc:29083]
ENSG00000170577	-2.29	0.0278977	SIX2	SIX_homeobox_2_[Source:HGNC_Symbol;Acc:10888]
ENSG00000170577	-2.15	0.0278977	SIX2	SIX_homeobox_2_[Source:HGNC_Symbol;Acc:10888]
ENSG00000170577	-0.09	0.0278977	SIX2	SIX_homeobox_2_[Source:HGNC_Symbol;Acc:10888]
ENSG00000174332	-0.99	0.027684	GLIS1	GLIS_family_zinc_finger_1_[Source:HGNC_Symbol;Acc:29525]
ENSG00000166135	-0.69	0.0274411	HIF1AN	hypoxia_inducible_factor_1,_alpha_subunit_inhibitor_[Source:HGNC_Symbol;Acc:17113]
ENSG00000107954	-0.72	0.0269171	NEURL	neuralized_homolog_(Drosophila)_[Source:HGNC_Symbol;Acc:7761]
ENSG00000107954	-0.25	0.0269171	NEURL	neuralized_homolog_(Drosophila)_[Source:HGNC_Symbol;Acc:7761]
ENSG00000013293	-0.65	0.0262627	SLC7A14	solute_carrier_family_7_(orphan_transporter),_member_14_[Source:HGNC_Symbol;Acc:29326]
ENSG00000148704	-1	0.0245084	VAX1	ventral_anterior_homeobox_1_[Source:HGNC_Symbol;Acc:12660]
ENSG00000148704	-0.82	0.0245084	VAX1	ventral_anterior_homeobox_1_[Source:HGNC_Symbol;Acc:12660]
ENSG00000173166	-4.365	0.0238775	RAPH1	Ras_association_(RalGDS/AF-6)_and_pleckstrin_homology_domains_1_[Source:HGNC_Symbol;Acc:14436]
ENSG00000173166	-2.29	0.0238775	RAPH1	Ras_association_(RalGDS/AF-6)_and_pleckstrin_homology_domains_1_[Source:HGNC_Symbol;Acc:14436]
ENSG00000173166	-0.09	0.0238775	RAPH1	Ras_association_(RalGDS/AF-6)_and_pleckstrin_homology_domains_1_[Source:HGNC_Symbol;Acc:14436]
ENSG00000171873	-4.97	0.0232739	ADRA1D	adrenergic,_alpha-1D-,_receptor_[Source:HGNC_Symbol;Acc:280]
ENSG00000177108	-0.98	0.0226763	ZDHHC22	zinc_finger,_DHHC-type_containing_22_[Source:HGNC_Symbol;Acc:20106]
ENSG00000177108	-0.02	0.0226763	ZDHHC22	zinc_finger,_DHHC-type_containing_22_[Source:HGNC_Symbol;Acc:20106]
ENSG00000163069	-5.46	0.0213369	SGCB	sarcoglycan,_beta_(43kDa_dystrophin-associated_glycoprotein)_[Source:HGNC_Symbol;Acc:10806]
ENSG00000215712	-0.09	0.0204842	C6orf35	chromosome_6_open_reading_frame_35_[Source:HGNC_Symbol;Acc:17206]
ENSG00000010310	-5.59333	0.0198653	GIPR	gastric_inhibitory_polypeptide_receptor_[Source:HGNC_Symbol;Acc:4271]
ENSG00000135903	-1.71	0.0191013	PAX3	paired_box_3_[Source:HGNC_Symbol;Acc:8617]
ENSG00000135903	-1.2	0.0191013	PAX3	paired_box_3_[Source:HGNC_Symbol;Acc:8617]
ENSG00000135903	-1.15	0.0191013	PAX3	paired_box_3_[Source:HGNC_Symbol;Acc:8617]
ENSG00000135903	-0.72	0.0191013	PAX3	paired_box_3_[Source:HGNC_Symbol;Acc:8617]
ENSG00000254221	-7.30632	0.0182352	PCDHGB1	protocadherin_gamma_subfamily_B,_1_[Source:HGNC_Symbol;Acc:8708]
ENSG00000131037	-2.15	0.0177271	EPS8L1	EPS8-like_1_[Source:HGNC_Symbol;Acc:21295]
ENSG00000132429	-0.37	0.0167346	POPDC3	popeye_domain_containing_3_[Source:HGNC_Symbol;Acc:17649]
ENSG00000143469	-0.37	0.0161284	SYT14	synaptotagmin_XIV_[Source:HGNC_Symbol;Acc:23143]
ENSG00000188580	-2.22	0.0158497	NKAIN2	Na+/K+_transporting_ATPase_interacting_2_[Source:HGNC_Symbol;Acc:16443]
ENSG00000188580	-0.82	0.0158497	NKAIN2	Na+/K+_transporting_ATPase_interacting_2_[Source:HGNC_Symbol;Acc:16443]
ENSG00000116675	-4.97	0.0156675	DNAJC6	DnaJ_(Hsp40)_homolog,_subfamily_C,_member_6_[Source:HGNC_Symbol;Acc:15469]
ENSG00000151615	-4.34	0.0153477	POU4F2	POU_class_4_homeobox_2_[Source:HGNC_Symbol;Acc:9219]
ENSG00000019485	-5.82	0.0150975	PRDM11	PR_domain_containing_11_[Source:HGNC_Symbol;Acc:13996]
ENSG00000146049	-5.08	0.013742	KAAG1	kidney_associated_antigen_1_[Source:HGNC_Symbol;Acc:21031]
ENSG00000205423	-6.65	0.0125418	TMEM188	transmembrane_protein_188_[Source:HGNC_Symbol;Acc:26759]
ENSG00000089159	-0.37	0.0101667	PXN	paxillin_[Source:HGNC_Symbol;Acc:9718]
ENSG00000177294	-4.2	0.00990779	FBXO39	F-box_protein_39_[Source:HGNC_Symbol;Acc:28565]
ENSG00000180806	-1.44	0.00990709	HOXC9	homeobox_C9_[Source:HGNC_Symbol;Acc:5130]
ENSG00000180806	-0.57	0.00990709	HOXC9	homeobox_C9_[Source:HGNC_Symbol;Acc:5130]
ENSG00000128610	-9.38	0.00971061	FEZF1	FEZ_family_zinc_finger_1_[Source:HGNC_Symbol;Acc:22788]
ENSG00000128610	-1.2	0.00971061	FEZF1	FEZ_family_zinc_finger_1_[Source:HGNC_Symbol;Acc:22788]
ENSG00000019144	-0.72	0.00809384	PHLDB1	pleckstrin_homology-like_domain,_family_B,_member_1_[Source:HGNC_Symbol;Acc:23697]
ENSG00000137693	-5.46	0.00798548	YAP1	Yes-associated_protein_1_[Source:HGNC_Symbol;Acc:16262]
ENSG00000148481	-3.64	0.0075357	FAM188A	family_with_sequence_similarity_188,_member_A_[Source:HGNC_Symbol;Acc:23578]
ENSG00000180613	-0.35	0.00741583	GSX2	GS_homeobox_2_[Source:HGNC_Symbol;Acc:24959]
ENSG00000106018	-4.97	0.00699923	VIPR2	vasoactive_intestinal_peptide_receptor_2_[Source:HGNC_Symbol;Acc:12695]
ENSG00000186417	-0.09	0.00696255	GLDN	gliomedin_[Source:HGNC_Symbol;Acc:29514]
ENSG00000157554	-4.97	0.00605032	ERG	v-ets_erythroblastosis_virus_E26_oncogene_homolog_(avian)_[Source:HGNC_Symbol;Acc:3446]
ENSG00000008516	-9.38	0.00576546	MMP25	matrix_metallopeptidase_25_[Source:HGNC_Symbol;Acc:14246]
ENSG00000103241	-5.27333	0.00558787	FOXF1	forkhead_box_F1_[Source:HGNC_Symbol;Acc:3809]
ENSG00000103241	-1.15	0.00558787	FOXF1	forkhead_box_F1_[Source:HGNC_Symbol;Acc:3809]
ENSG00000130717	-4.97	0.00502444	UCK1	uridine-cytidine_kinase_1_[Source:HGNC_Symbol;Acc:14859]
ENSG00000171532	-2.08	0.00461419	NEUROD2	neurogenic_differentiation_2_[Source:HGNC_Symbol;Acc:7763]
ENSG00000171532	-0.99	0.00461419	NEUROD2	neurogenic_differentiation_2_[Source:HGNC_Symbol;Acc:7763]
ENSG00000171532	-0.89	0.00461419	NEUROD2	neurogenic_differentiation_2_[Source:HGNC_Symbol;Acc:7763]
ENSG00000171532	-0.72	0.00461419	NEUROD2	neurogenic_differentiation_2_[Source:HGNC_Symbol;Acc:7763]
ENSG00000171532	-0.09	0.00461419	NEUROD2	neurogenic_differentiation_2_[Source:HGNC_Symbol;Acc:7763]
ENSG00000079689	-6.1	0.00431109	SCGN	secretagogin,_EF-hand_calcium_binding_protein_[Source:HGNC_Symbol;Acc:16941]
ENSG00000204961	-4.64	0.00426812	PCDHA9	protocadherin_alpha_9_[Source:HGNC_Symbol;Acc:8675]
ENSG00000143869	-7.545	0.0013048	GDF7	growth_differentiation_factor_7_[Source:HGNC_Symbol;Acc:4222]
ENSG00000143869	-0.72	0.0013048	GDF7	growth_differentiation_factor_7_[Source:HGNC_Symbol;Acc:4222]
ENSG00000143869	-0.49	0.0013048	GDF7	growth_differentiation_factor_7_[Source:HGNC_Symbol;Acc:4222]
ENSG00000221953	-6.65	0.000900065	C1orf229	chromosome_1_open_reading_frame_229_[Source:HGNC_Symbol;Acc:33759]
ENSG00000176678	-7.52	0.000268148	FOXL1	forkhead_box_L1_[Source:HGNC_Symbol;Acc:3817]
ENSG00000106038	-1.32	0.000221514	EVX1	even-skipped_homeobox_1_[Source:HGNC_Symbol;Acc:3506]
