# Supplementary material for: Epstein–Barr virus-mediated transformation of B cells induces global chromatin changes independent to the acquisition of proliferation
Source: Nucleic Acids Res. 2013 Oct 3;42(1):249–63. doi: 10.1093/nar/gkt886 (PMC3874198; doi:10.1093/nar/gkt886)
Supplement: Supplementary Data [file supp_gkt886_Supplementary_Table_5.xls]

## Sheet: Sheet1
Supplementary Table 5. Genes with a direct relationship between accessibility to Dnase and increased expression (values in log2 scale)
TargetGenes	Associated Gene Name	Description	Open Chromatin_Fold Change_GM12878_vs_CD20	Expression_Fold Change_GM12878_vs_CD20
ENSG00000090104	RGS1	regulator of G-protein signaling 1 [Source:HGNC Symbol;Acc:9991]	5.0569	10.8575
ENSG00000180828	BHLHE22	basic helix-loop-helix family, member e22 [Source:HGNC Symbol;Acc:11963]	7.53197	9.95974
ENSG00000164237	CMBL	carboxymethylenebutenolidase homolog (Pseudomonas) [Source:HGNC Symbol;Acc:25090]	10.9188	8.75903
ENSG00000143494	VASH2	vasohibin 2 [Source:HGNC Symbol;Acc:25723]	26.8421	8.35941
ENSG00000102962	CCL22	chemokine (C-C motif) ligand 22 [Source:HGNC Symbol;Acc:10621]	7.13446	8.34522
ENSG00000144837	PLA1A	phospholipase A1 member A [Source:HGNC Symbol;Acc:17661]	23.1281	8.15737
ENSG00000075618	FSCN1	fascin homolog 1, actin-bundling protein (Strongylocentrotus purpuratus) [Source:HGNC Symbol;Acc:11148]	15.5252	7.87359
ENSG00000176912	C18orf56	chromosome 18 open reading frame 56 [Source:HGNC Symbol;Acc:29553]	10.9188	7.69764
ENSG00000104951	IL4I1	interleukin 4 induced 1 [Source:HGNC Symbol;Acc:19094]	9.66771	7.59285
ENSG00000087842	PIR	pirin (iron-binding nuclear protein) [Source:HGNC Symbol;Acc:30048]	21.8377	7.51029
ENSG00000163132	MSX1	msh homeobox 1 [Source:HGNC Symbol;Acc:7391]	69.6075	7.29007
ENSG00000186998	EMID1	EMI domain containing 1 [Source:HGNC Symbol;Acc:18036]	5.80063	7.27565
ENSG00000168078	PBK	PDZ binding kinase [Source:HGNC Symbol;Acc:18282]	5.35442	7.12201
ENSG00000159212	CLIC6	chloride intracellular channel 6 [Source:HGNC Symbol;Acc:2065]	25.5423	7.10864
ENSG00000006075	CCL3	chemokine (C-C motif) ligand 3 [Source:HGNC Symbol;Acc:10627]	4.22826	7.07772
ENSG00000134508	CABLES1	Cdk5 and Abl enzyme substrate 1 [Source:HGNC Symbol;Acc:25097]	12.3812	6.97915
ENSG00000120875	DUSP4	dual specificity phosphatase 4 [Source:HGNC Symbol;Acc:3070]	12.7386	6.92579
ENSG00000174307	PHLDA3	pleckstrin homology-like domain, family A, member 3 [Source:HGNC Symbol;Acc:8934]	8.94338	6.84671
ENSG00000153721	CNKSR3	CNKSR family member 3 [Source:HGNC Symbol;Acc:23034]	4.71495	6.79326
ENSG00000137673	MMP7	matrix metallopeptidase 7 (matrilysin, uterine) [Source:HGNC Symbol;Acc:7174]	11.3169	6.75294
ENSG00000147509	RGS20	regulator of G-protein signaling 20 [Source:HGNC Symbol;Acc:14600]	34.6242	6.67281
ENSG00000106025	TSPAN12	tetraspanin 12 [Source:HGNC Symbol;Acc:21641]	67.5602	6.65946
ENSG00000006453	BAIAP2L1	Brain-specific angiogenesis inhibitor 1-associated protein 2-like protein 1 [Source:UniProtKB/Swiss-Prot;Acc:Q9UHR4]	2.39715	6.64784
ENSG00000113739	STC2	stanniocalcin 2 [Source:HGNC Symbol;Acc:11374]	15.1375	6.64711
ENSG00000164683	HEY1	hairy/enhancer-of-split related with YRPW motif 1 [Source:HGNC Symbol;Acc:4880]	11.9425	6.62915
ENSG00000073712	FERMT2	fermitin family member 2 [Source:HGNC Symbol;Acc:15767]	11.3738	6.59736
ENSG00000151474	FRMD4A	FERM domain containing 4A [Source:HGNC Symbol;Acc:25491]	43.6753	6.5548
ENSG00000134775	FHOD3	formin homology 2 domain containing 3 [Source:HGNC Symbol;Acc:26178]	34.8038	6.45174
ENSG00000179603	GRM8	glutamate receptor, metabotropic 8 [Source:HGNC Symbol;Acc:4600]	16.2892	6.36163
ENSG00000104055	TGM5	transglutaminase 5 [Source:HGNC Symbol;Acc:11781]	17.9706	6.33487
ENSG00000106688	SLC1A1	solute carrier family 1 (neuronal/epithelial high affinity glutamate transporter, system Xag), member 1 [Source:HGNC Symbol;Acc:10939]	23.2743	6.25595
ENSG00000176890	TYMS	thymidylate synthetase [Source:HGNC Symbol;Acc:12441]	10.1744	6.24557
ENSG00000185442	FAM174B	family with sequence similarity 174, member B [Source:HGNC Symbol;Acc:34339]	89.5344	6.20923
ENSG00000130635	COL5A1	collagen, type V, alpha 1 [Source:HGNC Symbol;Acc:2209]	10.2364	6.17715
ENSG00000126787	DLGAP5	discs, large (Drosophila) homolog-associated protein 5 [Source:HGNC Symbol;Acc:16864]	30.2749	6.16953
ENSG00000078081	LAMP3	lysosomal-associated membrane protein 3 [Source:HGNC Symbol;Acc:14582]	5.71532	6.16504
ENSG00000139352	ASCL1	achaete-scute complex homolog 1 (Drosophila) [Source:HGNC Symbol;Acc:738]	16.5388	6.11051
ENSG00000133026	MYH10	myosin, heavy chain 10, non-muscle [Source:HGNC Symbol;Acc:7568]	14.7859	6.0942
ENSG00000118276	B4GALT6	UDP-Gal:betaGlcNAc beta 1,4- galactosyltransferase, polypeptide 6 [Source:HGNC Symbol;Acc:929]	41.0821	6.09206
ENSG00000121211	MND1	meiotic nuclear divisions 1 homolog (S. cerevisiae) [Source:HGNC Symbol;Acc:24839]	12.2837	6.08512
ENSG00000075651	PLD1	phospholipase D1, phosphatidylcholine-specific [Source:HGNC Symbol;Acc:9067]	36.5098	6.06367
ENSG00000068137	PLEKHH3	pleckstrin homology domain containing, family H (with MyTH4 domain) member 3 [Source:HGNC Symbol;Acc:26105]	2.05451	6.05676
ENSG00000149557	FEZ1	fasciculation and elongation protein zeta 1 (zygin I) [Source:HGNC Symbol;Acc:3659]	12.9661	6.05593
ENSG00000250588	IQCJ-SCHIP1	IQCJ-SCHIP1 readthrough [Source:HGNC Symbol;Acc:38842]	11.1813	6.03007
ENSG00000048540	LMO3	LIM domain only 3 (rhombotin-like 2) [Source:HGNC Symbol;Acc:6643]	61.4184	6.02559
ENSG00000110328	GALNTL4	UDP-N-acetyl-alpha-D-galactosamine:polypeptide N-acetylgalactosaminyltransferase-like 4 [Source:HGNC Symbol;Acc:30488]	40.9456	6.02473
ENSG00000142945	KIF2C	kinesin family member 2C [Source:HGNC Symbol;Acc:6393]	3.27565	6.01388
ENSG00000115163	CENPA	centromere protein A [Source:HGNC Symbol;Acc:1851]	7.11673	6.00856
ENSG00000050820	BCAR1	breast cancer anti-estrogen resistance 1 [Source:HGNC Symbol;Acc:971]	9.55397	5.98177
ENSG00000112984	KIF20A	kinesin family member 20A [Source:HGNC Symbol;Acc:9787]	21.3258	5.95612
ENSG00000123892	RAB38	RAB38, member RAS oncogene family [Source:HGNC Symbol;Acc:9776]	36.851	5.94867
ENSG00000160789	LMNA	lamin A/C [Source:HGNC Symbol;Acc:6636]	10.2364	5.93572
ENSG00000162772	ATF3	activating transcription factor 3 [Source:HGNC Symbol;Acc:785]	16.2645	5.92151
ENSG00000165891	E2F7	E2F transcription factor 7 [Source:HGNC Symbol;Acc:23820]	25.591	5.91278
ENSG00000005189	AC004381.6	Putative RNA exonuclease NEF-sp [Source:UniProtKB/Swiss-Prot;Acc:Q96IC2]	12.2837	5.90233
ENSG00000086289	EPDR1	ependymin related protein 1 (zebrafish) [Source:HGNC Symbol;Acc:17572]	38.2159	5.86705
ENSG00000158050	DUSP2	dual specificity phosphatase 2 [Source:HGNC Symbol;Acc:3068]	3.84393	5.85941
ENSG00000170312	CDK1	cyclin-dependent kinase 1 [Source:HGNC Symbol;Acc:1722]	9.40232	5.83799
ENSG00000135750	KCNK1	potassium channel, subfamily K, member 1 [Source:HGNC Symbol;Acc:6272]	57.7788	5.83617
ENSG00000104490	NCALD	neurocalcin delta [Source:HGNC Symbol;Acc:7655]	40.2632	5.76269
ENSG00000145850	TIMD4	T-cell immunoglobulin and mucin domain containing 4 [Source:HGNC Symbol;Acc:25132]	22.0651	5.7306
ENSG00000157456	CCNB2	cyclin B2 [Source:HGNC Symbol;Acc:1580]	2.57806	5.66971
ENSG00000063438	AHRR	aryl-hydrocarbon receptor repressor [Source:HGNC Symbol;Acc:346]	15.7933	5.65672
ENSG00000056661	PCGF2	polycomb group ring finger 2 [Source:HGNC Symbol;Acc:12929]	3.7046	5.65178
ENSG00000165304	MELK	maternal embryonic leucine zipper kinase [Source:HGNC Symbol;Acc:16870]	25.9322	5.59998
ENSG00000180914	OXTR	oxytocin receptor [Source:HGNC Symbol;Acc:8529]	8.18912	5.57037
ENSG00000136235	GPNMB	glycoprotein (transmembrane) nmb [Source:HGNC Symbol;Acc:4462]	41.2868	5.56568
ENSG00000166317	SYNPO2L	synaptopodin 2-like [Source:HGNC Symbol;Acc:23532]	12.4202	5.53709
ENSG00000105246	EBI3	Epstein-Barr virus induced 3 [Source:HGNC Symbol;Acc:3129]	5.99793	5.50957
ENSG00000061656	SPAG4	sperm associated antigen 4 [Source:HGNC Symbol;Acc:11214]	2.23604	5.49699
ENSG00000148671	C10orf116	chromosome 10 open reading frame 116 [Source:HGNC Symbol;Acc:24043]	2.42817	5.48767
ENSG00000046604	DSG2	desmoglein 2 [Source:HGNC Symbol;Acc:3049]	34.4625	5.47505
ENSG00000152253	SPC25	SPC25, NDC80 kinetochore complex component, homolog (S. cerevisiae) [Source:HGNC Symbol;Acc:24031]	2.13188	5.46776
ENSG00000102471	NDFIP2	Nedd4 family interacting protein 2 [Source:HGNC Symbol;Acc:18537]	29.2079	5.43978
ENSG00000111665	CDCA3	cell division cycle associated 3 [Source:HGNC Symbol;Acc:14624]	2.7103	5.40749
ENSG00000149485	FADS1	fatty acid desaturase 1 [Source:HGNC Symbol;Acc:3574]	4.09456	5.39998
ENSG00000169607	CKAP2L	cytoskeleton associated protein 2-like [Source:HGNC Symbol;Acc:26877]	5.06945	5.39814
ENSG00000131747	TOP2A	topoisomerase (DNA) II alpha 170kDa [Source:HGNC Symbol;Acc:11989]	5.84937	5.39581
ENSG00000196586	MYO6	myosin VI [Source:HGNC Symbol;Acc:7605]	35.9411	5.39347
ENSG00000136842	TMOD1	tropomodulin 1 [Source:HGNC Symbol;Acc:11871]	33.0977	5.39038
ENSG00000154928	EPHB1	EPH receptor B1 [Source:HGNC Symbol;Acc:3392]	66.8778	5.37962
ENSG00000099194	SCD	stearoyl-CoA desaturase (delta-9-desaturase) [Source:HGNC Symbol;Acc:10571]	8.53033	5.36931
ENSG00000182389	CACNB4	calcium channel, voltage-dependent, beta 4 subunit [Source:HGNC Symbol;Acc:1404]	33.6664	5.36887
ENSG00000060558	GNA15	guanine nucleotide binding protein (G protein), alpha 15 (Gq class) [Source:HGNC Symbol;Acc:4383]	3.79559	5.36618
ENSG00000150556	LYPD6B	LY6/PLAUR domain containing 6B [Source:HGNC Symbol;Acc:27018]	13.6485	5.36546
ENSG00000116711	PLA2G4A	phospholipase A2, group IVA (cytosolic, calcium-dependent) [Source:HGNC Symbol;Acc:9035]	24.9573	5.34447
ENSG00000188379	IFNA2	interferon, alpha 2 [Source:HGNC Symbol;Acc:5423]	2.39047	5.3443
ENSG00000138180	CEP55	centrosomal protein 55kDa [Source:HGNC Symbol;Acc:1161]	4.28954	5.34175
ENSG00000167992	VWCE	von Willebrand factor C and EGF domains [Source:HGNC Symbol;Acc:26487]	1.996	5.31909
ENSG00000119139	TJP2	tight junction protein 2 (zona occludens 2) [Source:HGNC Symbol;Acc:11828]	23.8849	5.31516
ENSG00000171729	TMEM51	transmembrane protein 51 [Source:HGNC Symbol;Acc:25488]	61.4184	5.30988
ENSG00000008394	MGST1	microsomal glutathione S-transferase 1 [Source:HGNC Symbol;Acc:7061]	13.6485	5.30977
ENSG00000125398	SOX9	SRY (sex determining region Y)-box 9 [Source:HGNC Symbol;Acc:11204]	18.8206	5.3089
ENSG00000159166	LAD1	ladinin 1 [Source:HGNC Symbol;Acc:6472]	7.37021	5.3069
ENSG00000175063	UBE2C	ubiquitin-conjugating enzyme E2C [Source:HGNC Symbol;Acc:15937]	3.2912	5.28198
ENSG00000066279	ASPM	asp (abnormal spindle) homolog, microcephaly associated (Drosophila) [Source:HGNC Symbol;Acc:19048]	1.90882	5.27935
ENSG00000180611	MB21D2	Mab-21 domain containing 2 [Source:HGNC Symbol;Acc:30438]	30.9367	5.2593
ENSG00000111732	AICDA	activation-induced cytidine deaminase [Source:HGNC Symbol;Acc:13203]	37.1922	5.24737
ENSG00000135638	EMX1	empty spiracles homeobox 1 [Source:HGNC Symbol;Acc:3340]	4.6405	5.22926
ENSG00000167513	CDT1	chromatin licensing and DNA replication factor 1 [Source:HGNC Symbol;Acc:24576]	2.76182	5.20141
ENSG00000166503	AC024270.1	Hepatoma-derived growth factor-related protein 3 [Source:UniProtKB/Swiss-Prot;Acc:Q9Y3E1]	23.8849	5.18468
ENSG00000175832	ETV4	ets variant 4 [Source:HGNC Symbol;Acc:3493]	9.72458	5.17665
ENSG00000103485	QPRT	quinolinate phosphoribosyltransferase [Source:HGNC Symbol;Acc:9755]	11.3088	5.17349
ENSG00000181264	TMEM136	transmembrane protein 136 [Source:HGNC Symbol;Acc:28280]	5.32293	5.17155
ENSG00000128274	A4GALT	alpha 1,4-galactosyltransferase [Source:HGNC Symbol;Acc:18149]	11.806	5.16937
ENSG00000125726	CD70	CD70 molecule [Source:HGNC Symbol;Acc:11937]	10.1389	5.1655
ENSG00000168824	NSG1	Neuron-specific protein family member 1 [Source:UniProtKB/Swiss-Prot;Acc:P42857]	8.96903	5.16437
ENSG00000072682	P4HA2	prolyl 4-hydroxylase, alpha polypeptide II [Source:HGNC Symbol;Acc:8547]	17.9381	5.15465
ENSG00000089692	LAG3	lymphocyte-activation gene 3 [Source:HGNC Symbol;Acc:6476]	3.50962	5.11983
ENSG00000106689	LHX2	LIM homeobox 2 [Source:HGNC Symbol;Acc:6594]	14.2105	5.11485
ENSG00000198796	ALPK2	alpha-kinase 2 [Source:HGNC Symbol;Acc:20565]	16.1714	5.11374
ENSG00000161958	FGF11	fibroblast growth factor 11 [Source:HGNC Symbol;Acc:3667]	1.54929	5.09375
ENSG00000071205	ARHGAP10	Rho GTPase activating protein 10 [Source:HGNC Symbol;Acc:26099]	76.7047	5.09051
ENSG00000016391	CHDH	choline dehydrogenase [Source:HGNC Symbol;Acc:24288]	11.2421	5.06845
ENSG00000118200	CAMSAP2	calmodulin regulated spectrin-associated protein family, member 2 [Source:HGNC Symbol;Acc:29188]	9.72458	5.06508
ENSG00000164070	HSPA4L	heat shock 70kDa protein 4-like [Source:HGNC Symbol;Acc:17041]	23.8849	5.05666
ENSG00000024526	DEPDC1	DEP domain containing 1 [Source:HGNC Symbol;Acc:22949]	3.54071	5.02574
ENSG00000163629	PTPN13	protein tyrosine phosphatase, non-receptor type 13 (APO-1/CD95 (Fas)-associated phosphatase) [Source:HGNC Symbol;Acc:9646]	45.0402	5.01047
ENSG00000162433	AK4	adenylate kinase 4 [Source:HGNC Symbol;Acc:363]	48.7935	5.00668
ENSG00000125657	TNFSF9	tumor necrosis factor (ligand) superfamily, member 9 [Source:HGNC Symbol;Acc:11939]	14.7725	4.99294
ENSG00000090530	LEPREL1	leprecan-like 1 [Source:HGNC Symbol;Acc:19317]	45.0402	4.97913
ENSG00000119326	CTNNAL1	catenin (cadherin-associated protein), alpha-like 1 [Source:HGNC Symbol;Acc:2512]	7.6773	4.96384
ENSG00000134755	DSC2	desmocollin 2 [Source:HGNC Symbol;Acc:3036]	41.8555	4.93332
ENSG00000184661	CDCA2	cell division cycle associated 2 [Source:HGNC Symbol;Acc:14623]	4.38703	4.90305
ENSG00000140939	NOL3	nucleolar protein 3 (apoptosis repressor with CARD domain) [Source:HGNC Symbol;Acc:7869]	4.65803	4.90011
ENSG00000115008	IL1A	interleukin 1, alpha [Source:HGNC Symbol;Acc:5991]	19.5174	4.89215
ENSG00000100526	CDKN3	cyclin-dependent kinase inhibitor 3 [Source:HGNC Symbol;Acc:1791]	3.14752	4.89213
ENSG00000129195	FAM64A	family with sequence similarity 64, member A [Source:HGNC Symbol;Acc:25483]	1.60038	4.8867
ENSG00000008517	IL32	interleukin 32 [Source:HGNC Symbol;Acc:16830]	6.17654	4.8785
ENSG00000196141	SPATS2L	spermatogenesis associated, serine-rich 2-like [Source:HGNC Symbol;Acc:24574]	18.4255	4.87546
ENSG00000030419	IKZF2	IKAROS family zinc finger 2 (Helios) [Source:HGNC Symbol;Acc:13177]	32.5704	4.85761
ENSG00000136231	IGF2BP3	insulin-like growth factor 2 mRNA binding protein 3 [Source:HGNC Symbol;Acc:28868]	19.2786	4.85668
ENSG00000071967	CYBRD1	cytochrome b reductase 1 [Source:HGNC Symbol;Acc:20797]	45.0402	4.85392
ENSG00000127564	PKMYT1	protein kinase, membrane associated tyrosine/threonine 1 [Source:HGNC Symbol;Acc:29650]	2.36523	4.84916
ENSG00000111052	LIN7A	lin-7 homolog A (C. elegans) [Source:HGNC Symbol;Acc:17787]	32.7565	4.82884
ENSG00000158402	CDC25C	cell division cycle 25 homolog C (S. pombe) [Source:HGNC Symbol;Acc:1727]	2.91169	4.82786
ENSG00000072571	HMMR	hyaluronan-mediated motility receptor (RHAMM) [Source:HGNC Symbol;Acc:5012]	2.60945	4.81381
ENSG00000151491	EPS8	epidermal growth factor receptor pathway substrate 8 [Source:HGNC Symbol;Acc:3420]	34.1213	4.7626
ENSG00000108753	HNF1B	HNF1 homeobox B [Source:HGNC Symbol;Acc:11630]	3.59825	4.74687
ENSG00000101197	BIRC7	baculoviral IAP repeat containing 7 [Source:HGNC Symbol;Acc:13702]	3.80209	4.73856
ENSG00000104147	OIP5	Opa interacting protein 5 [Source:HGNC Symbol;Acc:20300]	11.5038	4.73528
ENSG00000179431	FJX1	four jointed box 1 (Drosophila) [Source:HGNC Symbol;Acc:17166]	1.80612	4.7306
ENSG00000116132	PRRX1	paired related homeobox 1 [Source:HGNC Symbol;Acc:9142]	14.8184	4.72802
ENSG00000093009	CDC45	cell division cycle 45 homolog (S. cerevisiae) [Source:HGNC Symbol;Acc:1739]	2.15035	4.71794
ENSG00000131981	LGALS3	lectin, galactoside-binding, soluble, 3 [Source:HGNC Symbol;Acc:6563]	13.9538	4.6868
ENSG00000143476	DTL	denticleless homolog (Drosophila) [Source:HGNC Symbol;Acc:30288]	5.38359	4.68601
ENSG00000181458	TMEM45A	transmembrane protein 45A [Source:HGNC Symbol;Acc:25480]	27.2971	4.6812
ENSG00000221955	SLC12A8	solute carrier family 12 (potassium/chloride transporters), member 8 [Source:HGNC Symbol;Acc:15595]	29.7993	4.67948
ENSG00000178999	AURKB	aurora kinase B [Source:HGNC Symbol;Acc:11390]	3.79029	4.67868
ENSG00000091844	RGS17	regulator of G-protein signaling 17 [Source:HGNC Symbol;Acc:14088]	34.6673	4.67651
ENSG00000146122	DAAM2	dishevelled associated activator of morphogenesis 2 [Source:HGNC Symbol;Acc:18143]	8.64407	4.67415
ENSG00000131153	GINS2	GINS complex subunit 2 (Psf2 homolog) [Source:HGNC Symbol;Acc:24575]	5.21856	4.66902
ENSG00000112218	GPR63	G protein-coupled receptor 63 [Source:HGNC Symbol;Acc:13302]	2.22628	4.65647
ENSG00000163362	C1orf106	chromosome 1 open reading frame 106 [Source:HGNC Symbol;Acc:25599]	17.1582	4.654
ENSG00000109107	ALDOC	aldolase C, fructose-bisphosphate [Source:HGNC Symbol;Acc:418]	2.69904	4.63508
ENSG00000109805	NCAPG	non-SMC condensin I complex, subunit G [Source:HGNC Symbol;Acc:24304]	4.77699	4.61909
ENSG00000183010	PYCR1	pyrroline-5-carboxylate reductase 1 [Source:HGNC Symbol;Acc:9721]	3.54862	4.57615
ENSG00000166803	KIAA0101	KIAA0101 [Source:HGNC Symbol;Acc:28961]	7.16548	4.57192
ENSG00000055732	MCOLN3	mucolipin 3 [Source:HGNC Symbol;Acc:13358]	1.68169	4.56908
ENSG00000184408	KCND2	potassium voltage-gated channel, Shal-related subfamily, member 2 [Source:HGNC Symbol;Acc:6238]	61.0772	4.56644
ENSG00000100678	SLC8A3	solute carrier family 8 (sodium/calcium exchanger), member 3 [Source:HGNC Symbol;Acc:11070]	7.50669	4.55689
ENSG00000152495	CAMK4	calcium/calmodulin-dependent protein kinase IV [Source:HGNC Symbol;Acc:1464]	53.2293	4.55549
ENSG00000165996	PTPLA	protein tyrosine phosphatase-like (proline instead of catalytic arginine), member A [Source:HGNC Symbol;Acc:9639]	3.75335	4.55455
ENSG00000120217	CD274	CD274 molecule [Source:HGNC Symbol;Acc:17635]	17.8672	4.54926
ENSG00000137731	FXYD2	FXYD domain containing ion transport regulator 2 [Source:HGNC Symbol;Acc:4026]	2.32153	4.54744
ENSG00000196839	ADA	adenosine deaminase [Source:HGNC Symbol;Acc:186]	7.69281	4.53306
ENSG00000149554	CHEK1	CHK1 checkpoint homolog (S. pombe) [Source:HGNC Symbol;Acc:1925]	3.01704	4.52401
ENSG00000092607	TBX15	T-box 15 [Source:HGNC Symbol;Acc:11594]	35.2587	4.51492
ENSG00000177453	AC114947.1	Serine/threonine-protein kinase NIM1 [Source:UniProtKB/Swiss-Prot;Acc:Q8IY84]	66.8778	4.50779
ENSG00000125733	TRIP10	thyroid hormone receptor interactor 10 [Source:HGNC Symbol;Acc:12304]	2.01431	4.50685
ENSG00000154864	PIEZO2	piezo-type mechanosensitive ion channel component 2 [Source:HGNC Symbol;Acc:26270]	113.283	4.50634
ENSG00000141655	TNFRSF11A	tumor necrosis factor receptor superfamily, member 11a, NFKB activator [Source:HGNC Symbol;Acc:11908]	28.1501	4.50183
ENSG00000111266	DUSP16	dual specificity phosphatase 16 [Source:HGNC Symbol;Acc:17909]	31.3916	4.49169
ENSG00000244405	ETV5	ets variant 5 [Source:HGNC Symbol;Acc:3494]	25.4773	4.49001
ENSG00000120949	TNFRSF8	tumor necrosis factor receptor superfamily, member 8 [Source:HGNC Symbol;Acc:11923]	16.3111	4.4831
ENSG00000168772	CXXC4	CXXC finger protein 4 [Source:HGNC Symbol;Acc:24593]	15.4033	4.46048
ENSG00000145730	PAM	peptidylglycine alpha-amidating monooxygenase [Source:HGNC Symbol;Acc:8596]	20.1316	4.45463
ENSG00000163040	CCDC74A	coiled-coil domain containing 74A [Source:HGNC Symbol;Acc:25197]	8.96903	4.4484
ENSG00000143333	RGS16	regulator of G-protein signaling 16 [Source:HGNC Symbol;Acc:9997]	10.2705	4.43861
ENSG00000112742	TTK	TTK protein kinase [Source:HGNC Symbol;Acc:12401]	6.82427	4.41347
ENSG00000171502	COL24A1	collagen, type XXIV, alpha 1 [Source:HGNC Symbol;Acc:20821]	22.2926	4.41077
ENSG00000197646	PDCD1LG2	programmed cell death 1 ligand 2 [Source:HGNC Symbol;Acc:18731]	15.2542	4.40136
ENSG00000170955	PRKCDBP	protein kinase C, delta binding protein [Source:HGNC Symbol;Acc:9400]	15.9517	4.40055
ENSG00000117399	CDC20	cell division cycle 20 homolog (S. cerevisiae) [Source:HGNC Symbol;Acc:1723]	2.61355	4.39745
ENSG00000085999	RAD54L	RAD54-like (S. cerevisiae) [Source:HGNC Symbol;Acc:9826]	9.00803	4.37167
ENSG00000123485	HJURP	Holliday junction recognition protein [Source:HGNC Symbol;Acc:25444]	4.18555	4.37022
ENSG00000169679	BUB1	budding uninhibited by benzimidazoles 1 homolog (yeast) [Source:HGNC Symbol;Acc:1148]	16.8332	4.36664
ENSG00000088325	TPX2	TPX2, microtubule-associated, homolog (Xenopus laevis) [Source:HGNC Symbol;Acc:1249]	6.14184	4.34004
ENSG00000065833	ME1	malic enzyme 1, NADP(+)-dependent, cytosolic [Source:HGNC Symbol;Acc:6983]	30.0268	4.33278
ENSG00000074416	MGLL	monoglyceride lipase [Source:HGNC Symbol;Acc:17038]	27.5245	4.32195
ENSG00000165507	C10orf10	chromosome 10 open reading frame 10 [Source:HGNC Symbol;Acc:23355]	4.13672	4.31731
ENSG00000138778	CENPE	centromere protein E, 312kDa [Source:HGNC Symbol;Acc:1856]	1.51434	4.31641
ENSG00000116096	SPR	sepiapterin reductase (7,8-dihydrobiopterin:NADP+ oxidoreductase) [Source:HGNC Symbol;Acc:11257]	20.814	4.31431
ENSG00000186352	ANKRD37	ankyrin repeat domain 37 [Source:HGNC Symbol;Acc:29593]	3.36664	4.30743
ENSG00000146670	CDCA5	cell division cycle associated 5 [Source:HGNC Symbol;Acc:14626]	13.1026	4.30575
ENSG00000102970	CCL17	chemokine (C-C motif) ligand 17 [Source:HGNC Symbol;Acc:10615]	1.55162	4.30027
ENSG00000164611	PTTG1	pituitary tumor-transforming 1 [Source:HGNC Symbol;Acc:9690]	14.1281	4.2735
ENSG00000127423	C1orf135	chromosome 1 open reading frame 135 [Source:HGNC Symbol;Acc:28363]	8.53033	4.26288
ENSG00000008277	ADAM22	ADAM metallopeptidase domain 22 [Source:HGNC Symbol;Acc:201]	46.86	4.2596
ENSG00000060982	BCAT1	branched chain amino-acid transaminase 1, cytosolic [Source:HGNC Symbol;Acc:976]	16.5454	4.25134
ENSG00000143344	RGL1	ral guanine nucleotide dissociation stimulator-like 1 [Source:HGNC Symbol;Acc:30281]	49.1347	4.22967
ENSG00000100311	PDGFB	platelet-derived growth factor beta polypeptide [Source:HGNC Symbol;Acc:8800]	5.45941	4.22889
ENSG00000164484	TMEM200A	transmembrane protein 200A [Source:HGNC Symbol;Acc:21075]	3.92395	4.22551
ENSG00000154099	DNAAF1	dynein, axonemal, assembly factor 1 [Source:HGNC Symbol;Acc:30539]	10.6459	4.22415
ENSG00000178860	MSC	musculin [Source:HGNC Symbol;Acc:7321]	16.2694	4.21958
ENSG00000143603	KCNN3	potassium intermediate/small conductance calcium-activated channel, subfamily N, member 3 [Source:HGNC Symbol;Acc:6292]	31.8466	4.21717
ENSG00000100767	PAPLN	papilin, proteoglycan-like sulfated glycoprotein [Source:HGNC Symbol;Acc:19262]	3.56962	4.21671
ENSG00000100024	UPB1	ureidopropionase, beta [Source:HGNC Symbol;Acc:16297]	9.82694	4.21468
ENSG00000087237	CETP	cholesteryl ester transfer protein, plasma [Source:HGNC Symbol;Acc:1869]	6.17596	4.19474
ENSG00000073803	MAP3K13	mitogen-activated protein kinase kinase kinase 13 [Source:HGNC Symbol;Acc:6852]	9.82694	4.16568
ENSG00000109674	NEIL3	nei endonuclease VIII-like 3 (E. coli) [Source:HGNC Symbol;Acc:24573]	1.49448	4.1591
ENSG00000154277	UCHL1	ubiquitin carboxyl-terminal esterase L1 (ubiquitin thiolesterase) [Source:HGNC Symbol;Acc:12513]	7.73417	4.14932
ENSG00000137804	NUSAP1	nucleolar and spindle associated protein 1 [Source:HGNC Symbol;Acc:18538]	4.35047	4.14783
ENSG00000156970	BUB1B	budding uninhibited by benzimidazoles 1 homolog beta (yeast) [Source:HGNC Symbol;Acc:1149]	6.48305	4.14658
ENSG00000135451	TROAP	trophinin associated protein (tastin) [Source:HGNC Symbol;Acc:12327]	3.26447	4.12754
ENSG00000088882	CPXM1	carboxypeptidase X (M14 family), member 1 [Source:HGNC Symbol;Acc:15771]	2.94984	4.12704
ENSG00000176171	BNIP3	BCL2/adenovirus E1B 19kDa interacting protein 3 [Source:HGNC Symbol;Acc:1084]	5.18644	4.12403
ENSG00000176105	YES1	v-yes-1 Yamaguchi sarcoma viral oncogene homolog 1 [Source:HGNC Symbol;Acc:12841]	19.7904	4.12263
ENSG00000004866	ST7	suppression of tumorigenicity 7 [Source:HGNC Symbol;Acc:11351]	62.7832	4.11572
ENSG00000164045	CDC25A	cell division cycle 25 homolog A (S. pombe) [Source:HGNC Symbol;Acc:1725]	11.8287	4.1147
ENSG00000165995	CACNB2	calcium channel, voltage-dependent, beta 2 subunit [Source:HGNC Symbol;Acc:1402]	21.5849	4.10886
ENSG00000196730	DAPK1	death-associated protein kinase 1 [Source:HGNC Symbol;Acc:2674]	67.1508	4.10687
ENSG00000185668	POU3F1	POU class 3 homeobox 1 [Source:HGNC Symbol;Acc:9214]	4.00926	4.10176
ENSG00000171848	RRM2	ribonucleotide reductase M2 [Source:HGNC Symbol;Acc:10452]	9.09902	4.09097
ENSG00000145386	CCNA2	cyclin A2 [Source:HGNC Symbol;Acc:1578]	2.43032	4.08785
ENSG00000141198	TOM1L1	target of myb1 (chicken)-like 1 [Source:HGNC Symbol;Acc:11983]	9.70562	4.07188
ENSG00000117724	CENPF	centromere protein F, 350/400kDa (mitosin) [Source:HGNC Symbol;Acc:1857]	1.89036	4.06458
ENSG00000168447	SCNN1B	sodium channel, nonvoltage-gated 1, beta [Source:HGNC Symbol;Acc:10600]	37.9884	4.06394
ENSG00000122861	PLAU	plasminogen activator, urokinase [Source:HGNC Symbol;Acc:9052]	5.42839	4.05955
ENSG00000128487	SPECC1	sperm antigen with calponin homology and coiled-coil domains 1 [Source:HGNC Symbol;Acc:30615]	58.6887	4.05928
ENSG00000154310	TNIK	TRAF2 and NCK interacting kinase [Source:HGNC Symbol;Acc:30765]	39.5807	4.0586
ENSG00000108576	SLC6A4	solute carrier family 6 (neurotransmitter transporter, serotonin), member 4 [Source:HGNC Symbol;Acc:11050]	23.2025	4.05804
ENSG00000138166	DUSP5	dual specificity phosphatase 5 [Source:HGNC Symbol;Acc:3071]	8.15662	4.04635
ENSG00000100385	IL2RB	interleukin 2 receptor, beta [Source:HGNC Symbol;Acc:6009]	22.2276	4.0378
ENSG00000164687	FABP5	fatty acid binding protein 5 (psoriasis-associated) [Source:HGNC Symbol;Acc:3560]	27.882	4.03461
ENSG00000135925	WNT10A	wingless-type MMTV integration site family, member 10A [Source:HGNC Symbol;Acc:13829]	2.19751	4.0336
ENSG00000169710	FASN	fatty acid synthase [Source:HGNC Symbol;Acc:3594]	2.15444	4.02942
ENSG00000183722	LHFP	lipoma HMGIC fusion partner [Source:HGNC Symbol;Acc:6586]	40.9456	4.02277
ENSG00000114268	PFKFB4	6-phosphofructo-2-kinase/fructose-2,6-biphosphatase 4 [Source:HGNC Symbol;Acc:8875]	3.53256	4.01038
ENSG00000174371	EXO1	exonuclease 1 [Source:HGNC Symbol;Acc:3511]	9.55397	4.0023
ENSG00000104140	RHOV	ras homolog gene family, member V [Source:HGNC Symbol;Acc:18313]	12.0562	4.00112
ENSG00000137875	BCL2L10	BCL2-like 10 (apoptosis facilitator) [Source:HGNC Symbol;Acc:993]	16.7621	3.99685
ENSG00000121236	TRIM6	tripartite motif containing 6 [Source:HGNC Symbol;Acc:16277]	3.41213	3.99267
ENSG00000162244	RPL29	ribosomal protein L29 [Source:HGNC Symbol;Acc:10331]	8.3132	3.98623
ENSG00000111816	FRK	fyn-related kinase [Source:HGNC Symbol;Acc:3955]	24.8707	3.98383
ENSG00000183160	TMEM119	transmembrane protein 119 [Source:HGNC Symbol;Acc:27884]	5.32293	3.97955
ENSG00000124145	SDC4	syndecan 4 [Source:HGNC Symbol;Acc:10661]	2.26566	3.97327
ENSG00000143153	ATP1B1	ATPase, Na+/K+ transporting, beta 1 polypeptide [Source:HGNC Symbol;Acc:804]	18.4255	3.96394
ENSG00000198216	CACNA1E	calcium channel, voltage-dependent, R type, alpha 1E subunit [Source:HGNC Symbol;Acc:1392]	24.6973	3.96314
ENSG00000117650	NEK2	NIMA (never in mitosis gene a)-related kinase 2 [Source:HGNC Symbol;Acc:7745]	2.81501	3.95755
ENSG00000103852	TTC23	tetratricopeptide repeat domain 23 [Source:HGNC Symbol;Acc:25730]	6.82427	3.94985
ENSG00000109084	TMEM97	transmembrane protein 97 [Source:HGNC Symbol;Acc:28106]	7.73417	3.94739
ENSG00000118513	MYB	v-myb myeloblastosis viral oncogene homolog (avian) [Source:HGNC Symbol;Acc:7545]	18.913	3.9454
ENSG00000164087	POC1A	POC1 centriolar protein homolog A (Chlamydomonas) [Source:HGNC Symbol;Acc:24488]	10.2364	3.94218
ENSG00000134690	CDCA8	cell division cycle associated 8 [Source:HGNC Symbol;Acc:14629]	4.71495	3.94179
ENSG00000184368	MAP7D2	MAP7 domain containing 2 [Source:HGNC Symbol;Acc:25899]	10.3339	3.93711
ENSG00000166173	LARP6	La ribonucleoprotein domain family, member 6 [Source:HGNC Symbol;Acc:24012]	3.20216	3.92231
ENSG00000120306	C5orf32	chromosome 5 open reading frame 32 [Source:HGNC Symbol;Acc:30239]	13.9215	3.92028
ENSG00000112759	SLC29A1	solute carrier family 29 (nucleoside transporters), member 1 [Source:HGNC Symbol;Acc:11003]	4.19106	3.91591
ENSG00000061676	NCKAP1	NCK-associated protein 1 [Source:HGNC Symbol;Acc:7666]	9.09902	3.89894
ENSG00000090889	KIF4A	kinesin family member 4A [Source:HGNC Symbol;Acc:13339]	26.3872	3.88364
ENSG00000026751	SLAMF7	SLAM family member 7 [Source:HGNC Symbol;Acc:21394]	23.5437	3.88148
ENSG00000184674	GSTT1	glutathione S-transferase theta 1 [Source:HGNC Symbol;Acc:4641]	6.79641	3.87653
ENSG00000025039	RRAGD	Ras-related GTP binding D [Source:HGNC Symbol;Acc:19903]	15.0134	3.87451
ENSG00000050405	LIMA1	LIM domain and actin binding 1 [Source:HGNC Symbol;Acc:24636]	37.436	3.86993
ENSG00000188130	MAPK12	mitogen-activated protein kinase 12 [Source:HGNC Symbol;Acc:6874]	3.87122	3.86285
ENSG00000167695	FAM57A	family with sequence similarity 57, member A [Source:HGNC Symbol;Acc:29646]	1.92999	3.86082
ENSG00000136378	ADAMTS7	ADAM metallopeptidase with thrombospondin type 1 motif, 7 [Source:HGNC Symbol;Acc:223]	3.08888	3.85868
ENSG00000136161	RCBTB2	regulator of chromosome condensation (RCC1) and BTB (POZ) domain containing protein 2 [Source:HGNC Symbol;Acc:1914]	13.9215	3.85435
ENSG00000123685	BATF3	basic leucine zipper transcription factor, ATF-like 3 [Source:HGNC Symbol;Acc:28915]	16.9469	3.8471
ENSG00000097021	ACOT7	acyl-CoA thioesterase 7 [Source:HGNC Symbol;Acc:24157]	25.2043	3.83916
ENSG00000161513	FDXR	ferredoxin reductase [Source:HGNC Symbol;Acc:3642]	3.10194	3.83854
ENSG00000143061	IGSF3	immunoglobulin superfamily, member 3 [Source:HGNC Symbol;Acc:5950]	25.9322	3.8313
ENSG00000164105	SAP30	Sin3A-associated protein, 30kDa [Source:HGNC Symbol;Acc:10532]	8.51026	3.83071
ENSG00000124762	CDKN1A	cyclin-dependent kinase inhibitor 1A (p21, Cip1) [Source:HGNC Symbol;Acc:1784]	2.38887	3.82929
ENSG00000105270	CLIP3	CAP-GLY domain containing linker protein 3 [Source:HGNC Symbol;Acc:24314]	10.0999	3.82567
ENSG00000065328	MCM10	minichromosome maintenance complex component 10 [Source:HGNC Symbol;Acc:18043]	11.7377	3.82513
ENSG00000162062	C16orf59	chromosome 16 open reading frame 59 [Source:HGNC Symbol;Acc:25849]	1.95605	3.81478
ENSG00000105928	DFNA5	deafness, autosomal dominant 5 [Source:HGNC Symbol;Acc:2810]	12.0562	3.80772
ENSG00000139269	INHBE	inhibin, beta E [Source:HGNC Symbol;Acc:24029]	3.38484	3.80187
ENSG00000171863	RPS7	ribosomal protein S7 [Source:HGNC Symbol;Acc:10440]	5.19179	3.79318
ENSG00000049249	TNFRSF9	tumor necrosis factor receptor superfamily, member 9 [Source:HGNC Symbol;Acc:11924]	1.74981	3.79
ENSG00000127074	RGS13	regulator of G-protein signaling 13 [Source:HGNC Symbol;Acc:9995]	8.10883	3.78148
ENSG00000087586	AURKA	aurora kinase A [Source:HGNC Symbol;Acc:11393]	13.6485	3.77751
ENSG00000109794	FAM149A	family with sequence similarity 149, member A [Source:HGNC Symbol;Acc:24527]	8.3132	3.77448
ENSG00000103876	FAH	fumarylacetoacetate hydrolase (fumarylacetoacetase) [Source:HGNC Symbol;Acc:3579]	9.00803	3.77181
ENSG00000133116	KL	klotho [Source:HGNC Symbol;Acc:6344]	33.2114	3.77116
ENSG00000185339	TCN2	transcobalamin II [Source:HGNC Symbol;Acc:11653]	5.6169	3.76105
ENSG00000140297	GCNT3	glucosaminyl (N-acetyl) transferase 3, mucin type [Source:HGNC Symbol;Acc:4205]	10.5776	3.76057
ENSG00000136052	SLC41A2	solute carrier family 41, member 2 [Source:HGNC Symbol;Acc:31045]	21.1552	3.74997
ENSG00000106028	SSBP1	single-stranded DNA binding protein 1 [Source:HGNC Symbol;Acc:11317]	1.83979	3.74752
ENSG00000116133	DHCR24	24-dehydrocholesterol reductase [Source:HGNC Symbol;Acc:2859]	23.8849	3.74205
ENSG00000071282	LMCD1	LIM and cysteine-rich domains 1 [Source:HGNC Symbol;Acc:6633]	30.0268	3.74136
ENSG00000006659	LGALS14	lectin, galactoside-binding, soluble, 14 [Source:HGNC Symbol;Acc:30054]	24.9573	3.74046
ENSG00000035499	DEPDC1B	DEP domain containing 1B [Source:HGNC Symbol;Acc:24902]	9.89519	3.73876
ENSG00000118242	MREG	melanoregulin [Source:HGNC Symbol;Acc:25478]	54.1392	3.7351
ENSG00000104341	LAPTM4B	lysosomal protein transmembrane 4 beta [Source:HGNC Symbol;Acc:13646]	22.7476	3.73409
ENSG00000136982	DSCC1	defective in sister chromatid cohesion 1 homolog (S. cerevisiae) [Source:HGNC Symbol;Acc:24453]	1.85442	3.72552
ENSG00000158497	HMHB1	histocompatibility (minor) HB-1 [Source:HGNC Symbol;Acc:29677]	1.72231	3.71844
ENSG00000168209	DDIT4	DNA-damage-inducible transcript 4 [Source:HGNC Symbol;Acc:24944]	6.59679	3.71375
ENSG00000064763	FAR2	fatty acyl CoA reductase 2 [Source:HGNC Symbol;Acc:25531]	9.94393	3.71196
ENSG00000134802	SLC43A3	solute carrier family 43, member 3 [Source:HGNC Symbol;Acc:17466]	14.1035	3.71125
ENSG00000174083	PIK3R6	phosphoinositide-3-kinase, regulatory subunit 6 [Source:HGNC Symbol;Acc:27101]	14.4674	3.71103
ENSG00000177675	CD163L1	CD163 molecule-like 1 [Source:HGNC Symbol;Acc:30375]	17.4398	3.70116
ENSG00000135245	C7orf68	chromosome 7 open reading frame 68 [Source:HGNC Symbol;Acc:28859]	2.20069	3.69901
ENSG00000111640	GAPDH	glyceraldehyde-3-phosphate dehydrogenase [Source:HGNC Symbol;Acc:4141]	3.30939	3.69282
ENSG00000197921	HES5	hairy and enhancer of split 5 (Drosophila) [Source:HGNC Symbol;Acc:19764]	1.25151	3.68781
ENSG00000159335	PTMS	parathymosin [Source:HGNC Symbol;Acc:9629]	3.49551	3.68408
ENSG00000068489	PRR11	proline rich 11 [Source:HGNC Symbol;Acc:25619]	4.46679	3.68359
ENSG00000177469	PTRF	polymerase I and transcript release factor [Source:HGNC Symbol;Acc:9688]	3.13113	3.67968
ENSG00000169242	EFNA1	ephrin-A1 [Source:HGNC Symbol;Acc:3221]	2.02577	3.67289
ENSG00000134901	KDELC1	KDEL (Lys-Asp-Glu-Leu) containing 1 [Source:HGNC Symbol;Acc:19350]	6.21766	3.65895
ENSG00000154262	ABCA6	ATP-binding cassette, sub-family A (ABC1), member 6 [Source:HGNC Symbol;Acc:36]	8.73506	3.64608
ENSG00000164109	MAD2L1	MAD2 mitotic arrest deficient-like 1 (yeast) [Source:HGNC Symbol;Acc:6763]	2.85875	3.64156
ENSG00000123843	C4BPB	complement component 4 binding protein, beta [Source:HGNC Symbol;Acc:1328]	21.8377	3.64094
ENSG00000188290	HES4	hairy and enhancer of split 4 (Drosophila) [Source:HGNC Symbol;Acc:24149]	13.6485	3.63376
ENSG00000105011	ASF1B	ASF1 anti-silencing function 1 homolog B (S. cerevisiae) [Source:HGNC Symbol;Acc:20996]	5.20666	3.6258
ENSG00000090339	ICAM1	intercellular adhesion molecule 1 [Source:HGNC Symbol;Acc:5344]	4.60638	3.6236
ENSG00000119408	NEK6	NIMA (never in mitosis gene a)-related kinase 6 [Source:HGNC Symbol;Acc:7749]	13.0186	3.61944
ENSG00000139410	SDSL	serine dehydratase-like [Source:HGNC Symbol;Acc:30404]	4.50589	3.61318
ENSG00000167900	TK1	thymidine kinase 1, soluble [Source:HGNC Symbol;Acc:11830]	4.18185	3.61075
ENSG00000188373	C10orf99	chromosome 10 open reading frame 99 [Source:HGNC Symbol;Acc:31428]	10.407	3.61009
ENSG00000115738	ID2	inhibitor of DNA binding 2, dominant negative helix-loop-helix protein [Source:HGNC Symbol;Acc:5361]	4.09456	3.60441
ENSG00000085840	ORC1	origin recognition complex, subunit 1 [Source:HGNC Symbol;Acc:8487]	7.27922	3.60235
ENSG00000169136	ATF5	activating transcription factor 5 [Source:HGNC Symbol;Acc:790]	3.23813	3.59763
ENSG00000135069	PSAT1	phosphoserine aminotransferase 1 [Source:HGNC Symbol;Acc:19129]	4.09456	3.58677
ENSG00000137571	SLCO5A1	solute carrier organic anion transporter family, member 5A1 [Source:HGNC Symbol;Acc:19046]	84.2797	3.58603
ENSG00000141682	PMAIP1	phorbol-12-myristate-13-acetate-induced protein 1 [Source:HGNC Symbol;Acc:9108]	58.6887	3.57974
ENSG00000136810	TXN	thioredoxin [Source:HGNC Symbol;Acc:12435]	7.73417	3.57707
ENSG00000011426	ANLN	anillin, actin binding protein [Source:HGNC Symbol;Acc:14082]	4.98696	3.57472
ENSG00000159147	DONSON	downstream neighbor of SON [Source:HGNC Symbol;Acc:2993]	1.32491	3.5708
ENSG00000197256	KANK2	KN motif and ankyrin repeat domains 2 [Source:HGNC Symbol;Acc:29300]	3.90723	3.56274
ENSG00000130164	LDLR	low density lipoprotein receptor [Source:HGNC Symbol;Acc:6547]	4.26806	3.55148
ENSG00000205593	FAM116B	family with sequence similarity 116, member B [Source:HGNC Symbol;Acc:32690]	3.63961	3.54463
ENSG00000076382	SPAG5	sperm associated antigen 5 [Source:HGNC Symbol;Acc:13452]	8.53033	3.5421
ENSG00000064886	CHI3L2	chitinase 3-like 2 [Source:HGNC Symbol;Acc:1933]	6.14733	3.53767
ENSG00000198901	PRC1	protein regulator of cytokinesis 1 [Source:HGNC Symbol;Acc:9341]	5.63002	3.5334
ENSG00000160447	PKN3	protein kinase N3 [Source:HGNC Symbol;Acc:17999]	1.26786	3.53277
ENSG00000065911	MTHFD2	methylenetetrahydrofolate dehydrogenase (NADP+ dependent) 2, methenyltetrahydrofolate cyclohydrolase [Source:HGNC Symbol;Acc:7434]	5.83165	3.53084
ENSG00000034063	UHRF1	ubiquitin-like with PHD and ring finger domains 1 [Source:HGNC Symbol;Acc:12556]	7.09724	3.53049
ENSG00000197584	KCNMB2	potassium large conductance calcium-activated channel, subfamily M, beta member 2 [Source:HGNC Symbol;Acc:6286]	42.018	3.52753
ENSG00000100033	PRODH	proline dehydrogenase (oxidase) 1 [Source:HGNC Symbol;Acc:9453]	9.19001	3.52642
ENSG00000138443	ABI2	abl-interactor 2 [Source:HGNC Symbol;Acc:24011]	2.43724	3.52404
ENSG00000165617	DACT1	dapper, antagonist of beta-catenin, homolog 1 (Xenopus laevis) [Source:HGNC Symbol;Acc:17748]	22.7476	3.51905
ENSG00000126803	HSPA2	heat shock 70kDa protein 2 [Source:HGNC Symbol;Acc:5235]	1.25411	3.50847
ENSG00000198947	DMD	dystrophin [Source:HGNC Symbol;Acc:2928]	50.9545	3.4995
ENSG00000181418	DDN	dendrin [Source:HGNC Symbol;Acc:24458]	4.60638	3.49531
ENSG00000164050	PLXNB1	plexin B1 [Source:HGNC Symbol;Acc:9103]	4.35453	3.49375
ENSG00000174233	ADCY6	adenylate cyclase 6 [Source:HGNC Symbol;Acc:237]	19.7904	3.49238
ENSG00000143507	DUSP10	dual specificity phosphatase 10 [Source:HGNC Symbol;Acc:3065]	34.1213	3.49238
ENSG00000172893	DHCR7	7-dehydrocholesterol reductase [Source:HGNC Symbol;Acc:2860]	4.09456	3.49086
ENSG00000138587	MNS1	meiosis-specific nuclear structural 1 [Source:HGNC Symbol;Acc:29636]	1.89748	3.48378
ENSG00000116016	EPAS1	endothelial PAS domain protein 1 [Source:HGNC Symbol;Acc:3374]	4.09456	3.48373
ENSG00000181577	C6orf223	chromosome 6 open reading frame 223 [Source:HGNC Symbol;Acc:28692]	7.11673	3.48097
ENSG00000166451	CENPN	centromere protein N [Source:HGNC Symbol;Acc:30873]	2.5726	3.46909
ENSG00000138771	SHROOM3	shroom family member 3 [Source:HGNC Symbol;Acc:30422]	68.6976	3.46486
ENSG00000141316	SPACA3	sperm acrosome associated 3 [Source:HGNC Symbol;Acc:16260]	27.752	3.457
ENSG00000092051	JPH4	junctophilin 4 [Source:HGNC Symbol;Acc:20156]	15.1499	3.44415
ENSG00000178078	STAP2	signal transducing adaptor family member 2 [Source:HGNC Symbol;Acc:30430]	1.6354	3.43874
ENSG00000118193	KIF14	kinesin family member 14 [Source:HGNC Symbol;Acc:19181]	7.84791	3.43794
ENSG00000163704	PRRT3	proline-rich transmembrane protein 3 [Source:HGNC Symbol;Acc:26591]	2.68835	3.42652
ENSG00000143545	RAB13	RAB13, member RAS oncogene family [Source:HGNC Symbol;Acc:9762]	2.32094	3.42646
ENSG00000122952	ZWINT	ZW10 interactor [Source:HGNC Symbol;Acc:13195]	21.3827	3.42369
ENSG00000198003	CCDC151	coiled-coil domain containing 151 [Source:HGNC Symbol;Acc:28303]	2.94984	3.42225
ENSG00000167851	CD300A	CD300a molecule [Source:HGNC Symbol;Acc:19319]	14.5357	3.42224
ENSG00000006210	CX3CL1	chemokine (C-X3-C motif) ligand 1 [Source:HGNC Symbol;Acc:10647]	6.96075	3.41181
ENSG00000138061	CYP1B1	cytochrome P450, family 1, subfamily B, polypeptide 1 [Source:HGNC Symbol;Acc:2597]	18.198	3.40925
ENSG00000198380	GFPT1	glutamine--fructose-6-phosphate transaminase 1 [Source:HGNC Symbol;Acc:4241]	7.53197	3.40705
ENSG00000124406	ATP8A1	ATPase, aminophospholipid transporter (APLT), class I, type 8A, member 1 [Source:HGNC Symbol;Acc:13531]	28.6619	3.40395
ENSG00000128510	CPA4	carboxypeptidase A4 [Source:HGNC Symbol;Acc:15740]	17.4019	3.40381
ENSG00000051180	RAD51	RAD51 homolog (S. cerevisiae) [Source:HGNC Symbol;Acc:9817]	5.1182	3.40374
ENSG00000130513	GDF15	growth differentiation factor 15 [Source:HGNC Symbol;Acc:30142]	2.91582	3.39024
ENSG00000111863	C6orf105	chromosome 6 open reading frame 105 [Source:HGNC Symbol;Acc:21214]	80.5263	3.38938
ENSG00000116717	GADD45A	growth arrest and DNA-damage-inducible, alpha [Source:HGNC Symbol;Acc:4095]	4.32203	3.38214
ENSG00000171314	PGAM1	phosphoglycerate mutase 1 (brain) [Source:HGNC Symbol;Acc:8888]	3.41213	3.3807
ENSG00000198876	DCAF12	DDB1 and CUL4 associated factor 12 [Source:HGNC Symbol;Acc:19911]	2.68344	3.37975
ENSG00000173212	MAB21L3	mab-21-like 3 (C. elegans) [Source:HGNC Symbol;Acc:26787]	34.1213	3.37825
ENSG00000143847	PPFIA4	protein tyrosine phosphatase, receptor type, f polypeptide (PTPRF), interacting protein (liprin), alpha 4 [Source:HGNC Symbol;Acc:9248]	4.43577	3.37004
ENSG00000169752	NRG4	neuregulin 4 [Source:HGNC Symbol;Acc:29862]	2.0665	3.36485
ENSG00000005187	ACSM3	acyl-CoA synthetase medium-chain family member 3 [Source:HGNC Symbol;Acc:10522]	3.07092	3.36451
ENSG00000213160	KLHL23	kelch-like 23 (Drosophila) [Source:HGNC Symbol;Acc:27506]	23.2025	3.36425
ENSG00000149257	SERPINH1	serpin peptidase inhibitor, clade H (heat shock protein 47), member 1, (collagen binding protein 1) [Source:HGNC Symbol;Acc:1546]	3.5628	3.36248
ENSG00000115268	RPS15	ribosomal protein S15 [Source:HGNC Symbol;Acc:10388]	2.68527	3.36048
ENSG00000226979	LTA	lymphotoxin alpha (TNF superfamily, member 1) [Source:HGNC Symbol;Acc:6709]	4.20463	3.35826
ENSG00000056558	TRAF1	TNF receptor-associated factor 1 [Source:HGNC Symbol;Acc:12031]	11.8287	3.35652
ENSG00000118503	TNFAIP3	tumor necrosis factor, alpha-induced protein 3 [Source:HGNC Symbol;Acc:11896]	16.8332	3.35221
ENSG00000203883	SOX18	SRY (sex determining region Y)-box 18 [Source:HGNC Symbol;Acc:11194]	2.5142	3.35148
ENSG00000171234	UGT2B7	UDP glucuronosyltransferase 2 family, polypeptide B7 [Source:HGNC Symbol;Acc:12554]	47.0874	3.34648
ENSG00000131187	F12	coagulation factor XII (Hageman factor) [Source:HGNC Symbol;Acc:3530]	1.47075	3.34119
ENSG00000148935	GAS2	growth arrest-specific 2 [Source:HGNC Symbol;Acc:4167]	49.1347	3.33765
ENSG00000101665	SMAD7	SMAD family member 7 [Source:HGNC Symbol;Acc:6773]	6.78412	3.33629
ENSG00000171723	GPHN	gephyrin [Source:HGNC Symbol;Acc:15465]	59.7502	3.33523
ENSG00000141576	RNF157	ring finger protein 157 [Source:HGNC Symbol;Acc:29402]	25.1133	3.33487
ENSG00000185022	MAFF	v-maf musculoaponeurotic fibrosarcoma oncogene homolog F (avian) [Source:HGNC Symbol;Acc:6780]	7.84791	3.33371
ENSG00000099860	GADD45B	growth arrest and DNA-damage-inducible, beta [Source:HGNC Symbol;Acc:4096]	7.84791	3.32785
ENSG00000102384	CENPI	centromere protein I [Source:HGNC Symbol;Acc:3968]	2.46648	3.32748
ENSG00000112796	ENPP5	ectonucleotide pyrophosphatase/phosphodiesterase 5 (putative) [Source:HGNC Symbol;Acc:13717]	8.3991	3.31869
ENSG00000114480	GBE1	glucan (1,4-alpha-), branching enzyme 1 [Source:HGNC Symbol;Acc:4180]	24.5674	3.31272
ENSG00000174600	CMKLR1	chemokine-like receptor 1 [Source:HGNC Symbol;Acc:2121]	41.3356	3.31256
ENSG00000166851	PLK1	polo-like kinase 1 [Source:HGNC Symbol;Acc:9077]	4.11206	3.30595
ENSG00000159259	CHAF1B	chromatin assembly factor 1, subunit B (p60) [Source:HGNC Symbol;Acc:1911]	6.14184	3.30401
ENSG00000137124	ALDH1B1	aldehyde dehydrogenase 1 family, member B1 [Source:HGNC Symbol;Acc:407]	10.5776	3.30302
ENSG00000154065	ANKRD29	ankyrin repeat domain 29 [Source:HGNC Symbol;Acc:27110]	17.7431	3.30238
ENSG00000170558	CDH2	cadherin 2, type 1, N-cadherin (neuronal) [Source:HGNC Symbol;Acc:1759]	11.9425	3.29823
ENSG00000064225	ST3GAL6	ST3 beta-galactoside alpha-2,3-sialyltransferase 6 [Source:HGNC Symbol;Acc:18080]	29.0714	3.29495
ENSG00000138411	HECW2	HECT, C2 and WW domain containing E3 ubiquitin protein ligase 2 [Source:HGNC Symbol;Acc:29853]	46.9509	3.29297
ENSG00000139116	KIF21A	kinesin family member 21A [Source:HGNC Symbol;Acc:19349]	21.2917	3.28805
ENSG00000160746	ANO10	anoctamin 10 [Source:HGNC Symbol;Acc:25519]	27.2971	3.28578
ENSG00000092421	SEMA6A	sema domain, transmembrane domain (TM), and cytoplasmic domain, (semaphorin) 6A [Source:HGNC Symbol;Acc:10738]	7.91615	3.2857
ENSG00000026103	FAS	Fas (TNF receptor superfamily, member 6) [Source:HGNC Symbol;Acc:11920]	6.59679	3.2825
ENSG00000049449	RCN1	reticulocalbin 1, EF-hand calcium binding domain [Source:HGNC Symbol;Acc:9934]	28.9349	3.2808
ENSG00000119938	PPP1R3C	protein phosphatase 1, regulatory subunit 3C [Source:HGNC Symbol;Acc:9293]	1.7187	3.28023
ENSG00000103257	SLC7A5	solute carrier family 7 (amino acid transporter light chain, L system), member 5 [Source:HGNC Symbol;Acc:11063]	27.6383	3.27345
ENSG00000118971	CCND2	cyclin D2 [Source:HGNC Symbol;Acc:1583]	5.61106	3.27115
ENSG00000136859	ANGPTL2	angiopoietin-like 2 [Source:HGNC Symbol;Acc:490]	6.87482	3.26376
ENSG00000170608	FOXA3	forkhead box A3 [Source:HGNC Symbol;Acc:5023]	3.78178	3.26094
ENSG00000114993	RTKN	rhotekin [Source:HGNC Symbol;Acc:10466]	3.24965	3.25325
ENSG00000105668	UPK1A	uroplakin 1A [Source:HGNC Symbol;Acc:12577]	3.05467	3.25263
ENSG00000139734	DIAPH3	diaphanous homolog 3 (Drosophila) [Source:HGNC Symbol;Acc:15480]	24.4157	3.24258
ENSG00000061918	GUCY1B3	guanylate cyclase 1, soluble, beta 3 [Source:HGNC Symbol;Acc:4687]	1.77748	3.23826
ENSG00000125735	TNFSF14	tumor necrosis factor (ligand) superfamily, member 14 [Source:HGNC Symbol;Acc:11930]	12.8334	3.22812
ENSG00000138160	KIF11	kinesin family member 11 [Source:HGNC Symbol;Acc:6388]	6.82427	3.22365
ENSG00000168268	NT5DC2	5'-nucleotidase domain containing 2 [Source:HGNC Symbol;Acc:25717]	2.43578	3.2202
ENSG00000146072	TNFRSF21	tumor necrosis factor receptor superfamily, member 21 [Source:HGNC Symbol;Acc:13469]	13.6485	3.21855
ENSG00000166228	PCBD1	pterin-4 alpha-carbinolamine dehydratase/dimerization cofactor of hepatocyte nuclear factor 1 alpha [Source:HGNC Symbol;Acc:8646]	1.6492	3.2184
ENSG00000100600	LGMN	legumain [Source:HGNC Symbol;Acc:9472]	18.4255	3.21456
ENSG00000100097	LGALS1	lectin, galactoside-binding, soluble, 1 [Source:HGNC Symbol;Acc:6561]	3.14966	3.2117
ENSG00000242114	MTFP1	mitochondrial fission process 1 [Source:HGNC Symbol;Acc:26945]	3.22602	3.20585
ENSG00000162733	DDR2	discoidin domain receptor tyrosine kinase 2 [Source:HGNC Symbol;Acc:2731]	20.5778	3.2037
ENSG00000071539	TRIP13	thyroid hormone receptor interactor 13 [Source:HGNC Symbol;Acc:12307]	2.47598	3.19554
ENSG00000073060	SCARB1	scavenger receptor class B, member 1 [Source:HGNC Symbol;Acc:1664]	18.653	3.19535
ENSG00000163808	KIF15	kinesin family member 15 [Source:HGNC Symbol;Acc:17273]	2.76635	3.19334
ENSG00000188389	PDCD1	programmed cell death 1 [Source:HGNC Symbol;Acc:8760]	4.866	3.18908
ENSG00000157193	LRP8	low density lipoprotein receptor-related protein 8, apolipoprotein e receptor [Source:HGNC Symbol;Acc:6700]	12.7102	3.1873
ENSG00000168389	MFSD2A	major facilitator superfamily domain containing 2A [Source:HGNC Symbol;Acc:25897]	13.6485	3.18379
ENSG00000120437	ACAT2	acetyl-CoA acetyltransferase 2 [Source:HGNC Symbol;Acc:94]	2.49439	3.18375
ENSG00000108797	CNTNAP1	contactin associated protein 1 [Source:HGNC Symbol;Acc:8011]	3.2906	3.17367
ENSG00000067992	PDK3	pyruvate dehydrogenase kinase, isozyme 3 [Source:HGNC Symbol;Acc:8811]	46.86	3.17268
ENSG00000139926	FRMD6	FERM domain containing 6 [Source:HGNC Symbol;Acc:19839]	22.7476	3.17139
ENSG00000135476	ESPL1	extra spindle pole bodies homolog 1 (S. cerevisiae) [Source:HGNC Symbol;Acc:16856]	1.69353	3.16897
ENSG00000101447	FAM83D	family with sequence similarity 83, member D [Source:HGNC Symbol;Acc:16122]	6.99487	3.16766
ENSG00000114346	ECT2	epithelial cell transforming sequence 2 oncogene [Source:HGNC Symbol;Acc:3155]	2.56914	3.16746
ENSG00000143375	CGN	cingulin [Source:HGNC Symbol;Acc:17429]	15.4033	3.16655
ENSG00000156535	CD109	CD109 molecule [Source:HGNC Symbol;Acc:21685]	15.9883	3.16496
ENSG00000116962	NID1	nidogen 1 [Source:HGNC Symbol;Acc:7821]	31.5696	3.15267
ENSG00000170340	B3GNT2	UDP-GlcNAc:betaGal beta-1,3-N-acetylglucosaminyltransferase 2 [Source:HGNC Symbol;Acc:15629]	8.67083	3.15231
ENSG00000154839	SKA1	spindle and kinetochore associated complex subunit 1 [Source:HGNC Symbol;Acc:28109]	18.4255	3.15133
ENSG00000127922	SHFM1	split hand/foot malformation (ectrodactyly) type 1 [Source:HGNC Symbol;Acc:10845]	9.09902	3.15011
ENSG00000177465	ACOT4	acyl-CoA thioesterase 4 [Source:HGNC Symbol;Acc:19748]	1.41735	3.14974
ENSG00000135697	BCMO1	beta-carotene 15,15'-monooxygenase 1 [Source:HGNC Symbol;Acc:13815]	11.3738	3.13573
ENSG00000213999	MEF2B	myocyte enhancer factor 2B [Source:HGNC Symbol;Acc:6995]	18.0161	3.13321
ENSG00000154447	SH3RF1	SH3 domain containing ring finger 1 [Source:HGNC Symbol;Acc:17650]	23.2025	3.12936
ENSG00000136048	DRAM1	DNA-damage regulated autophagy modulator 1 [Source:HGNC Symbol;Acc:25645]	19.1079	3.1235
ENSG00000107562	CXCL12	chemokine (C-X-C motif) ligand 12 [Source:HGNC Symbol;Acc:10672]	33.4389	3.12298
ENSG00000092621	PHGDH	phosphoglycerate dehydrogenase [Source:HGNC Symbol;Acc:8923]	17.5481	3.12059
ENSG00000177556	ATOX1	ATX1 antioxidant protein 1 homolog (yeast) [Source:HGNC Symbol;Acc:798]	10.4846	3.12047
ENSG00000197275	RAD54B	RAD54 homolog B (S. cerevisiae) [Source:HGNC Symbol;Acc:17228]	19.1079	3.12042
ENSG00000147862	NFIB	nuclear factor I/B [Source:HGNC Symbol;Acc:7785]	70.9724	3.11811
ENSG00000139263	LRIG3	leucine-rich repeats and immunoglobulin-like domains 3 [Source:HGNC Symbol;Acc:30991]	8.87155	3.11706
ENSG00000156127	BATF	basic leucine zipper transcription factor, ATF-like [Source:HGNC Symbol;Acc:958]	11.1463	3.11696
ENSG00000152104	PTPN14	protein tyrosine phosphatase, non-receptor type 14 [Source:HGNC Symbol;Acc:9647]	22.2926	3.11461
ENSG00000111206	FOXM1	forkhead box M1 [Source:HGNC Symbol;Acc:3818]	9.3265	3.11417
ENSG00000173698	GPR64	G protein-coupled receptor 64 [Source:HGNC Symbol;Acc:4516]	57.3238	3.10246
ENSG00000077327	SPAG6	sperm associated antigen 6 [Source:HGNC Symbol;Acc:11215]	11.1138	3.09726
ENSG00000165912	PACSIN3	protein kinase C and casein kinase substrate in neurons 3 [Source:HGNC Symbol;Acc:8572]	1.89919	3.09386
ENSG00000123213	NLN	neurolysin (metallopeptidase M3 family) [Source:HGNC Symbol;Acc:16058]	12.7386	3.09068
ENSG00000160183	TMPRSS3	transmembrane protease, serine 3 [Source:HGNC Symbol;Acc:11877]	77.7966	3.08945
ENSG00000213886	UBD	ubiquitin D [Source:HGNC Symbol;Acc:18795]	22.2926	3.08781
ENSG00000111674	ENO2	enolase 2 (gamma, neuronal) [Source:HGNC Symbol;Acc:3353]	5.80063	3.08717
ENSG00000113657	DPYSL3	dihydropyrimidinase-like 3 [Source:HGNC Symbol;Acc:3015]	34.5113	3.08433
ENSG00000123080	CDKN2C	cyclin-dependent kinase inhibitor 2C (p18, inhibits CDK4) [Source:HGNC Symbol;Acc:1789]	2.25497	3.08365
ENSG00000165821	SALL2	sal-like 2 (Drosophila) [Source:HGNC Symbol;Acc:10526]	2.69426	3.08295
ENSG00000166926	MS4A6E	membrane-spanning 4-domains, subfamily A, member 6E [Source:HGNC Symbol;Acc:14285]	8.14647	3.08273
ENSG00000057935	MTA3	metastasis associated 1 family, member 3 [Source:HGNC Symbol;Acc:23784]	18.718	3.08242
ENSG00000134824	FADS2	fatty acid desaturase 2 [Source:HGNC Symbol;Acc:3575]	3.28303	3.07889
ENSG00000116761	CTH	cystathionase (cystathionine gamma-lyase) [Source:HGNC Symbol;Acc:2501]	10.9188	3.07038
ENSG00000118407	FILIP1	filamin A interacting protein 1 [Source:HGNC Symbol;Acc:21015]	66.0589	3.066
ENSG00000104375	STK3	serine/threonine kinase 3 [Source:HGNC Symbol;Acc:11406]	44.3577	3.06408
ENSG00000077585	GPR137B	G protein-coupled receptor 137B [Source:HGNC Symbol;Acc:11862]	16.3782	3.05968
ENSG00000164465	DCBLD1	discoidin, CUB and LCCL domain containing 1 [Source:HGNC Symbol;Acc:21479]	45.0402	3.0578
ENSG00000078401	EDN1	endothelin 1 [Source:HGNC Symbol;Acc:3176]	10.0089	3.0462
ENSG00000136634	IL10	interleukin 10 [Source:HGNC Symbol;Acc:5962]	16.6512	3.0444
ENSG00000139117	CPNE8	copine VIII [Source:HGNC Symbol;Acc:23498]	30.4817	3.04193
ENSG00000131462	TUBG1	tubulin, gamma 1 [Source:HGNC Symbol;Acc:12417]	11.4896	3.04152
ENSG00000198157	HMGN5	high mobility group nucleosome binding domain 5 [Source:HGNC Symbol;Acc:8013]	2.0864	3.04037
ENSG00000050344	NFE2L3	nuclear factor (erythroid-derived 2)-like 3 [Source:HGNC Symbol;Acc:7783]	27.2971	3.04012
ENSG00000143228	NUF2	NUF2, NDC80 kinetochore complex component, homolog (S. cerevisiae) [Source:HGNC Symbol;Acc:14621]	2.53837	3.03952
ENSG00000111669	TPI1	triosephosphate isomerase 1 [Source:HGNC Symbol;Acc:12009]	2.22348	3.03932
ENSG00000185480	C12orf48	chromosome 12 open reading frame 48 [Source:HGNC Symbol;Acc:26074]	16.7195	3.03845
ENSG00000177459	C8orf47	chromosome 8 open reading frame 47 [Source:HGNC Symbol;Acc:26823]	14.0208	3.01701
ENSG00000167749	KLK4	kallikrein-related peptidase 4 [Source:HGNC Symbol;Acc:6365]	3.31464	3.01532
ENSG00000164292	RHOBTB3	Rho-related BTB domain containing 3 [Source:HGNC Symbol;Acc:18757]	13.6485	3.01212
ENSG00000147872	PLIN2	perilipin 2 [Source:HGNC Symbol;Acc:248]	17.7431	3.01036
ENSG00000163082	SGPP2	sphingosine-1-phosphate phosphatase 2 [Source:HGNC Symbol;Acc:19953]	48.1111	3.00962
ENSG00000164904	ALDH7A1	aldehyde dehydrogenase 7 family, member A1 [Source:HGNC Symbol;Acc:877]	15.0134	3.00374
ENSG00000138821	SLC39A8	solute carrier family 39 (zinc transporter), member 8 [Source:HGNC Symbol;Acc:20862]	12.2837	3.00372
ENSG00000186280	KDM4D	lysine (K)-specific demethylase 4D [Source:HGNC Symbol;Acc:25498]	1.89859	3.00174
ENSG00000103966	EHD4	EH-domain containing 4 [Source:HGNC Symbol;Acc:3245]	7.5957	3.00072
ENSG00000084207	GSTP1	glutathione S-transferase pi 1 [Source:HGNC Symbol;Acc:4638]	12.6628	2.99975
ENSG00000140534	C15orf42	chromosome 15 open reading frame 42 [Source:HGNC Symbol;Acc:28704]	2.60868	2.99547
ENSG00000176894	PXMP2	peroxisomal membrane protein 2, 22kDa [Source:HGNC Symbol;Acc:9716]	8.09163	2.99381
ENSG00000163923	RPL39L	ribosomal protein L39-like [Source:HGNC Symbol;Acc:17094]	14.1035	2.98944
ENSG00000137959	IFI44L	interferon-induced protein 44-like [Source:HGNC Symbol;Acc:17817]	13.9897	2.98879
ENSG00000164626	KCNK5	potassium channel, subfamily K, member 5 [Source:HGNC Symbol;Acc:6280]	10.6459	2.98749
ENSG00000187837	HIST1H1C	histone cluster 1, H1c [Source:HGNC Symbol;Acc:4716]	2.60748	2.98657
ENSG00000179750	APOBEC3B	apolipoprotein B mRNA editing enzyme, catalytic polypeptide-like 3B [Source:HGNC Symbol;Acc:17352]	9.31865	2.98569
ENSG00000130584	ZBTB46	zinc finger and BTB domain containing 46 [Source:HGNC Symbol;Acc:16094]	8.96903	2.97384
ENSG00000107338	SHB	Src homology 2 domain containing adaptor protein B [Source:HGNC Symbol;Acc:10838]	23.7996	2.97351
ENSG00000099840	IZUMO4	IZUMO family member 4 [Source:HGNC Symbol;Acc:26950]	2.70673	2.97029
ENSG00000179761	PIPOX	pipecolic acid oxidase [Source:HGNC Symbol;Acc:17804]	2.20476	2.97022
ENSG00000125845	BMP2	bone morphogenetic protein 2 [Source:HGNC Symbol;Acc:1069]	3.04467	2.96813
ENSG00000137563	GGH	gamma-glutamyl hydrolase (conjugase, folylpolygammaglutamyl hydrolase) [Source:HGNC Symbol;Acc:4248]	1.49182	2.9659
ENSG00000117090	SLAMF1	signaling lymphocytic activation molecule family member 1 [Source:HGNC Symbol;Acc:10903]	6.42284	2.96449
ENSG00000137807	KIF23	kinesin family member 23 [Source:HGNC Symbol;Acc:6392]	2.13141	2.96428
ENSG00000104549	SQLE	squalene epoxidase [Source:HGNC Symbol;Acc:11279]	2.17829	2.96422
ENSG00000167748	KLK1	kallikrein 1 [Source:HGNC Symbol;Acc:6357]	4.63376	2.95915
ENSG00000173702	MUC13	mucin 13, cell surface associated [Source:HGNC Symbol;Acc:7511]	12.6736	2.95774
ENSG00000187608	ISG15	ISG15 ubiquitin-like modifier [Source:HGNC Symbol;Acc:4053]	2.45966	2.95765
ENSG00000051341	POLQ	polymerase (DNA directed), theta [Source:HGNC Symbol;Acc:9186]	5.63002	2.95732
ENSG00000081985	IL12RB2	interleukin 12 receptor, beta 2 [Source:HGNC Symbol;Acc:5972]	17.3336	2.95696
ENSG00000064989	CALCRL	calcitonin receptor-like [Source:HGNC Symbol;Acc:16709]	15.3546	2.95414
ENSG00000186889	TMEM17	transmembrane protein 17 [Source:HGNC Symbol;Acc:26623]	3.56049	2.94896
ENSG00000185338	SOCS1	suppressor of cytokine signaling 1 [Source:HGNC Symbol;Acc:19383]	7.05174	2.94763
ENSG00000122966	CIT	citron (rho-interacting, serine/threonine kinase 21) [Source:HGNC Symbol;Acc:1985]	5.80063	2.94678
ENSG00000144283	PKP4	plakophilin 4 [Source:HGNC Symbol;Acc:9026]	6.43431	2.94543
ENSG00000186522	SEPT10	septin 10 [Source:HGNC Symbol;Acc:14349]	35.4862	2.93946
ENSG00000144476	CXCR7	chemokine (C-X-C motif) receptor 7 [Source:HGNC Symbol;Acc:23692]	27.752	2.93427
ENSG00000183386	FHL3	four and a half LIM domains 3 [Source:HGNC Symbol;Acc:3704]	3.00268	2.93306
ENSG00000155087	ODF1	outer dense fiber of sperm tails 1 [Source:HGNC Symbol;Acc:8113]	14.725	2.93233
ENSG00000064199	SPA17	sperm autoantigenic protein 17 [Source:HGNC Symbol;Acc:11210]	3.05608	2.93163
ENSG00000232810	TNF	tumor necrosis factor [Source:HGNC Symbol;Acc:11892]	3.48824	2.93047
ENSG00000143217	PVRL4	poliovirus receptor-related 4 [Source:HGNC Symbol;Acc:19688]	2.97786	2.92916
ENSG00000203760	CENPW	centromere protein W [Source:HGNC Symbol;Acc:21488]	9.85727	2.92399
ENSG00000138758	SEPT11	septin 11 [Source:HGNC Symbol;Acc:25589]	23.8849	2.92343
ENSG00000154920	EME1	essential meiotic endonuclease 1 homolog 1 (S. pombe) [Source:HGNC Symbol;Acc:24965]	3.13113	2.92235
ENSG00000176619	LMNB2	lamin B2 [Source:HGNC Symbol;Acc:6638]	2.72241	2.92072
ENSG00000146410	FAM54A	family with sequence similarity 54, member A [Source:HGNC Symbol;Acc:21115]	2.24958	2.91884
ENSG00000185565	LSAMP	limbic system-associated membrane protein [Source:HGNC Symbol;Acc:6705]	56.6414	2.91427
ENSG00000128849	CGNL1	cingulin-like 1 [Source:HGNC Symbol;Acc:25931]	21.6102	2.89886
ENSG00000052802	MSMO1	methylsterol monooxygenase 1 [Source:HGNC Symbol;Acc:10545]	6.48305	2.88812
ENSG00000115641	FHL2	four and a half LIM domains 2 [Source:HGNC Symbol;Acc:3703]	20.0178	2.88402
ENSG00000008323	PLEKHG6	pleckstrin homology domain containing, family G (with RhoGef domain) member 6 [Source:HGNC Symbol;Acc:25562]	17.4019	2.88326
ENSG00000102265	TIMP1	TIMP metallopeptidase inhibitor 1 [Source:HGNC Symbol;Acc:11820]	4.43577	2.88087
ENSG00000131080	EDA2R	ectodysplasin A2 receptor [Source:HGNC Symbol;Acc:17756]	16.1053	2.87363
ENSG00000162896	PIGR	polymeric immunoglobulin receptor [Source:HGNC Symbol;Acc:8968]	6.18733	2.87271
ENSG00000075303	SLC25A40	solute carrier family 25, member 40 [Source:HGNC Symbol;Acc:29680]	10.0999	2.87013
ENSG00000153060	TEKT5	tektin 5 [Source:HGNC Symbol;Acc:26554]	11.3738	2.86962
ENSG00000155324	GRAMD3	GRAM domain containing 3 [Source:HGNC Symbol;Acc:24911]	28.272	2.86824
ENSG00000142731	PLK4	polo-like kinase 4 [Source:HGNC Symbol;Acc:11397]	2.67371	2.86778
ENSG00000176406	RIMS2	regulating synaptic membrane exocytosis 2 [Source:HGNC Symbol;Acc:17283]	29.0962	2.86765
ENSG00000006747	SCIN	scinderin [Source:HGNC Symbol;Acc:21695]	6.5513	2.86418
ENSG00000115963	RND3	Rho family GTPase 3 [Source:HGNC Symbol;Acc:671]	33.7801	2.86181
ENSG00000140525	FANCI	Fanconi anemia, complementation group I [Source:HGNC Symbol;Acc:25568]	2.44474	2.85999
ENSG00000121594	CD80	CD80 molecule [Source:HGNC Symbol;Acc:1700]	9.21276	2.85726
ENSG00000153832	FBXO36	F-box protein 36 [Source:HGNC Symbol;Acc:27020]	9.96343	2.85403
ENSG00000148948	LRRC4C	leucine rich repeat containing 4C [Source:HGNC Symbol;Acc:29317]	51.4095	2.85217
ENSG00000157224	CLDN12	claudin 12 [Source:HGNC Symbol;Acc:2034]	22.9295	2.85172
ENSG00000076716	GPC4	glypican 4 [Source:HGNC Symbol;Acc:4452]	20.4728	2.85074
ENSG00000197472	ZNF695	zinc finger protein 695 [Source:HGNC Symbol;Acc:30954]	2.72971	2.84876
ENSG00000143776	CDC42BPA	CDC42 binding protein kinase alpha (DMPK-like) [Source:HGNC Symbol;Acc:1737]	13.3561	2.84324
ENSG00000107485	GATA3	GATA binding protein 3 [Source:HGNC Symbol;Acc:4172]	13.1936	2.83929
ENSG00000120254	MTHFD1L	methylenetetrahydrofolate dehydrogenase (NADP+ dependent) 1-like [Source:HGNC Symbol;Acc:21055]	19.2444	2.83806
ENSG00000134057	CCNB1	cyclin B1 [Source:HGNC Symbol;Acc:1579]	2.7506	2.83507
ENSG00000114270	COL7A1	collagen, type VII, alpha 1 [Source:HGNC Symbol;Acc:2214]	9.09902	2.8312
ENSG00000148053	NTRK2	neurotrophic tyrosine kinase, receptor, type 2 [Source:HGNC Symbol;Acc:8032]	32.7565	2.82824
ENSG00000142224	IL19	interleukin 19 [Source:HGNC Symbol;Acc:5990]	8.11113	2.82467
ENSG00000123975	CKS2	CDC28 protein kinase regulatory subunit 2 [Source:HGNC Symbol;Acc:2000]	5.27743	2.82274
ENSG00000112312	GMNN	geminin, DNA replication inhibitor [Source:HGNC Symbol;Acc:17493]	18.0161	2.82221
ENSG00000169194	IL13	interleukin 13 [Source:HGNC Symbol;Acc:5973]	21.4477	2.82098
ENSG00000134121	CHL1	cell adhesion molecule with homology to L1CAM (close homolog of L1) [Source:HGNC Symbol;Acc:1939]	11.8287	2.82005
ENSG00000196230	TUBB	tubulin, beta class I [Source:HGNC Symbol;Acc:20778]	2.8709	2.81887
ENSG00000165997	ARL5B	ADP-ribosylation factor-like 5B [Source:HGNC Symbol;Acc:23052]	5.84937	2.81444
ENSG00000125319	C17orf53	chromosome 17 open reading frame 53 [Source:HGNC Symbol;Acc:28460]	12.1131	2.8138
ENSG00000197122	SRC	v-src sarcoma (Schmidt-Ruppin A-2) viral oncogene homolog (avian) [Source:HGNC Symbol;Acc:11283]	16.9242	2.81288
ENSG00000172667	ZMAT3	zinc finger, matrin-type 3 [Source:HGNC Symbol;Acc:29983]	13.785	2.81087
ENSG00000069956	MAPK6	mitogen-activated protein kinase 6 [Source:HGNC Symbol;Acc:6879]	22.8613	2.80904
ENSG00000172602	RND1	Rho family GTPase 1 [Source:HGNC Symbol;Acc:18314]	5.25468	2.80842
ENSG00000154640	BTG3	BTG family, member 3 [Source:HGNC Symbol;Acc:1132]	5.09545	2.80746
ENSG00000116815	CD58	CD58 molecule [Source:HGNC Symbol;Acc:1688]	11.2338	2.80739
ENSG00000162594	IL23R	interleukin 23 receptor [Source:HGNC Symbol;Acc:19100]	86.6682	2.80124
ENSG00000185880	TRIM69	tripartite motif containing 69 [Source:HGNC Symbol;Acc:17857]	5.84937	2.80096
ENSG00000119862	LGALSL	lectin, galactoside-binding-like [Source:HGNC Symbol;Acc:25012]	1.27506	2.79304
ENSG00000115604	IL18R1	interleukin 18 receptor 1 [Source:HGNC Symbol;Acc:5988]	25.2795	2.7915
ENSG00000170819	BFSP2	beaded filament structural protein 2, phakinin [Source:HGNC Symbol;Acc:1041]	12.9661	2.78938
ENSG00000256235	C5orf62	chromosome 5 open reading frame 62 [Source:HGNC Symbol;Acc:30248]	8.7199	2.78929
ENSG00000155366	RHOC	ras homolog gene family, member C [Source:HGNC Symbol;Acc:669]	2.86479	2.78399
ENSG00000123473	STIL	SCL/TAL1 interrupting locus [Source:HGNC Symbol;Acc:10879]	3.10194	2.77966
ENSG00000114023	FAM162A	family with sequence similarity 162, member A [Source:HGNC Symbol;Acc:17865]	5.63002	2.77852
ENSG00000139289	PHLDA1	pleckstrin homology-like domain, family A, member 1 [Source:HGNC Symbol;Acc:8933]	7.27922	2.77667
ENSG00000100479	POLE2	polymerase (DNA directed), epsilon 2 (p59 subunit) [Source:HGNC Symbol;Acc:9178]	4.77699	2.77571
ENSG00000158806	NPM2	nucleophosmin/nucleoplasmin 2 [Source:HGNC Symbol;Acc:7930]	1.8108	2.77562
ENSG00000164749	HNF4G	hepatocyte nuclear factor 4, gamma [Source:HGNC Symbol;Acc:5026]	32.074	2.77037
ENSG00000196678	ERI2	ERI1 exoribonuclease family member 2 [Source:HGNC Symbol;Acc:30541]	7.05174	2.7695
ENSG00000137710	RDX	radixin [Source:HGNC Symbol;Acc:9944]	12.2837	2.76453
ENSG00000118292	C1orf54	chromosome 1 open reading frame 54 [Source:HGNC Symbol;Acc:26258]	2.50724	2.76353
ENSG00000054148	PHPT1	phosphohistidine phosphatase 1 [Source:HGNC Symbol;Acc:30033]	1.31012	2.75905
ENSG00000121690	DEPDC7	DEP domain containing 7 [Source:HGNC Symbol;Acc:29899]	5.83165	2.75631
ENSG00000160752	FDPS	farnesyl diphosphate synthase [Source:HGNC Symbol;Acc:3631]	2.94521	2.7562
ENSG00000172731	LRRC20	leucine rich repeat containing 20 [Source:HGNC Symbol;Acc:23421]	13.8967	2.75572
ENSG00000067225	PKM2	pyruvate kinase, muscle [Source:HGNC Symbol;Acc:9021]	6.07124	2.75519
ENSG00000119969	HELLS	helicase, lymphoid-specific [Source:HGNC Symbol;Acc:4861]	11.1918	2.7518
ENSG00000166831	RBPMS2	RNA binding protein with multiple splicing 2 [Source:HGNC Symbol;Acc:19098]	6.36931	2.75161
ENSG00000188763	FZD9	frizzled family receptor 9 [Source:HGNC Symbol;Acc:4047]	2.43724	2.74918
ENSG00000171766	GATM	glycine amidinotransferase (L-arginine:glycine amidinotransferase) [Source:HGNC Symbol;Acc:4175]	5.95572	2.74759
ENSG00000130222	GADD45G	growth arrest and DNA-damage-inducible, gamma [Source:HGNC Symbol;Acc:4097]	12.5566	2.74718
ENSG00000069667	RORA	RAR-related orphan receptor A [Source:HGNC Symbol;Acc:10258]	38.2159	2.74197
ENSG00000148908	RGS10	regulator of G-protein signaling 10 [Source:HGNC Symbol;Acc:9992]	18.562	2.74175
ENSG00000186480	INSIG1	insulin induced gene 1 [Source:HGNC Symbol;Acc:6083]	6.82427	2.73627
ENSG00000137094	DNAJB5	DnaJ (Hsp40) homolog, subfamily B, member 5 [Source:HGNC Symbol;Acc:14887]	11.6013	2.73425
ENSG00000001630	CYP51A1	cytochrome P450, family 51, subfamily A, polypeptide 1 [Source:HGNC Symbol;Acc:2649]	4.59087	2.73394
ENSG00000104738	MCM4	minichromosome maintenance complex component 4 [Source:HGNC Symbol;Acc:6947]	8.3841	2.73059
ENSG00000168952	STXBP6	syntaxin binding protein 6 (amisyn) [Source:HGNC Symbol;Acc:19666]	43.6753	2.72906
ENSG00000106266	SNX8	sorting nexin 8 [Source:HGNC Symbol;Acc:14972]	6.65366	2.72505
ENSG00000122884	P4HA1	prolyl 4-hydroxylase, alpha polypeptide I [Source:HGNC Symbol;Acc:8546]	15.6958	2.72213
ENSG00000151014	CCRN4L	CCR4 carbon catabolite repression 4-like (S. cerevisiae) [Source:HGNC Symbol;Acc:14254]	5.84937	2.71849
ENSG00000115902	SLC1A4	solute carrier family 1 (glutamate/neutral amino acid transporter), member 4 [Source:HGNC Symbol;Acc:10942]	29.6856	2.71647
ENSG00000177879	AP3S1	adaptor-related protein complex 3, sigma 1 subunit [Source:HGNC Symbol;Acc:2013]	1.96416	2.71188
ENSG00000185885	IFITM1	interferon induced transmembrane protein 1 (9-27) [Source:HGNC Symbol;Acc:5412]	4.66692	2.70484
ENSG00000064692	SNCAIP	synuclein, alpha interacting protein [Source:HGNC Symbol;Acc:11139]	49.1347	2.70324
ENSG00000138185	ENTPD1	ectonucleoside triphosphate diphosphohydrolase 1 [Source:HGNC Symbol;Acc:3363]	7.81689	2.69643
ENSG00000160606	TLCD1	TLC domain containing 1 [Source:HGNC Symbol;Acc:25177]	2.44168	2.69609
ENSG00000143479	DYRK3	dual-specificity tyrosine-(Y)-phosphorylation regulated kinase 3 [Source:HGNC Symbol;Acc:3094]	5.63002	2.69229
ENSG00000179604	CDC42EP4	CDC42 effector protein (Rho GTPase binding) 4 [Source:HGNC Symbol;Acc:17147]	48.6798	2.68886
ENSG00000213585	VDAC1	voltage-dependent anion channel 1 [Source:HGNC Symbol;Acc:12669]	8.94737	2.68876
ENSG00000167799	NUDT8	nudix (nucleoside diphosphate linked moiety X)-type motif 8 [Source:HGNC Symbol;Acc:8055]	1.27579	2.68784
ENSG00000167553	TUBA1C	tubulin, alpha 1c [Source:HGNC Symbol;Acc:20768]	7.71439	2.68594
ENSG00000149548	CCDC15	coiled-coil domain containing 15 [Source:HGNC Symbol;Acc:25798]	2.22642	2.68535
ENSG00000101670	LIPG	lipase, endothelial [Source:HGNC Symbol;Acc:6623]	10.6459	2.6843
ENSG00000164211	STARD4	StAR-related lipid transfer (START) domain containing 4 [Source:HGNC Symbol;Acc:18058]	4.43577	2.68086
ENSG00000117308	GALE	UDP-galactose-4-epimerase [Source:HGNC Symbol;Acc:4116]	3.2074	2.67942
ENSG00000172005	MAL	mal, T-cell differentiation protein [Source:HGNC Symbol;Acc:6817]	40.2632	2.67544
ENSG00000188157	AGRN	agrin [Source:HGNC Symbol;Acc:329]	3.95807	2.67475
ENSG00000166394	CYB5R2	cytochrome b5 reductase 2 [Source:HGNC Symbol;Acc:24376]	2.65227	2.67453
ENSG00000105835	NAMPT	nicotinamide phosphoribosyltransferase [Source:HGNC Symbol;Acc:30092]	5.96225	2.67179
ENSG00000135605	TEC	tec protein tyrosine kinase [Source:HGNC Symbol;Acc:11719]	20.3363	2.67073
ENSG00000178184	PARD6G	par-6 partitioning defective 6 homolog gamma (C. elegans) [Source:HGNC Symbol;Acc:16076]	37.7609	2.6707
ENSG00000149925	ALDOA	aldolase A, fructose-bisphosphate [Source:HGNC Symbol;Acc:414]	4.50402	2.66771
ENSG00000167508	MVD	mevalonate (diphospho) decarboxylase [Source:HGNC Symbol;Acc:7529]	2.79826	2.66512
ENSG00000128602	SMO	smoothened, frizzled family receptor [Source:HGNC Symbol;Acc:11119]	6.23933	2.66396
ENSG00000170412	GPRC5C	G protein-coupled receptor, family C, group 5, member C [Source:HGNC Symbol;Acc:13309]	3.05915	2.66358
ENSG00000144354	CDCA7	cell division cycle associated 7 [Source:HGNC Symbol;Acc:14628]	10.3939	2.65951
ENSG00000129173	E2F8	E2F transcription factor 8 [Source:HGNC Symbol;Acc:24727]	3.69313	2.65643
ENSG00000100557	C14orf105	chromosome 14 open reading frame 105 [Source:HGNC Symbol;Acc:20189]	47.7699	2.65554
ENSG00000148468	FAM171A1	family with sequence similarity 171, member A1 [Source:HGNC Symbol;Acc:23522]	4.82248	2.6502
ENSG00000125170	DOK4	docking protein 4 [Source:HGNC Symbol;Acc:19868]	1.68332	2.6491
ENSG00000171540	OTP	orthopedia homeobox [Source:HGNC Symbol;Acc:8518]	10.1389	2.64629
ENSG00000196465	MYL6B	myosin, light chain 6B, alkali, smooth muscle and non-muscle [Source:HGNC Symbol;Acc:29823]	3.63961	2.64119
ENSG00000186638	KIF24	kinesin family member 24 [Source:HGNC Symbol;Acc:19916]	2.66767	2.63842
ENSG00000125848	FLRT3	fibronectin leucine rich transmembrane protein 3 [Source:HGNC Symbol;Acc:3762]	3.53082	2.6368
ENSG00000134222	PSRC1	proline/serine-rich coiled-coil 1 [Source:HGNC Symbol;Acc:24472]	1.54096	2.6291
ENSG00000170231	FABP6	fatty acid binding protein 6, ileal [Source:HGNC Symbol;Acc:3561]	49.1347	2.62711
ENSG00000151012	SLC7A11	solute carrier family 7 (anionic amino acid transporter light chain, xc- system), member 11 [Source:HGNC Symbol;Acc:11059]	23.2025	2.62677
ENSG00000119686	FLVCR2	Feline leukemia virus subgroup C receptor-related protein 2 [Source:UniProtKB/Swiss-Prot;Acc:Q9UPI3]	2.64197	2.62193
ENSG00000132170	PPARG	peroxisome proliferator-activated receptor gamma [Source:HGNC Symbol;Acc:9236]	40.9456	2.62184
ENSG00000108106	UBE2S	ubiquitin-conjugating enzyme E2S [Source:HGNC Symbol;Acc:17895]	5.5504	2.62034
ENSG00000037280	FLT4	fms-related tyrosine kinase 4 [Source:HGNC Symbol;Acc:3767]	2.42641	2.61956
ENSG00000137965	IFI44	interferon-induced protein 44 [Source:HGNC Symbol;Acc:16938]	8.35973	2.61696
ENSG00000196507	TCEAL3	transcription elongation factor A (SII)-like 3 [Source:HGNC Symbol;Acc:28247]	1.75641	2.61497
ENSG00000104450	SPAG1	sperm associated antigen 1 [Source:HGNC Symbol;Acc:11212]	7.70167	2.61344
ENSG00000027075	PRKCH	protein kinase C, eta [Source:HGNC Symbol;Acc:9403]	23.1585	2.61343
ENSG00000075131	TIPIN	TIMELESS interacting protein [Source:HGNC Symbol;Acc:30750]	5.45941	2.61013
ENSG00000240972	MIF	macrophage migration inhibitory factor (glycosylation-inhibiting factor) [Source:HGNC Symbol;Acc:7097]	2.75081	2.60779
ENSG00000163666	HESX1	HESX homeobox 1 [Source:HGNC Symbol;Acc:4877]	8.18912	2.60683
ENSG00000136367	ZFHX2	zinc finger homeobox 2 [Source:HGNC Symbol;Acc:20152]	3.83613	2.60463
ENSG00000105810	CDK6	cyclin-dependent kinase 6 [Source:HGNC Symbol;Acc:1777]	31.7066	2.6034
ENSG00000105220	GPI	glucose-6-phosphate isomerase [Source:HGNC Symbol;Acc:4458]	8.18912	2.60267
ENSG00000134986	C5orf13	chromosome 5 open reading frame 13 [Source:HGNC Symbol;Acc:16834]	10.1606	2.60057
ENSG00000139572	GPR84	G protein-coupled receptor 84 [Source:HGNC Symbol;Acc:4535]	7.12757	2.59978
ENSG00000176148	TCP11L1	t-complex 11 (mouse)-like 1 [Source:HGNC Symbol;Acc:25655]	10.4639	2.59714
ENSG00000106605	BLVRA	biliverdin reductase A [Source:HGNC Symbol;Acc:1062]	13.5575	2.59255
ENSG00000197859	ADAMTSL2	ADAMTS-like 2 [Source:HGNC Symbol;Acc:14631]	4.38703	2.59224
ENSG00000172366	FAM195A	family with sequence similarity 195, member A [Source:HGNC Symbol;Acc:14142]	2.75546	2.59159
ENSG00000029993	HMGB3	high mobility group box 3 [Source:HGNC Symbol;Acc:5004]	2.96801	2.59098
ENSG00000136158	SPRY2	sprouty homolog 2 (Drosophila) [Source:HGNC Symbol;Acc:11270]	58.6887	2.58952
ENSG00000171858	RPS21	ribosomal protein S21 [Source:HGNC Symbol;Acc:10409]	2.86913	2.58716
ENSG00000155962	CLIC2	chloride intracellular channel 2 [Source:HGNC Symbol;Acc:2063]	19.5629	2.58624
ENSG00000164761	TNFRSF11B	tumor necrosis factor receptor superfamily, member 11b [Source:HGNC Symbol;Acc:11909]	27.8089	2.58519
ENSG00000129810	SGOL1	shugoshin-like 1 (S. pombe) [Source:HGNC Symbol;Acc:25088]	2.25836	2.58426
ENSG00000131844	MCCC2	methylcrotonoyl-CoA carboxylase 2 (beta) [Source:HGNC Symbol;Acc:6937]	10.7482	2.58198
ENSG00000170054	SERPINA9	serpin peptidase inhibitor, clade A (alpha-1 antiproteinase, antitrypsin), member 9 [Source:HGNC Symbol;Acc:15995]	25.5423	2.58168
ENSG00000143179	UCK2	uridine-cytidine kinase 2 [Source:HGNC Symbol;Acc:12562]	15.9233	2.58144
ENSG00000115687	PASK	PAS domain containing serine/threonine kinase [Source:HGNC Symbol;Acc:17270]	11.9735	2.58016
ENSG00000213190	MLLT11	myeloid/lymphoid or mixed-lineage leukemia (trithorax homolog, Drosophila); translocated to, 11 [Source:HGNC Symbol;Acc:16997]	2.84064	2.57776
ENSG00000138448	ITGAV	integrin, alpha V (vitronectin receptor, alpha polypeptide, antigen CD51) [Source:HGNC Symbol;Acc:6150]	23.8849	2.56853
ENSG00000122877	EGR2	early growth response 2 [Source:HGNC Symbol;Acc:3239]	18.835	2.56789
ENSG00000198826	ARHGAP11A	Rho GTPase activating protein 11A [Source:HGNC Symbol;Acc:15783]	3.52587	2.56743
ENSG00000114054	PCCB	propionyl CoA carboxylase, beta polypeptide [Source:HGNC Symbol;Acc:8654]	4.32203	2.56674
ENSG00000153044	CENPH	centromere protein H [Source:HGNC Symbol;Acc:17268]	1.85649	2.56662
ENSG00000151575	TEX9	testis expressed 9 [Source:HGNC Symbol;Acc:29585]	9.55397	2.56586
ENSG00000112304	ACOT13	acyl-CoA thioesterase 13 [Source:HGNC Symbol;Acc:20999]	3.46463	2.56374
ENSG00000129521	EGLN3	egl nine homolog 3 (C. elegans) [Source:HGNC Symbol;Acc:14661]	70.2899	2.56292
ENSG00000092009	CMA1	chymase 1, mast cell [Source:HGNC Symbol;Acc:2097]	39.5807	2.56259
ENSG00000189283	FHIT	fragile histidine triad gene [Source:HGNC Symbol;Acc:3701]	55.959	2.55868
ENSG00000175471	MCTP1	multiple C2 domains, transmembrane 1 [Source:HGNC Symbol;Acc:26183]	35.4862	2.55689
ENSG00000132821	VSTM2L	V-set and transmembrane domain containing 2 like [Source:HGNC Symbol;Acc:16096]	6.45902	2.5545
ENSG00000154813	DPH3	DPH3, KTI11 homolog (S. cerevisiae) [Source:HGNC Symbol;Acc:27717]	7.93321	2.55326
ENSG00000133315	MACROD1	MACRO domain containing 1 [Source:HGNC Symbol;Acc:29598]	5.28881	2.55213
ENSG00000018510	AGPS	alkylglycerone phosphate synthase [Source:HGNC Symbol;Acc:327]	19.7904	2.55057
ENSG00000115107	STEAP3	STEAP family member 3, metalloreductase [Source:HGNC Symbol;Acc:24592]	8.61564	2.55043
ENSG00000213088	DARC	Duffy blood group, chemokine receptor [Source:HGNC Symbol;Acc:4035]	8.53033	2.55015
ENSG00000077152	UBE2T	ubiquitin-conjugating enzyme E2T (putative) [Source:HGNC Symbol;Acc:25009]	3.00268	2.54859
ENSG00000068793	CYFIP1	cytoplasmic FMR1 interacting protein 1 [Source:HGNC Symbol;Acc:13759]	15.8323	2.54793
ENSG00000169435	RASSF6	Ras association (RalGDS/AF-6) domain family member 6 [Source:HGNC Symbol;Acc:20796]	22.5201	2.54658
ENSG00000134352	IL6ST	interleukin 6 signal transducer (gp130, oncostatin M receptor) [Source:HGNC Symbol;Acc:6021]	13.6485	2.543
ENSG00000157214	STEAP2	STEAP family member 2, metalloreductase [Source:HGNC Symbol;Acc:17885]	16.3782	2.5422
ENSG00000134333	LDHA	lactate dehydrogenase A [Source:HGNC Symbol;Acc:6535]	5.23723	2.54097
ENSG00000123989	CHPF	chondroitin polymerizing factor [Source:HGNC Symbol;Acc:24291]	1.37506	2.53502
ENSG00000128944	C15orf23	chromosome 15 open reading frame 23 [Source:HGNC Symbol;Acc:30767]	2.29543	2.53417
ENSG00000173915	USMG5	up-regulated during skeletal muscle growth 5 homolog (mouse) [Source:HGNC Symbol;Acc:30889]	3.91098	2.52913
ENSG00000135114	OASL	2'-5'-oligoadenylate synthetase-like [Source:HGNC Symbol;Acc:8090]	6.19433	2.52461
ENSG00000197728	RPS26	ribosomal protein S26 [Source:HGNC Symbol;Acc:10414]	2.79488	2.52123
ENSG00000114115	RBP1	retinol binding protein 1, cellular [Source:HGNC Symbol;Acc:9919]	8.87155	2.51914
ENSG00000164674	SYTL3	synaptotagmin-like 3 [Source:HGNC Symbol;Acc:15587]	7.08965	2.51851
ENSG00000050730	TNIP3	TNFAIP3 interacting protein 3 [Source:HGNC Symbol;Acc:19315]	42.9929	2.51843
ENSG00000080986	NDC80	NDC80 homolog, kinetochore complex component (S. cerevisiae) [Source:HGNC Symbol;Acc:16909]	1.56329	2.51718
ENSG00000130766	SESN2	sestrin 2 [Source:HGNC Symbol;Acc:20746]	6.67262	2.51422
ENSG00000101187	SLCO4A1	solute carrier organic anion transporter family, member 4A1 [Source:HGNC Symbol;Acc:10953]	2.60563	2.50982
ENSG00000136868	SLC31A1	solute carrier family 31 (copper transporters), member 1 [Source:HGNC Symbol;Acc:11016]	2.32442	2.50494
ENSG00000135679	MDM2	Mdm2 p53 binding protein homolog (mouse) [Source:HGNC Symbol;Acc:6973]	8.18912	2.50298
ENSG00000119917	IFIT3	interferon-induced protein with tetratricopeptide repeats 3 [Source:HGNC Symbol;Acc:5411]	10.3729	2.50089
ENSG00000069399	BCL3	B-cell CLL/lymphoma 3 [Source:HGNC Symbol;Acc:998]	9.94393	2.49551
ENSG00000176381	PRR18	proline rich 18 [Source:HGNC Symbol;Acc:28574]	12.2837	2.49514
ENSG00000167083	GNGT2	guanine nucleotide binding protein (G protein), gamma transducing activity polypeptide 2 [Source:HGNC Symbol;Acc:4412]	4.31864	2.49011
ENSG00000239857	GET4	golgi to ER traffic protein 4 homolog (S. cerevisiae) [Source:HGNC Symbol;Acc:21690]	2.49154	2.48928
ENSG00000196126	HLA-DRB1	major histocompatibility complex, class II, DR beta 1 [Source:HGNC Symbol;Acc:4948]	3.68151	2.4889
ENSG00000110921	MVK	mevalonate kinase [Source:HGNC Symbol;Acc:7530]	5.95572	2.48867
ENSG00000105755	ETHE1	ethylmalonic encephalopathy 1 [Source:HGNC Symbol;Acc:23287]	2.51511	2.48662
ENSG00000166002	C11orf75	chromosome 11 open reading frame 75 [Source:HGNC Symbol;Acc:24810]	15.8908	2.4791
ENSG00000169855	ROBO1	roundabout, axon guidance receptor, homolog 1 (Drosophila) [Source:HGNC Symbol;Acc:10249]	41.4574	2.47587
ENSG00000100865	CINP	cyclin-dependent kinase 2 interacting protein [Source:HGNC Symbol;Acc:23789]	2.83978	2.47449
ENSG00000164849	GPR146	G protein-coupled receptor 146 [Source:HGNC Symbol;Acc:21718]	2.06192	2.47288
ENSG00000165480	SKA3	spindle and kinetochore associated complex subunit 3 [Source:HGNC Symbol;Acc:20262]	2.54626	2.46863
ENSG00000100979	PLTP	phospholipid transfer protein [Source:HGNC Symbol;Acc:9093]	2.62472	2.46527
ENSG00000111716	LDHB	lactate dehydrogenase B [Source:HGNC Symbol;Acc:6541]	15.0134	2.46212
ENSG00000148219	ASTN2	astrotactin 2 [Source:HGNC Symbol;Acc:17021]	46.405	2.45937
ENSG00000125648	SLC25A23	solute carrier family 25 (mitochondrial carrier; phosphate carrier), member 23 [Source:HGNC Symbol;Acc:19375]	2.99324	2.45861
ENSG00000099875	MKNK2	MAP kinase interacting serine/threonine kinase 2 [Source:HGNC Symbol;Acc:7111]	3.2334	2.45337
ENSG00000135778	NTPCR	nucleoside-triphosphatase, cancer-related [Source:HGNC Symbol;Acc:28204]	6.22714	2.45262
ENSG00000111046	MYF6	myogenic factor 6 (herculin) [Source:HGNC Symbol;Acc:7566]	13.3073	2.45073
ENSG00000185634	SHC4	SHC (Src homology 2 domain containing) family, member 4 [Source:HGNC Symbol;Acc:16743]	64.4211	2.44215
ENSG00000157680	DGKI	diacylglycerol kinase, iota [Source:HGNC Symbol;Acc:2855]	23.2025	2.44209
ENSG00000188677	PARVB	parvin, beta [Source:HGNC Symbol;Acc:14653]	19.9269	2.43737
ENSG00000119630	PGF	placental growth factor [Source:HGNC Symbol;Acc:8893]	5.23194	2.43632
ENSG00000162063	CCNF	cyclin F [Source:HGNC Symbol;Acc:1591]	1.95605	2.4341
ENSG00000128791	TWSG1	twisted gastrulation homolog 1 (Drosophila) [Source:HGNC Symbol;Acc:12429]	35.0312	2.43257
ENSG00000006625	GGCT	gamma-glutamylcyclotransferase [Source:HGNC Symbol;Acc:21705]	13.0636	2.42728
ENSG00000166289	PLEKHF1	pleckstrin homology domain containing, family F (with FYVE domain) member 1 [Source:HGNC Symbol;Acc:20764]	3.23619	2.42725
ENSG00000182676	PPP1R27	protein phosphatase 1, regulatory subunit 27 [Source:HGNC Symbol;Acc:16813]	1.80016	2.42577
ENSG00000123595	RAB9A	RAB9A, member RAS oncogene family [Source:HGNC Symbol;Acc:9792]	9.96343	2.42475
ENSG00000138646	HERC5	hect domain and RLD 5 [Source:HGNC Symbol;Acc:24368]	4.94759	2.42465
ENSG00000151692	RNF144A	ring finger protein 144A [Source:HGNC Symbol;Acc:20457]	12.0107	2.42402
ENSG00000184743	ATL3	atlastin GTPase 3 [Source:HGNC Symbol;Acc:24526]	8.64407	2.42227
ENSG00000107796	ACTA2	actin, alpha 2, smooth muscle, aorta [Source:HGNC Symbol;Acc:130]	8.18912	2.42211
ENSG00000111961	SASH1	SAM and SH3 domain containing 1 [Source:HGNC Symbol;Acc:19182]	4.2083	2.41787
ENSG00000163659	TIPARP	TCDD-inducible poly(ADP-ribose) polymerase [Source:HGNC Symbol;Acc:23696]	35.4862	2.41418
ENSG00000064787	BCAS1	breast carcinoma amplified sequence 1 [Source:HGNC Symbol;Acc:974]	21.8377	2.41412
ENSG00000170579	DLGAP1	discs, large (Drosophila) homolog-associated protein 1 [Source:HGNC Symbol;Acc:2905]	59.3711	2.41182
ENSG00000111331	OAS3	2'-5'-oligoadenylate synthetase 3, 100kDa [Source:HGNC Symbol;Acc:8088]	3.08815	2.41039
ENSG00000122862	SRGN	serglycin [Source:HGNC Symbol;Acc:9361]	20.4108	2.40701
ENSG00000130812	ANGPTL6	angiopoietin-like 6 [Source:HGNC Symbol;Acc:23140]	3.90233	2.40607
ENSG00000103319	EEF2K	eukaryotic elongation factor-2 kinase [Source:HGNC Symbol;Acc:24615]	4.40358	2.40407
ENSG00000125775	SDCBP2	syndecan binding protein (syntenin) 2 [Source:HGNC Symbol;Acc:15756]	3.35009	2.4019
ENSG00000229117	RPL41	ribosomal protein L41 [Source:HGNC Symbol;Acc:10354]	2.02232	2.40124
ENSG00000138495	COX17	COX17 cytochrome c oxidase assembly homolog (S. cerevisiae) [Source:HGNC Symbol;Acc:2264]	4.13721	2.40075
ENSG00000184979	USP18	ubiquitin specific peptidase 18 [Source:HGNC Symbol;Acc:12616]	9.82694	2.39712
ENSG00000137825	ITPKA	inositol-trisphosphate 3-kinase A [Source:HGNC Symbol;Acc:6178]	13.8002	2.39501
ENSG00000170522	ELOVL6	ELOVL fatty acid elongase 6 [Source:HGNC Symbol;Acc:15829]	41.4005	2.39497
ENSG00000167747	C19orf48	chromosome 19 open reading frame 48 [Source:HGNC Symbol;Acc:29667]	5.03122	2.39106
ENSG00000104885	DOT1L	DOT1-like, histone H3 methyltransferase (S. cerevisiae) [Source:HGNC Symbol;Acc:24948]	6.06601	2.38664
ENSG00000176871	WSB2	WD repeat and SOCS box containing 2 [Source:HGNC Symbol;Acc:19222]	39.5807	2.38594
ENSG00000002549	LAP3	leucine aminopeptidase 3 [Source:HGNC Symbol;Acc:18449]	12.9661	2.38553
ENSG00000132541	HRSP12	heat-responsive protein 12 [Source:HGNC Symbol;Acc:16897]	4.39786	2.38154
ENSG00000106462	EZH2	enhancer of zeste homolog 2 (Drosophila) [Source:HGNC Symbol;Acc:3527]	8.34077	2.38092
ENSG00000168528	SERINC2	serine incorporator 2 [Source:HGNC Symbol;Acc:23231]	7.32058	2.37883
ENSG00000138036	DYNC2LI1	dynein, cytoplasmic 2, light intermediate chain 1 [Source:HGNC Symbol;Acc:24595]	2.03994	2.37811
ENSG00000103021	CCDC113	coiled-coil domain containing 113 [Source:HGNC Symbol;Acc:25002]	10.0789	2.37476
ENSG00000137880	GCHFR	GTP cyclohydrolase I feedback regulator [Source:HGNC Symbol;Acc:4194]	6.66828	2.37251
ENSG00000163535	SGOL2	shugoshin-like 2 (S. pombe) [Source:HGNC Symbol;Acc:30812]	2.73939	2.37248
ENSG00000146376	ARHGAP18	Rho GTPase activating protein 18 [Source:HGNC Symbol;Acc:21035]	107.823	2.37235
ENSG00000147687	TATDN1	TatD DNase domain containing 1 [Source:HGNC Symbol;Acc:24220]	3.64995	2.37146
ENSG00000137106	GRHPR	glyoxylate reductase/hydroxypyruvate reductase [Source:HGNC Symbol;Acc:4570]	8.94737	2.36704
ENSG00000116791	CRYZ	crystallin, zeta (quinone reductase) [Source:HGNC Symbol;Acc:2419]	11.6013	2.3663
ENSG00000196189	SEMA4A	sema domain, immunoglobulin domain (Ig), transmembrane domain (TM) and short cytoplasmic domain, (semaphorin) 4A [Source:HGNC Symbol;Acc:10729]	11.26	2.36235
ENSG00000117632	STMN1	stathmin 1 [Source:HGNC Symbol;Acc:6510]	5.63002	2.3597
ENSG00000118985	ELL2	elongation factor, RNA polymerase II, 2 [Source:HGNC Symbol;Acc:17064]	13.5245	2.35204
ENSG00000103742	IGDCC4	immunoglobulin superfamily, DCC subclass, member 4 [Source:HGNC Symbol;Acc:13770]	7.14541	2.34993
ENSG00000198754	OXCT2	3-oxoacid CoA transferase 2 [Source:HGNC Symbol;Acc:18606]	5.91436	2.3462
ENSG00000188352	KIAA1797	KIAA1797 [Source:HGNC Symbol;Acc:23377]	9.21276	2.34455
ENSG00000198185	ZNF334	zinc finger protein 334 [Source:HGNC Symbol;Acc:15806]	2.42641	2.34105
ENSG00000078043	PIAS2	protein inhibitor of activated STAT, 2 [Source:HGNC Symbol;Acc:17311]	20.6678	2.33794
ENSG00000164466	SFXN1	sideroflexin 1 [Source:HGNC Symbol;Acc:16085]	24.5674	2.33629
ENSG00000169684	CHRNA5	cholinergic receptor, nicotinic, alpha 5 [Source:HGNC Symbol;Acc:1959]	2.24711	2.33563
ENSG00000115009	CCL20	chemokine (C-C motif) ligand 20 [Source:HGNC Symbol;Acc:10619]	36.3051	2.33077
ENSG00000130158	DOCK6	dedicator of cytokinesis 6 [Source:HGNC Symbol;Acc:19189]	10.9188	2.33054
ENSG00000173917	HOXB2	homeobox B2 [Source:HGNC Symbol;Acc:5113]	1.8608	2.32961
ENSG00000214050	FBXO16	F-box protein 16 [Source:HGNC Symbol;Acc:13618]	8.41659	2.32849
ENSG00000007384	RHBDF1	rhomboid 5 homolog 1 (Drosophila) [Source:HGNC Symbol;Acc:20561]	2.70849	2.328
ENSG00000133119	RFC3	replication factor C (activator 1) 3, 38kDa [Source:HGNC Symbol;Acc:9971]	35.0312	2.32775
ENSG00000146858	ZC3HAV1L	zinc finger CCCH-type, antiviral 1-like [Source:HGNC Symbol;Acc:22423]	2.8272	2.32759
ENSG00000134463	ECHDC3	enoyl CoA hydratase domain containing 3 [Source:HGNC Symbol;Acc:23489]	7.008	2.32688
ENSG00000175130	MARCKSL1	MARCKS-like 1 [Source:HGNC Symbol;Acc:7142]	2.51799	2.31841
ENSG00000012963	UBR7	ubiquitin protein ligase E3 component n-recognin 7 (putative) [Source:HGNC Symbol;Acc:20344]	8.73506	2.31707
ENSG00000095637	SORBS1	sorbin and SH3 domain containing 1 [Source:HGNC Symbol;Acc:14565]	42.3104	2.31348
ENSG00000136960	ENPP2	ectonucleotide pyrophosphatase/phosphodiesterase 2 [Source:HGNC Symbol;Acc:3357]	16.8332	2.31316
ENSG00000198937	CCDC167	coiled-coil domain containing 167 [Source:HGNC Symbol;Acc:21239]	9.21276	2.31295
ENSG00000084636	COL16A1	collagen, type XVI, alpha 1 [Source:HGNC Symbol;Acc:2193]	8.59857	2.31152
ENSG00000119227	PIGZ	phosphatidylinositol glycan anchor biosynthesis, class Z [Source:HGNC Symbol;Acc:30596]	4.1566	2.31123
ENSG00000137871	ZNF280D	zinc finger protein 280D [Source:HGNC Symbol;Acc:25953]	11.4306	2.30437
ENSG00000169122	FAM110B	family with sequence similarity 110, member B [Source:HGNC Symbol;Acc:28587]	42.3104	2.30336
ENSG00000146733	PSPH	phosphoserine phosphatase [Source:HGNC Symbol;Acc:9577]	3.41903	2.30202
ENSG00000214517	PPME1	protein phosphatase methylesterase 1 [Source:HGNC Symbol;Acc:30178]	3.21288	2.30144
ENSG00000078237	C12orf5	chromosome 12 open reading frame 5 [Source:HGNC Symbol;Acc:1185]	3.11966	2.29979
ENSG00000128050	PAICS	phosphoribosylaminoimidazole carboxylase, phosphoribosylaminoimidazole succinocarboxamide synthetase [Source:HGNC Symbol;Acc:8587]	7.33609	2.29888
ENSG00000134574	DDB2	damage-specific DNA binding protein 2, 48kDa [Source:HGNC Symbol;Acc:2718]	7.58252	2.29887
ENSG00000111247	RAD51AP1	RAD51 associated protein 1 [Source:HGNC Symbol;Acc:16956]	9.55397	2.29803
ENSG00000053747	LAMA3	laminin, alpha 3 [Source:HGNC Symbol;Acc:6483]	32.7565	2.29601
ENSG00000160285	LSS	lanosterol synthase (2,3-oxidosqualene-lanosterol cyclase) [Source:HGNC Symbol;Acc:6708]	4.94759	2.29536
ENSG00000197930	ERO1L	ERO1-like (S. cerevisiae) [Source:HGNC Symbol;Acc:13280]	19.7904	2.29425
ENSG00000115129	TP53I3	tumor protein p53 inducible protein 3 [Source:HGNC Symbol;Acc:19373]	2.22185	2.29397
ENSG00000135378	PRRG4	proline rich Gla (G-carboxyglutamic acid) 4 (transmembrane) [Source:HGNC Symbol;Acc:30799]	10.1389	2.29393
ENSG00000103522	IL21R	interleukin 21 receptor [Source:HGNC Symbol;Acc:6006]	17.7431	2.29014
ENSG00000101746	NOL4	nucleolar protein 4 [Source:HGNC Symbol;Acc:7870]	41.2868	2.28906
ENSG00000177602	GSG2	germ cell associated 2 (haspin) [Source:HGNC Symbol;Acc:19682]	1.4	2.28848
ENSG00000138640	FAM13A	family with sequence similarity 13, member A [Source:HGNC Symbol;Acc:19367]	21.4964	2.28817
ENSG00000135914	HTR2B	5-hydroxytryptamine (serotonin) receptor 2B [Source:HGNC Symbol;Acc:5294]	10.3729	2.28693
ENSG00000115415	STAT1	signal transducer and activator of transcription 1, 91kDa [Source:HGNC Symbol;Acc:11362]	10.2364	2.28677
ENSG00000166016	ABTB2	ankyrin repeat and BTB (POZ) domain containing 2 [Source:HGNC Symbol;Acc:23842]	18.835	2.28067
ENSG00000135722	FBXL8	F-box and leucine-rich repeat protein 8 [Source:HGNC Symbol;Acc:17875]	1.65929	2.27793
ENSG00000187118	CMC1	COX assembly mitochondrial protein homolog (S. cerevisiae) [Source:HGNC Symbol;Acc:28783]	19.5629	2.2748
ENSG00000197444	OGDHL	oxoglutarate dehydrogenase-like [Source:HGNC Symbol;Acc:25590]	9.55397	2.27413
ENSG00000111186	WNT5B	wingless-type MMTV integration site family, member 5B [Source:HGNC Symbol;Acc:16265]	14.9084	2.26827
ENSG00000163170	BOLA3	bolA homolog 3 (E. coli) [Source:HGNC Symbol;Acc:24415]	1.54642	2.26792
ENSG00000058404	CAMK2B	calcium/calmodulin-dependent protein kinase II beta [Source:HGNC Symbol;Acc:1461]	5.68689	2.26776
ENSG00000005448	WDR54	WD repeat domain 54 [Source:HGNC Symbol;Acc:25770]	1.98668	2.26417
ENSG00000185736	ADARB2	adenosine deaminase, RNA-specific, B2 [Source:HGNC Symbol;Acc:227]	13.6485	2.26356
ENSG00000186871	ERCC6L	excision repair cross-complementing rodent repair deficiency, complementation group 6-like [Source:HGNC Symbol;Acc:20794]	1.63557	2.26172
ENSG00000102048	ASB9	ankyrin repeat and SOCS box containing 9 [Source:HGNC Symbol;Acc:17184]	12.8296	2.25906
ENSG00000100162	CENPM	centromere protein M [Source:HGNC Symbol;Acc:18352]	3.55257	2.25731
ENSG00000005243	COPZ2	coatomer protein complex, subunit zeta 2 [Source:HGNC Symbol;Acc:19356]	14.8184	2.24972
ENSG00000147536	GINS4	GINS complex subunit 4 (Sld5 homolog) [Source:HGNC Symbol;Acc:28226]	2.33975	2.24896
ENSG00000175793	SFN	stratifin [Source:HGNC Symbol;Acc:10773]	2.1103	2.24766
ENSG00000166068	SPRED1	sprouty-related, EVH1 domain containing 1 [Source:HGNC Symbol;Acc:20249]	21.0187	2.2455
ENSG00000162738	VANGL2	vang-like 2 (van gogh, Drosophila) [Source:HGNC Symbol;Acc:15511]	9.62221	2.24189
ENSG00000198839	ZNF277	zinc finger protein 277 [Source:HGNC Symbol;Acc:13070]	5.32293	2.23975
ENSG00000070087	PFN2	profilin 2 [Source:HGNC Symbol;Acc:8882]	16.5299	2.23934
ENSG00000113328	CCNG1	cyclin G1 [Source:HGNC Symbol;Acc:1592]	7.07242	2.23901
ENSG00000161011	SQSTM1	sequestosome 1 [Source:HGNC Symbol;Acc:11280]	4.24621	2.23901
ENSG00000105875	WDR91	WD repeat domain 91 [Source:HGNC Symbol;Acc:24997]	9.35899	2.23751
ENSG00000087076	HSD17B14	hydroxysteroid (17-beta) dehydrogenase 14 [Source:HGNC Symbol;Acc:23238]	3.83039	2.23584
ENSG00000120549	KIAA1217	KIAA1217 [Source:HGNC Symbol;Acc:25428]	31.8791	2.23224
ENSG00000143797	MBOAT2	membrane bound O-acyltransferase domain containing 2 [Source:HGNC Symbol;Acc:25193]	15.0134	2.23223
ENSG00000007237	GAS7	growth arrest-specific 7 [Source:HGNC Symbol;Acc:4169]	12.8296	2.23201
ENSG00000109861	CTSC	cathepsin C [Source:HGNC Symbol;Acc:2528]	55.686	2.2313
ENSG00000171552	BCL2L1	BCL2-like 1 [Source:HGNC Symbol;Acc:992]	12.8296	2.23114
ENSG00000085733	CTTN	cortactin [Source:HGNC Symbol;Acc:3338]	11.6695	2.23054
ENSG00000060762	BRP44L	brain protein 44-like [Source:HGNC Symbol;Acc:21606]	2.15041	2.22992
ENSG00000112394	SLC16A10	solute carrier family 16, member 10 (aromatic amino acid transporter) [Source:HGNC Symbol;Acc:17027]	8.46209	2.22841
ENSG00000057019	DCBLD2	discoidin, CUB and LCCL domain containing 2 [Source:HGNC Symbol;Acc:24627]	5.45941	2.22412
ENSG00000180817	PPA1	pyrophosphatase (inorganic) 1 [Source:HGNC Symbol;Acc:9226]	5.97123	2.22399
ENSG00000180263	FGD6	FYVE, RhoGEF and PH domain containing 6 [Source:HGNC Symbol;Acc:21740]	25.3256	2.22323
ENSG00000136240	KDELR2	KDEL (Lys-Asp-Glu-Leu) endoplasmic reticulum protein retention receptor 2 [Source:HGNC Symbol;Acc:6305]	4.77699	2.22038
ENSG00000119522	DENND1A	DENN/MADD domain containing 1A [Source:HGNC Symbol;Acc:29324]	23.4755	2.22023
ENSG00000114251	WNT5A	wingless-type MMTV integration site family, member 5A [Source:HGNC Symbol;Acc:12784]	14.6234	2.21881
ENSG00000184076	UQCR10	ubiquinol-cytochrome c reductase, complex III subunit X [Source:HGNC Symbol;Acc:30863]	2.6643	2.21825
ENSG00000135847	ACBD6	acyl-CoA binding domain containing 6 [Source:HGNC Symbol;Acc:23339]	36.851	2.21784
ENSG00000171914	TLN2	talin 2 [Source:HGNC Symbol;Acc:15447]	35.4862	2.21725
ENSG00000168904	LRRC28	leucine rich repeat containing 28 [Source:HGNC Symbol;Acc:28355]	19.5629	2.21725
ENSG00000123427	METTL21B	methyltransferase like 21B [Source:HGNC Symbol;Acc:24936]	2.64942	2.21562
ENSG00000083444	PLOD1	procollagen-lysine, 2-oxoglutarate 5-dioxygenase 1 [Source:HGNC Symbol;Acc:9081]	6.17776	2.21289
ENSG00000116885	OSCP1	organic solute carrier partner 1 [Source:HGNC Symbol;Acc:29971]	4.54951	2.2098
ENSG00000134594	RAB33A	RAB33A, member RAS oncogene family [Source:HGNC Symbol;Acc:9773]	6.32382	2.20962
ENSG00000184489	PTP4A3	protein tyrosine phosphatase type IVA, member 3 [Source:HGNC Symbol;Acc:9636]	5.36842	2.20907
ENSG00000198885	ITPRIPL1	inositol 1,4,5-trisphosphate receptor interacting protein-like 1 [Source:HGNC Symbol;Acc:29371]	2.37171	2.20832
ENSG00000137821	LRRC49	leucine rich repeat containing 49 [Source:HGNC Symbol;Acc:25965]	17.2881	2.20831
ENSG00000100418	PPPDE2	PPPDE peptidase domain containing 2 [Source:HGNC Symbol;Acc:24577]	9.51132	2.20714
ENSG00000155008	APOOL	apolipoprotein O-like [Source:HGNC Symbol;Acc:24009]	2.04728	2.20293
ENSG00000176749	CDK5R1	cyclin-dependent kinase 5, regulatory subunit 1 (p35) [Source:HGNC Symbol;Acc:1775]	3.51968	2.20224
ENSG00000087088	BAX	BCL2-associated X protein [Source:HGNC Symbol;Acc:959]	3.94558	2.2012
ENSG00000134897	BIVM	basic, immunoglobulin-like variable motif containing [Source:HGNC Symbol;Acc:16034]	5.68689	2.20084
ENSG00000109929	SC5DL	sterol-C5-desaturase (ERG3 delta-5-desaturase homolog, S. cerevisiae)-like [Source:HGNC Symbol;Acc:10547]	5.84937	2.19937
ENSG00000091140	DLD	dihydrolipoamide dehydrogenase [Source:HGNC Symbol;Acc:2898]	8.01851	2.19823
ENSG00000106367	AP1S1	adaptor-related protein complex 1, sigma 1 subunit [Source:HGNC Symbol;Acc:559]	3.92395	2.19709
ENSG00000134343	ANO3	anoctamin 3 [Source:HGNC Symbol;Acc:14004]	70.0625	2.19678
ENSG00000132646	PCNA	proliferating cell nuclear antigen [Source:HGNC Symbol;Acc:8729]	5.80063	2.19465
ENSG00000091129	NRCAM	neuronal cell adhesion molecule [Source:HGNC Symbol;Acc:7994]	46.405	2.19194
ENSG00000100902	PSMA6	proteasome (prosome, macropain) subunit, alpha type, 6 [Source:HGNC Symbol;Acc:9535]	9.55397	2.18855
ENSG00000155307	SAMSN1	SAM domain, SH3 domain and nuclear localization signals 1 [Source:HGNC Symbol;Acc:10528]	25.7047	2.18828
ENSG00000109684	CLNK	cytokine-dependent hematopoietic cell linker [Source:HGNC Symbol;Acc:17438]	17.7431	2.18553
ENSG00000102595	UGGT2	UDP-glucose glycoprotein glucosyltransferase 2 [Source:HGNC Symbol;Acc:15664]	12.2837	2.18509
ENSG00000066923	STAG3	stromal antigen 3 [Source:HGNC Symbol;Acc:11356]	6.76967	2.18315
ENSG00000115233	PSMD14	proteasome (prosome, macropain) 26S subunit, non-ATPase, 14 [Source:HGNC Symbol;Acc:16889]	21.2917	2.18309
ENSG00000169758	C15orf27	chromosome 15 open reading frame 27 [Source:HGNC Symbol;Acc:26763]	21.2527	2.18127
ENSG00000115657	ABCB6	ATP-binding cassette, sub-family B (MDR/TAP), member 6 [Source:HGNC Symbol;Acc:47]	2.34945	2.18104
ENSG00000152556	PFKM	phosphofructokinase, muscle [Source:HGNC Symbol;Acc:8877]	2.61188	2.17734
ENSG00000087077	TRIP6	thyroid hormone receptor interactor 6 [Source:HGNC Symbol;Acc:12311]	3.54862	2.17574
ENSG00000146232	NFKBIE	nuclear factor of kappa light polypeptide gene enhancer in B-cells inhibitor, epsilon [Source:HGNC Symbol;Acc:7799]	2.14465	2.1749
ENSG00000104763	ASAH1	N-acylsphingosine amidohydrolase (acid ceramidase) 1 [Source:HGNC Symbol;Acc:735]	1.6068	2.17336
ENSG00000152465	NMT2	N-myristoyltransferase 2 [Source:HGNC Symbol;Acc:7858]	19.3029	2.1704
ENSG00000091651	ORC6	origin recognition complex, subunit 6 [Source:HGNC Symbol;Acc:17151]	1.86953	2.17004
ENSG00000181019	NQO1	NAD(P)H dehydrogenase, quinone 1 [Source:HGNC Symbol;Acc:2874]	5.26443	2.16893
ENSG00000136111	TBC1D4	TBC1 domain family, member 4 [Source:HGNC Symbol;Acc:19165]	42.5834	2.16775
ENSG00000114126	TFDP2	transcription factor Dp-2 (E2F dimerization partner 2) [Source:HGNC Symbol;Acc:11751]	21.3827	2.16716
ENSG00000170632	ARMC10	armadillo repeat containing 10 [Source:HGNC Symbol;Acc:21706]	1.73798	2.16613
ENSG00000253831	ETV3L	ets variant 3-like [Source:HGNC Symbol;Acc:33834]	6.7772	2.16418
ENSG00000115355	CCDC88A	coiled-coil domain containing 88A [Source:HGNC Symbol;Acc:25523]	28.4669	2.16361
ENSG00000089916	C14orf118	chromosome 14 open reading frame 118 [Source:HGNC Symbol;Acc:20210]	74.677	2.16314
ENSG00000149115	TNKS1BP1	tankyrase 1 binding protein 1, 182kDa [Source:HGNC Symbol;Acc:19081]	5.5686	2.16299
ENSG00000154265	ABCA5	ATP-binding cassette, sub-family A (ABC1), member 5 [Source:HGNC Symbol;Acc:35]	4.23104	2.16222
ENSG00000125821	DTD1	D-tyrosyl-tRNA deacylase 1 homolog (S. cerevisiae) [Source:HGNC Symbol;Acc:16219]	9.21276	2.16127
ENSG00000143622	RIT1	Ras-like without CAAX 1 [Source:HGNC Symbol;Acc:10023]	2.91719	2.1572
ENSG00000165175	MID1IP1	MID1 interacting protein 1 (gastrulation specific G12 homolog (zebrafish)) [Source:HGNC Symbol;Acc:20715]	23.5437	2.15408
ENSG00000138623	SEMA7A	semaphorin 7A, GPI membrane anchor (John Milton Hagen blood group) [Source:HGNC Symbol;Acc:10741]	4.8517	2.15276
ENSG00000108272	DHRS11	dehydrogenase/reductase (SDR family) member 11 [Source:HGNC Symbol;Acc:28639]	2.26417	2.1523
ENSG00000115594	IL1R1	interleukin 1 receptor, type I [Source:HGNC Symbol;Acc:5993]	52.5468	2.15187
ENSG00000136153	LMO7	LIM domain 7 [Source:HGNC Symbol;Acc:6646]	15.2864	2.15074
ENSG00000177150	C18orf19	chromosome 18 open reading frame 19 [Source:HGNC Symbol;Acc:28346]	9.78145	2.15026
ENSG00000176623	FAM82B	family with sequence similarity 82, member B [Source:HGNC Symbol;Acc:24285]	11.8287	2.14781
ENSG00000160188	RSPH1	radial spoke head 1 homolog (Chlamydomonas) [Source:HGNC Symbol;Acc:12371]	23.7143	2.14739
ENSG00000076003	MCM6	minichromosome maintenance complex component 6 [Source:HGNC Symbol;Acc:6949]	13.0186	2.14727
ENSG00000112972	HMGCS1	3-hydroxy-3-methylglutaryl-CoA synthase 1 (soluble) [Source:HGNC Symbol;Acc:5007]	4.77699	2.14423
ENSG00000125841	NRSN2	neurensin 2 [Source:HGNC Symbol;Acc:16229]	1.90361	2.14119
ENSG00000108370	RGS9	regulator of G-protein signaling 9 [Source:HGNC Symbol;Acc:10004]	25.6172	2.13937
ENSG00000140374	ETFA	electron-transfer-flavoprotein, alpha polypeptide [Source:HGNC Symbol;Acc:3481]	21.2527	2.13893
ENSG00000144199	FAHD2B	fumarylacetoacetate hydrolase domain containing 2B [Source:HGNC Symbol;Acc:25318]	3.94291	2.13743
ENSG00000075420	FNDC3B	fibronectin type III domain containing 3B [Source:HGNC Symbol;Acc:24670]	36.3961	2.13604
ENSG00000150938	CRIM1	cysteine rich transmembrane BMP regulator 1 (chordin-like) [Source:HGNC Symbol;Acc:2359]	8.87155	2.13445
ENSG00000173207	CKS1B	CDC28 protein kinase regulatory subunit 1B [Source:HGNC Symbol;Acc:19083]	2.54996	2.1322
ENSG00000159423	ALDH4A1	aldehyde dehydrogenase 4 family, member A1 [Source:HGNC Symbol;Acc:406]	1.61183	2.13151
ENSG00000137812	CASC5	cancer susceptibility candidate 5 [Source:HGNC Symbol;Acc:24054]	2.3094	2.13117
ENSG00000136824	SMC2	structural maintenance of chromosomes 2 [Source:HGNC Symbol;Acc:14011]	2.54082	2.12915
ENSG00000137103	TMEM8B	transmembrane protein 8B [Source:HGNC Symbol;Acc:21427]	8.70094	2.12883
ENSG00000197905	TEAD4	TEA domain family member 4 [Source:HGNC Symbol;Acc:11717]	4.94759	2.1278
ENSG00000102144	PGK1	phosphoglycerate kinase 1 [Source:HGNC Symbol;Acc:8896]	96.5634	2.12721
ENSG00000148516	ZEB1	zinc finger E-box binding homeobox 1 [Source:HGNC Symbol;Acc:11642]	23.8849	2.12628
ENSG00000183527	PSMG1	proteasome (prosome, macropain) assembly chaperone 1 [Source:HGNC Symbol;Acc:3043]	3.63961	2.1258
ENSG00000156802	ATAD2	ATPase family, AAA domain containing 2 [Source:HGNC Symbol;Acc:30123]	8.96903	2.12454
ENSG00000120659	TNFSF11	tumor necrosis factor (ligand) superfamily, member 11 [Source:HGNC Symbol;Acc:11926]	30.7092	2.12198
ENSG00000070540	WIPI1	WD repeat domain, phosphoinositide interacting 1 [Source:HGNC Symbol;Acc:25471]	7.53636	2.12181
ENSG00000137713	PPP2R1B	protein phosphatase 2, regulatory subunit A, beta [Source:HGNC Symbol;Acc:9303]	6.82427	2.12117
ENSG00000124766	SOX4	SRY (sex determining region Y)-box 4 [Source:HGNC Symbol;Acc:11200]	1.80019	2.12106
ENSG00000106665	CLIP2	CAP-GLY domain containing linker protein 2 [Source:HGNC Symbol;Acc:2586]	9.9262	2.11894
ENSG00000152229	PSTPIP2	proline-serine-threonine phosphatase interacting protein 2 [Source:HGNC Symbol;Acc:9581]	5.97123	2.11829
ENSG00000164949	GEM	GTP binding protein overexpressed in skeletal muscle [Source:HGNC Symbol;Acc:4234]	9.41749	2.11164
ENSG00000023330	ALAS1	aminolevulinate, delta-, synthase 1 [Source:HGNC Symbol;Acc:396]	10.1227	2.10966
ENSG00000169895	SYAP1	synapse associated protein 1 [Source:HGNC Symbol;Acc:16273]	6.36931	2.10879
ENSG00000135387	CAPRIN1	cell cycle associated protein 1 [Source:HGNC Symbol;Acc:6743]	9.55397	2.1074
ENSG00000179165	PXT1	peroxisomal, testis specific 1 [Source:HGNC Symbol;Acc:18312]	6.82427	2.10624
ENSG00000113140	SPARC	secreted protein, acidic, cysteine-rich (osteonectin) [Source:HGNC Symbol;Acc:11219]	15.0134	2.10583
ENSG00000163435	ELF3	E74-like factor 3 (ets domain transcription factor, epithelial-specific ) [Source:HGNC Symbol;Acc:3318]	3.54454	2.10548
ENSG00000165704	HPRT1	hypoxanthine phosphoribosyltransferase 1 [Source:HGNC Symbol;Acc:5157]	1.74701	2.10057
ENSG00000129250	KIF1C	kinesin family member 1C [Source:HGNC Symbol;Acc:6317]	9.89519	2.09998
ENSG00000112655	PTK7	PTK7 protein tyrosine kinase 7 [Source:HGNC Symbol;Acc:9618]	32.4835	2.09982
ENSG00000115425	PECR	peroxisomal trans-2-enoyl-CoA reductase [Source:HGNC Symbol;Acc:18281]	20.814	2.09973
ENSG00000213949	ITGA1	integrin, alpha 1 [Source:HGNC Symbol;Acc:6134]	2.09131	2.09698
ENSG00000163655	GMPS	guanine monphosphate synthetase [Source:HGNC Symbol;Acc:4378]	28.6619	2.09586
ENSG00000153898	MCOLN2	mucolipin 2 [Source:HGNC Symbol;Acc:13357]	20.4728	2.0922
ENSG00000091436	AC013461.1	Mitogen-activated protein kinase kinase kinase MLT [Source:UniProtKB/Swiss-Prot;Acc:Q9NYL2]	28.6619	2.09112
ENSG00000105778	AVL9	AVL9 homolog (S. cerevisiase) [Source:HGNC Symbol;Acc:28994]	27.2971	2.09029
ENSG00000080709	KCNN2	potassium intermediate/small conductance calcium-activated channel, subfamily N, member 2 [Source:HGNC Symbol;Acc:6291]	28.6619	2.08858
ENSG00000166592	RRAD	Ras-related associated with diabetes [Source:HGNC Symbol;Acc:10446]	2.84839	2.08836
ENSG00000167476	JSRP1	junctional sarcoplasmic reticulum protein 1 [Source:HGNC Symbol;Acc:24963]	3.05727	2.08816
ENSG00000109881	CCDC34	coiled-coil domain containing 34 [Source:HGNC Symbol;Acc:25079]	21.3827	2.08708
ENSG00000126453	BCL2L12	BCL2-like 12 (proline rich) [Source:HGNC Symbol;Acc:13787]	2.88894	2.08612
ENSG00000157483	MYO1E	myosin IE [Source:HGNC Symbol;Acc:7599]	25.1133	2.08511
ENSG00000106803	SEC61B	Sec61 beta subunit [Source:HGNC Symbol;Acc:16993]	17.7431	2.08444
ENSG00000139737	SLAIN1	SLAIN motif family, member 1 [Source:HGNC Symbol;Acc:26387]	16.037	2.08371
ENSG00000017260	ATP2C1	ATPase, Ca++ transporting, type 2C, member 1 [Source:HGNC Symbol;Acc:13211]	26.2052	2.08343
ENSG00000103316	CRYM	crystallin, mu [Source:HGNC Symbol;Acc:2418]	13.1026	2.08255
ENSG00000113552	GNPDA1	glucosamine-6-phosphate deaminase 1 [Source:HGNC Symbol;Acc:4417]	12.8903	2.08047
ENSG00000042317	SPATA7	spermatogenesis associated 7 [Source:HGNC Symbol;Acc:20423]	5.45941	2.07743
ENSG00000164104	HMGB2	high mobility group box 2 [Source:HGNC Symbol;Acc:5000]	3.94291	2.07403
ENSG00000140835	CHST4	carbohydrate (N-acetylglucosamine 6-O) sulfotransferase 4 [Source:HGNC Symbol;Acc:1972]	9.00803	2.07047
ENSG00000150961	SEC24D	SEC24 family, member D (S. cerevisiae) [Source:HGNC Symbol;Acc:10706]	7.05174	2.07028
ENSG00000075945	KIFAP3	kinesin-associated protein 3 [Source:HGNC Symbol;Acc:17060]	24.4624	2.06956
ENSG00000116641	DOCK7	dedicator of cytokinesis 7 [Source:HGNC Symbol;Acc:19190]	17.4701	2.06893
ENSG00000074800	ENO1	enolase 1, (alpha) [Source:HGNC Symbol;Acc:3350]	6.43431	2.0681
ENSG00000111424	VDR	vitamin D (1,25- dihydroxyvitamin D3) receptor [Source:HGNC Symbol;Acc:12679]	11.6372	2.06743
ENSG00000158270	COLEC12	collectin sub-family member 12 [Source:HGNC Symbol;Acc:16016]	30.368	2.06389
ENSG00000107779	BMPR1A	bone morphogenetic protein receptor, type IA [Source:HGNC Symbol;Acc:1076]	40.2632	2.06166
ENSG00000113407	TARS	threonyl-tRNA synthetase [Source:HGNC Symbol;Acc:11572]	8.18912	2.06135
ENSG00000116212	LRRC42	leucine rich repeat containing 42 [Source:HGNC Symbol;Acc:28792]	2.47478	2.05924
ENSG00000101412	E2F1	E2F transcription factor 1 [Source:HGNC Symbol;Acc:3113]	3.15016	2.05871
ENSG00000161243	FBXO27	F-box protein 27 [Source:HGNC Symbol;Acc:18753]	20.8823	2.05793
ENSG00000105173	CCNE1	cyclin E1 [Source:HGNC Symbol;Acc:1589]	24.5674	2.0576
ENSG00000174695	TMEM167A	transmembrane protein 167A [Source:HGNC Symbol;Acc:28330]	5.83165	2.05631
ENSG00000166578	IQCD	IQ motif containing D [Source:HGNC Symbol;Acc:25168]	16.2076	2.05495
ENSG00000178498	DTX3	deltex homolog 3 (Drosophila) [Source:HGNC Symbol;Acc:24457]	2.24042	2.05438
ENSG00000001561	ENPP4	ectonucleotide pyrophosphatase/phosphodiesterase 4 (putative) [Source:HGNC Symbol;Acc:3359]	6.82427	2.05373
ENSG00000111275	ALDH2	aldehyde dehydrogenase 2 family (mitochondrial) [Source:HGNC Symbol;Acc:404]	5.68689	2.05248
ENSG00000168496	FEN1	flap structure-specific endonuclease 1 [Source:HGNC Symbol;Acc:3650]	2.27299	2.05154
ENSG00000135898	GPR55	G protein-coupled receptor 55 [Source:HGNC Symbol;Acc:4511]	16.037	2.04502
ENSG00000175548	ALG10B	asparagine-linked glycosylation 10, alpha-1,2-glucosyltransferase homolog B (yeast) [Source:HGNC Symbol;Acc:31088]	10.2984	2.03952
ENSG00000148411	NACC2	NACC family member 2, BEN and BTB (POZ) domain containing [Source:HGNC Symbol;Acc:23846]	5.86887	2.03937
ENSG00000163071	SPATA18	spermatogenesis associated 18 homolog (rat) [Source:HGNC Symbol;Acc:29579]	1.83876	2.03799
ENSG00000154079	C6orf57	chromosome 6 open reading frame 57 [Source:HGNC Symbol;Acc:20957]	7.05174	2.03787
ENSG00000163155	LYSMD1	LysM, putative peptidoglycan-binding, domain containing 1 [Source:HGNC Symbol;Acc:32070]	3.60089	2.03751
ENSG00000145936	KCNMB1	potassium large conductance calcium-activated channel, subfamily M, beta member 1 [Source:HGNC Symbol;Acc:6285]	4.47842	2.03629
ENSG00000102580	DNAJC3	DnaJ (Hsp40) homolog, subfamily C, member 3 [Source:HGNC Symbol;Acc:9439]	6.71928	2.03604
ENSG00000170011	MYRIP	myosin VIIA and Rab interacting protein [Source:HGNC Symbol;Acc:19156]	27.6383	2.03576
ENSG00000196456	ZNF775	zinc finger protein 775 [Source:HGNC Symbol;Acc:28501]	5.8207	2.03545
ENSG00000065485	PDIA5	protein disulfide isomerase family A, member 5 [Source:HGNC Symbol;Acc:24811]	5.31318	2.03277
ENSG00000160957	RECQL4	RecQ protein-like 4 [Source:HGNC Symbol;Acc:9949]	1.99933	2.03183
ENSG00000108798	ABI3	ABI family, member 3 [Source:HGNC Symbol;Acc:29859]	4.31864	2.03056
ENSG00000074706	IPCEF1	interaction protein for cytohesin exchange factors 1 [Source:HGNC Symbol;Acc:21204]	32.7565	2.03026
ENSG00000150977	RILPL2	Rab interacting lysosomal protein-like 2 [Source:HGNC Symbol;Acc:28787]	16.1053	2.02945
ENSG00000144381	HSPD1	heat shock 60kDa protein 1 (chaperonin) [Source:HGNC Symbol;Acc:5261]	7.05174	2.02823
ENSG00000106554	CHCHD3	coiled-coil-helix-coiled-coil-helix domain containing 3 [Source:HGNC Symbol;Acc:21906]	20.4728	2.02728
ENSG00000166452	AKIP1	A kinase (PRKA) interacting protein 1 [Source:HGNC Symbol;Acc:1170]	1.53635	2.02589
ENSG00000141068	KSR1	kinase suppressor of ras 1 [Source:HGNC Symbol;Acc:6465]	16.7604	2.0254
ENSG00000119698	PPP4R4	protein phosphatase 4, regulatory subunit 4 [Source:HGNC Symbol;Acc:23788]	4.26517	2.02434
ENSG00000067057	PFKP	phosphofructokinase, platelet [Source:HGNC Symbol;Acc:8878]	10.6155	2.02251
ENSG00000188493	C19orf54	chromosome 19 open reading frame 54 [Source:HGNC Symbol;Acc:24758]	3.66043	2.0212
ENSG00000125257	ABCC4	ATP-binding cassette, sub-family C (CFTR/MRP), member 4 [Source:HGNC Symbol;Acc:55]	31.1187	2.02086
ENSG00000143570	SLC39A1	solute carrier family 39 (zinc transporter), member 1 [Source:HGNC Symbol;Acc:12876]	2.8115	2.0208
ENSG00000146540	C7orf50	chromosome 7 open reading frame 50 [Source:HGNC Symbol;Acc:22421]	10.9188	2.01898
ENSG00000119446	RBM18	RNA binding motif protein 18 [Source:HGNC Symbol;Acc:28413]	4.09456	2.01491
ENSG00000125249	RAP2A	RAP2A, member of RAS oncogene family [Source:HGNC Symbol;Acc:9861]	40.2632	2.01198
ENSG00000185920	PTCH1	patched 1 [Source:HGNC Symbol;Acc:9585]	36.3961	2.01171
ENSG00000143158	BRP44	brain protein 44 [Source:HGNC Symbol;Acc:24515]	9.281	2.00839
ENSG00000134779	C18orf10	chromosome 18 open reading frame 10 [Source:HGNC Symbol;Acc:24561]	2.10662	2.00791
ENSG00000054219	LY75	lymphocyte antigen 75 [Source:HGNC Symbol;Acc:6729]	47.7699	2.00322
ENSG00000134326	CMPK2	cytidine monophosphate (UMP-CMP) kinase 2, mitochondrial [Source:HGNC Symbol;Acc:27015]	1.8198	2.00314
ENSG00000197568	HHLA3	HERV-H LTR-associating 3 [Source:HGNC Symbol;Acc:4906]	22.2926	2.00166
ENSG00000213316	LTC4S	leukotriene C4 synthase [Source:HGNC Symbol;Acc:6719]	1.24975	2.00025
ENSG00000115648	MLPH	melanophilin [Source:HGNC Symbol;Acc:29643]	29.7993	1.9993
ENSG00000198959	TGM2	transglutaminase 2 (C polypeptide, protein-glutamine-gamma-glutamyltransferase) [Source:HGNC Symbol;Acc:11778]	24.738	1.99767
ENSG00000198252	STYX	serine/threonine/tyrosine interacting protein [Source:HGNC Symbol;Acc:11447]	2.82561	1.99661
ENSG00000115318	LOXL3	lysyl oxidase-like 3 [Source:HGNC Symbol;Acc:13869]	10.9188	1.9958
ENSG00000239672	NME1	non-metastatic cells 1, protein (NM23A) expressed in [Source:HGNC Symbol;Acc:7849]	47.7699	1.9943
ENSG00000078596	ITM2A	integral membrane protein 2A [Source:HGNC Symbol;Acc:6173]	24.1124	1.99335
ENSG00000185088	RPS27L	ribosomal protein S27-like [Source:HGNC Symbol;Acc:18476]	3.18466	1.992
ENSG00000196532	HIST1H3C	histone cluster 1, H3c [Source:HGNC Symbol;Acc:4768]	2.53689	1.99103
ENSG00000140743	CDR2	cerebellar degeneration-related protein 2, 62kDa [Source:HGNC Symbol;Acc:1799]	19.8429	1.99076
ENSG00000174891	RSRC1	arginine/serine-rich coiled-coil 1 [Source:HGNC Symbol;Acc:24152]	32.2105	1.98633
ENSG00000080819	CPOX	coproporphyrinogen oxidase [Source:HGNC Symbol;Acc:2321]	23.2935	1.98388
ENSG00000143079	CTTNBP2NL	CTTNBP2 N-terminal like [Source:HGNC Symbol;Acc:25330]	12.4543	1.98199
ENSG00000198814	GK	glycerol kinase [Source:HGNC Symbol;Acc:4289]	8.90122	1.98111
ENSG00000176340	COX8A	cytochrome c oxidase subunit VIIIA (ubiquitous) [Source:HGNC Symbol;Acc:2294]	3.48078	1.97896
ENSG00000086065	CHMP5	charged multivesicular body protein 5 [Source:HGNC Symbol;Acc:26942]	2.33593	1.97825
ENSG00000134769	DTNA	dystrobrevin, alpha [Source:HGNC Symbol;Acc:3057]	50.1584	1.97768
ENSG00000149269	PAK1	p21 protein (Cdc42/Rac)-activated kinase 1 [Source:HGNC Symbol;Acc:8590]	12.3812	1.97761
ENSG00000174749	C4orf32	chromosome 4 open reading frame 32 [Source:HGNC Symbol;Acc:26813]	13.6485	1.97541
ENSG00000184117	NIPSNAP1	nipsnap homolog 1 (C. elegans) [Source:HGNC Symbol;Acc:7827]	4.26517	1.97369
ENSG00000178026	C22orf36	chromosome 22 open reading frame 36 [Source:HGNC Symbol;Acc:33155]	3.26048	1.97335
ENSG00000239789	MRPS17	mitochondrial ribosomal protein S17 [Source:HGNC Symbol;Acc:14047]	2.2826	1.96635
ENSG00000184451	CCR10	chemokine (C-C motif) receptor 10 [Source:HGNC Symbol;Acc:4474]	3.2906	1.96519
ENSG00000113161	HMGCR	3-hydroxy-3-methylglutaryl-CoA reductase [Source:HGNC Symbol;Acc:5006]	6.65366	1.96516
ENSG00000112715	VEGFA	vascular endothelial growth factor A [Source:HGNC Symbol;Acc:12680]	8.59857	1.96472
ENSG00000079739	PGM1	phosphoglucomutase 1 [Source:HGNC Symbol;Acc:8905]	6.48305	1.96309
ENSG00000065518	NDUFB4	NADH dehydrogenase (ubiquinone) 1 beta subcomplex, 4, 15kDa [Source:HGNC Symbol;Acc:7699]	4.50995	1.96242
ENSG00000143653	SCCPDH	saccharopine dehydrogenase (putative) [Source:HGNC Symbol;Acc:24275]	2.07761	1.9586
ENSG00000135604	STX11	syntaxin 11 [Source:HGNC Symbol;Acc:11429]	7.01924	1.95851
ENSG00000104765	BNIP3L	BCL2/adenovirus E1B 19kDa interacting protein 3-like [Source:HGNC Symbol;Acc:1085]	2.03944	1.9585
ENSG00000108179	PPIF	peptidylprolyl isomerase F [Source:HGNC Symbol;Acc:9259]	3.57844	1.95793
ENSG00000115267	IFIH1	interferon induced with helicase C domain 1 [Source:HGNC Symbol;Acc:18873]	4.38703	1.95565
ENSG00000182985	CADM1	cell adhesion molecule 1 [Source:HGNC Symbol;Acc:5951]	24.5674	1.95165
ENSG00000104356	POP1	processing of precursor 1, ribonuclease P/MRP subunit (S. cerevisiae) [Source:HGNC Symbol;Acc:30129]	2.2109	1.94988
ENSG00000165672	PRDX3	peroxiredoxin 3 [Source:HGNC Symbol;Acc:9354]	6.62929	1.945
ENSG00000183785	TUBA8	tubulin, alpha 8 [Source:HGNC Symbol;Acc:12410]	7.2413	1.94487
ENSG00000197885	NKIRAS1	NFKB inhibitor interacting Ras-like 1 [Source:HGNC Symbol;Acc:17899]	5.04996	1.94401
ENSG00000122971	ACADS	acyl-CoA dehydrogenase, C-2 to C-3 short chain [Source:HGNC Symbol;Acc:90]	1.61794	1.94274
ENSG00000137491	SLCO2B1	solute carrier organic anion transporter family, member 2B1 [Source:HGNC Symbol;Acc:10962]	27.8089	1.94156
ENSG00000108474	PIGL	phosphatidylinositol glycan anchor biosynthesis, class L [Source:HGNC Symbol;Acc:8966]	14.1035	1.9405
ENSG00000156795	WDYHV1	WDYHV motif containing 1 [Source:HGNC Symbol;Acc:25490]	3.32683	1.94008
ENSG00000119403	PHF19	PHD finger protein 19 [Source:HGNC Symbol;Acc:24566]	6.39326	1.93999
ENSG00000117586	TNFSF4	tumor necrosis factor (ligand) superfamily, member 4 [Source:HGNC Symbol;Acc:11934]	56.7779	1.93891
ENSG00000180992	MRPL14	mitochondrial ribosomal protein L14 [Source:HGNC Symbol;Acc:14279]	4.51451	1.93851
ENSG00000114520	SNX4	sorting nexin 4 [Source:HGNC Symbol;Acc:11175]	14.2457	1.9375
ENSG00000112137	PHACTR1	phosphatase and actin regulator 1 [Source:HGNC Symbol;Acc:20990]	3.9502	1.93689
ENSG00000119487	MAPKAP1	mitogen-activated protein kinase associated protein 1 [Source:HGNC Symbol;Acc:18752]	17.2881	1.93576
ENSG00000155330	C16orf87	chromosome 16 open reading frame 87 [Source:HGNC Symbol;Acc:33754]	10.9188	1.93423
ENSG00000185624	P4HB	prolyl 4-hydroxylase, beta polypeptide [Source:HGNC Symbol;Acc:8548]	3.22393	1.93373
ENSG00000119508	NR4A3	nuclear receptor subfamily 4, group A, member 3 [Source:HGNC Symbol;Acc:7982]	15.6958	1.93265
ENSG00000147119	CHST7	carbohydrate (N-acetylglucosamine 6-O) sulfotransferase 7 [Source:HGNC Symbol;Acc:13817]	12.9661	1.93145
ENSG00000081760	AACS	acetoacetyl-CoA synthetase [Source:HGNC Symbol;Acc:21298]	4.09456	1.92827
ENSG00000123352	SPATS2	spermatogenesis associated, serine-rich 2 [Source:HGNC Symbol;Acc:18650]	22.7476	1.92585
ENSG00000196923	PDLIM7	PDZ and LIM domain 7 (enigma) [Source:HGNC Symbol;Acc:22958]	2.10375	1.92579
ENSG00000110237	ARHGEF17	Rho guanine nucleotide exchange factor (GEF) 17 [Source:HGNC Symbol;Acc:21726]	15.08	1.92536
ENSG00000159399	HK2	hexokinase 2 [Source:HGNC Symbol;Acc:4923]	7.1965	1.92458
ENSG00000188706	ZDHHC9	zinc finger, DHHC-type containing 9 [Source:HGNC Symbol;Acc:18475]	1.53053	1.92224
ENSG00000177045	SIX5	SIX homeobox 5 [Source:HGNC Symbol;Acc:10891]	1.64209	1.91944
ENSG00000182108	DEXI	Dexi homolog (mouse) [Source:HGNC Symbol;Acc:13267]	1.59547	1.91841
ENSG00000144840	RABL3	RAB, member of RAS oncogene family-like 3 [Source:HGNC Symbol;Acc:18072]	4.82248	1.91736
ENSG00000131378	RFTN1	raftlin, lipid raft linker 1 [Source:HGNC Symbol;Acc:30278]	19.5279	1.91377
ENSG00000171320	ESCO2	establishment of cohesion 1 homolog 2 (S. cerevisiae) [Source:HGNC Symbol;Acc:27230]	2.95579	1.91263
ENSG00000126067	PSMB2	proteasome (prosome, macropain) subunit, beta type, 2 [Source:HGNC Symbol;Acc:9539]	2.76004	1.91254
ENSG00000196968	FUT11	fucosyltransferase 11 (alpha (1,3) fucosyltransferase) [Source:HGNC Symbol;Acc:19233]	4.9777	1.9115
ENSG00000116830	TTF2	transcription termination factor, RNA polymerase II [Source:HGNC Symbol;Acc:12398]	24.5674	1.91126
ENSG00000138031	ADCY3	adenylate cyclase 3 [Source:HGNC Symbol;Acc:234]	9.34399	1.90998
ENSG00000067064	IDI1	isopentenyl-diphosphate delta isomerase 1 [Source:HGNC Symbol;Acc:5387]	3.26011	1.90912
ENSG00000183048	SLC25A10	solute carrier family 25 (mitochondrial carrier; dicarboxylate transporter), member 10 [Source:HGNC Symbol;Acc:10980]	3.11187	1.90844
ENSG00000117054	ACADM	acyl-CoA dehydrogenase, C-4 to C-12 straight chain [Source:HGNC Symbol;Acc:89]	12.0562	1.90633
ENSG00000135093	USP30	ubiquitin specific peptidase 30 [Source:HGNC Symbol;Acc:20065]	1.31611	1.90626
ENSG00000170779	CDCA4	cell division cycle associated 4 [Source:HGNC Symbol;Acc:14625]	14.3765	1.90274
ENSG00000139354	GAS2L3	growth arrest-specific 2 like 3 [Source:HGNC Symbol;Acc:27475]	2.37224	1.90127
ENSG00000178741	COX5A	cytochrome c oxidase subunit Va [Source:HGNC Symbol;Acc:2267]	12.0107	1.89954
ENSG00000179403	VWA1	von Willebrand factor A domain containing 1 [Source:HGNC Symbol;Acc:30910]	3.79126	1.89823
ENSG00000008256	CYTH3	cytohesin 3 [Source:HGNC Symbol;Acc:9504]	57.3238	1.89719
ENSG00000162676	GFI1	growth factor independent 1 transcription repressor [Source:HGNC Symbol;Acc:4237]	12.2837	1.89696
ENSG00000127990	SGCE	sarcoglycan, epsilon [Source:HGNC Symbol;Acc:10808]	12.1057	1.89626
ENSG00000174021	GNG5	guanine nucleotide binding protein (G protein), gamma 5 [Source:HGNC Symbol;Acc:4408]	2.45754	1.89616
ENSG00000164182	NDUFAF2	NADH dehydrogenase (ubiquinone) 1 alpha subcomplex, assembly factor 2 [Source:HGNC Symbol;Acc:28086]	14.1035	1.8942
ENSG00000189077	TMEM120A	transmembrane protein 120A [Source:HGNC Symbol;Acc:21697]	2.48155	1.89114
ENSG00000163527	STT3B	STT3, subunit of the oligosaccharyltransferase complex, homolog B (S. cerevisiae) [Source:HGNC Symbol;Acc:30611]	7.73417	1.89074
ENSG00000063241	ISOC2	isochorismatase domain containing 2 [Source:HGNC Symbol;Acc:26278]	3.00268	1.88941
ENSG00000148450	MSRB2	methionine sulfoxide reductase B2 [Source:HGNC Symbol;Acc:17061]	2.20841	1.88709
ENSG00000197498	RPF2	ribosome production factor 2 homolog (S. cerevisiae) [Source:HGNC Symbol;Acc:20870]	2.23568	1.88676
ENSG00000172244	C5orf34	chromosome 5 open reading frame 34 [Source:HGNC Symbol;Acc:24738]	2.04367	1.88605
ENSG00000107821	KAZALD1	Kazal-type serine peptidase inhibitor domain 1 [Source:HGNC Symbol;Acc:25460]	1.77983	1.88544
ENSG00000123374	CDK2	cyclin-dependent kinase 2 [Source:HGNC Symbol;Acc:1771]	4.09456	1.88533
ENSG00000002919	SNX11	sorting nexin 11 [Source:HGNC Symbol;Acc:14975]	4.69168	1.88393
ENSG00000160216	AGPAT3	1-acylglycerol-3-phosphate O-acyltransferase 3 [Source:HGNC Symbol;Acc:326]	11.1955	1.88118
ENSG00000178445	GLDC	glycine dehydrogenase (decarboxylating) [Source:HGNC Symbol;Acc:4313]	20.5638	1.88029
ENSG00000065989	PDE4A	phosphodiesterase 4A, cAMP-specific [Source:HGNC Symbol;Acc:8780]	2.80826	1.8798
ENSG00000167202	TBC1D2B	TBC1 domain family, member 2B [Source:HGNC Symbol;Acc:29183]	32.7565	1.87777
ENSG00000139133	ALG10	asparagine-linked glycosylation 10, alpha-1,2-glucosyltransferase homolog (S. pombe) [Source:HGNC Symbol;Acc:23162]	1.29592	1.87761
ENSG00000198369	SPRED2	sprouty-related, EVH1 domain containing 2 [Source:HGNC Symbol;Acc:17722]	16.3782	1.87388
ENSG00000188859	FAM78B	family with sequence similarity 78, member B [Source:HGNC Symbol;Acc:13495]	50.0446	1.8718
ENSG00000037241	RPL26L1	ribosomal protein L26-like 1 [Source:HGNC Symbol;Acc:17050]	1.51583	1.87083
ENSG00000149428	HYOU1	hypoxia up-regulated 1 [Source:HGNC Symbol;Acc:16931]	3.38537	1.86951
ENSG00000181938	GINS3	GINS complex subunit 3 (Psf3 homolog) [Source:HGNC Symbol;Acc:25851]	3.18466	1.86817
ENSG00000127863	TNFRSF19	tumor necrosis factor receptor superfamily, member 19 [Source:HGNC Symbol;Acc:11915]	19.3453	1.86804
ENSG00000132718	SYT11	synaptotagmin XI [Source:HGNC Symbol;Acc:19239]	2.78728	1.86756
ENSG00000173163	COMMD1	copper metabolism (Murr1) domain containing 1 [Source:HGNC Symbol;Acc:23024]	26.8421	1.86649
ENSG00000163399	ATP1A1	ATPase, Na+/K+ transporting, alpha 1 polypeptide [Source:HGNC Symbol;Acc:799]	29.1169	1.86463
ENSG00000130775	C1orf38	chromosome 1 open reading frame 38 [Source:HGNC Symbol;Acc:16839]	6.22015	1.86384
ENSG00000123219	CENPK	centromere protein K [Source:HGNC Symbol;Acc:29479]	1.93891	1.86222
ENSG00000151917	BEND6	BEN domain containing 6 [Source:HGNC Symbol;Acc:20871]	32.074	1.86179
ENSG00000158457	TSPAN33	tetraspanin 33 [Source:HGNC Symbol;Acc:28743]	2.96068	1.86163
ENSG00000103202	NME4	non-metastatic cells 4, protein expressed in [Source:HGNC Symbol;Acc:7852]	1.35871	1.86147
ENSG00000151422	FER	fer (fps/fes related) tyrosine kinase [Source:HGNC Symbol;Acc:3655]	45.0402	1.86125
ENSG00000060709	RIMBP2	RIMS binding protein 2 [Source:HGNC Symbol;Acc:30339]	19.0554	1.85994
ENSG00000116221	MRPL37	mitochondrial ribosomal protein L37 [Source:HGNC Symbol;Acc:14034]	3.42439	1.85689
ENSG00000126602	TRAP1	TNF receptor-associated protein 1 [Source:HGNC Symbol;Acc:16264]	2.1087	1.85677
ENSG00000147383	NSDHL	NAD(P) dependent steroid dehydrogenase-like [Source:HGNC Symbol;Acc:13398]	2.61767	1.85559
ENSG00000107020	C9orf46	chromosome 9 open reading frame 46 [Source:HGNC Symbol;Acc:23633]	20.8628	1.85559
ENSG00000116898	MRPS15	mitochondrial ribosomal protein S15 [Source:HGNC Symbol;Acc:14504]	2.37262	1.85436
ENSG00000095380	NANS	N-acetylneuraminic acid synthase [Source:HGNC Symbol;Acc:19237]	11.26	1.85434
ENSG00000168894	RNF181	ring finger protein 181 [Source:HGNC Symbol;Acc:28037]	3.54454	1.85317
ENSG00000029364	SLC39A9	solute carrier family 39 (zinc transporter), member 9 [Source:HGNC Symbol;Acc:20182]	17.7431	1.85257
ENSG00000175449	RFESD	Rieske (Fe-S) domain containing [Source:HGNC Symbol;Acc:29587]	3.11966	1.85179
ENSG00000132963	POMP	proteasome maturation protein [Source:HGNC Symbol;Acc:20330]	11.4243	1.85148
ENSG00000139350	NEDD1	neural precursor cell expressed, developmentally down-regulated 1 [Source:HGNC Symbol;Acc:7723]	1.34319	1.85028
ENSG00000004455	AK2	adenylate kinase 2 [Source:HGNC Symbol;Acc:362]	13.9897	1.8494
ENSG00000134955	SLC37A2	solute carrier family 37 (glycerol-3-phosphate transporter), member 2 [Source:HGNC Symbol;Acc:20644]	4.87238	1.8494
ENSG00000128654	MTX2	metaxin 2 [Source:HGNC Symbol;Acc:7506]	11.26	1.8486
ENSG00000151806	GUF1	GUF1 GTPase homolog (S. cerevisiae) [Source:HGNC Symbol;Acc:25799]	1.60199	1.84835
ENSG00000105185	PDCD5	programmed cell death 5 [Source:HGNC Symbol;Acc:8764]	2.62472	1.84834
ENSG00000108641	B9D1	B9 protein domain 1 [Source:HGNC Symbol;Acc:24123]	2.53473	1.84762
ENSG00000136404	TM6SF1	transmembrane 6 superfamily member 1 [Source:HGNC Symbol;Acc:11860]	61.4184	1.8445
ENSG00000135931	ARMC9	armadillo repeat containing 9 [Source:HGNC Symbol;Acc:20730]	12.1787	1.84072
ENSG00000187325	TAF9B	TAF9B RNA polymerase II, TATA box binding protein (TBP)-associated factor, 31kDa [Source:HGNC Symbol;Acc:17306]	2.59044	1.83889
ENSG00000162337	LRP5	low density lipoprotein receptor-related protein 5 [Source:HGNC Symbol;Acc:6697]	16.1183	1.83846
ENSG00000196715	VKORC1L1	vitamin K epoxide reductase complex, subunit 1-like 1 [Source:HGNC Symbol;Acc:21492]	11.3738	1.83818
ENSG00000154165	GPR15	G protein-coupled receptor 15 [Source:HGNC Symbol;Acc:4469]	13.1816	1.83814
ENSG00000137265	IRF4	interferon regulatory factor 4 [Source:HGNC Symbol;Acc:6119]	12.1787	1.83636
ENSG00000105855	ITGB8	integrin, beta 8 [Source:HGNC Symbol;Acc:6163]	15.0134	1.83522
ENSG00000171574	ZNF584	zinc finger protein 584 [Source:HGNC Symbol;Acc:27318]	1.73053	1.83497
ENSG00000087301	TXNDC16	thioredoxin domain containing 16 [Source:HGNC Symbol;Acc:19965]	10.6913	1.83493
ENSG00000182628	SKA2	spindle and kinetochore associated complex subunit 2 [Source:HGNC Symbol;Acc:28006]	7.50669	1.83371
ENSG00000140379	BCL2A1	BCL2-related protein A1 [Source:HGNC Symbol;Acc:991]	26.6146	1.83295
ENSG00000155090	KLF10	Kruppel-like factor 10 [Source:HGNC Symbol;Acc:11810]	6.99487	1.83283
ENSG00000077713	SLC25A43	solute carrier family 25, member 43 [Source:HGNC Symbol;Acc:30557]	2.69015	1.83211
ENSG00000134470	IL15RA	interleukin 15 receptor, alpha [Source:HGNC Symbol;Acc:5978]	10.0089	1.8318
ENSG00000087053	MTMR2	myotubularin related protein 2 [Source:HGNC Symbol;Acc:7450]	2.90031	1.82835
ENSG00000155368	DBI	diazepam binding inhibitor (GABA receptor modulator, acyl-CoA binding protein) [Source:HGNC Symbol;Acc:2690]	11.4648	1.82793
ENSG00000163687	DNASE1L3	deoxyribonuclease I-like 3 [Source:HGNC Symbol;Acc:2959]	10.407	1.82721
ENSG00000103811	CTSH	cathepsin H [Source:HGNC Symbol;Acc:2535]	3.90844	1.82697
ENSG00000120093	HOXB3	homeobox B3 [Source:HGNC Symbol;Acc:5114]	16.8048	1.82651
ENSG00000138382	METTL5	methyltransferase like 5 [Source:HGNC Symbol;Acc:25006]	1.78389	1.8263
ENSG00000148655	C10orf11	chromosome 10 open reading frame 11 [Source:HGNC Symbol;Acc:23405]	44.3577	1.82584
ENSG00000157349	DDX19B	DEAD (Asp-Glu-Ala-As) box polypeptide 19B [Source:HGNC Symbol;Acc:2742]	2.36988	1.82377
ENSG00000169251	NMD3	NMD3 homolog (S. cerevisiae) [Source:HGNC Symbol;Acc:24250]	4.43577	1.82361
ENSG00000161654	LSM12	LSM12 homolog (S. cerevisiae) [Source:HGNC Symbol;Acc:26407]	7.4092	1.82343
ENSG00000126767	ELK1	ELK1, member of ETS oncogene family [Source:HGNC Symbol;Acc:3321]	9.91526	1.82315
ENSG00000012211	PRICKLE3	prickle homolog 3 (Drosophila) [Source:HGNC Symbol;Acc:6645]	4.77699	1.8213
ENSG00000137996	RTCD1	RNA terminal phosphate cyclase domain 1 [Source:HGNC Symbol;Acc:17981]	1.79586	1.81866
ENSG00000006530	AGK	acylglycerol kinase [Source:HGNC Symbol;Acc:21869]	14.8617	1.81773
ENSG00000165475	CRYL1	crystallin, lambda 1 [Source:HGNC Symbol;Acc:18246]	26.0175	1.81313
ENSG00000171421	MRPL36	mitochondrial ribosomal protein L36 [Source:HGNC Symbol;Acc:14490]	20.1006	1.81259
ENSG00000125166	GOT2	glutamic-oxaloacetic transaminase 2, mitochondrial (aspartate aminotransferase 2) [Source:HGNC Symbol;Acc:4433]	3.0368	1.81228
ENSG00000185104	FAF1	Fas (TNFRSF6) associated factor 1 [Source:HGNC Symbol;Acc:3578]	17.7431	1.81055
ENSG00000121350	PYROXD1	pyridine nucleotide-disulphide oxidoreductase domain 1 [Source:HGNC Symbol;Acc:26162]	12.5566	1.8101
ENSG00000120889	TNFRSF10B	tumor necrosis factor receptor superfamily, member 10b [Source:HGNC Symbol;Acc:11905]	10.6459	1.80747
ENSG00000101384	JAG1	jagged 1 [Source:HGNC Symbol;Acc:6188]	42.9929	1.80596
ENSG00000110880	CORO1C	coronin, actin binding protein, 1C [Source:HGNC Symbol;Acc:2254]	14.7404	1.80553
ENSG00000145194	ECE2	endothelin converting enzyme 2 [Source:HGNC Symbol;Acc:13275]	1.76251	1.8048
ENSG00000165948	IFI27L1	interferon, alpha-inducible protein 27-like 1 [Source:HGNC Symbol;Acc:19754]	2.37268	1.80349
ENSG00000166147	FBN1	fibrillin 1 [Source:HGNC Symbol;Acc:3603]	83.256	1.80345
ENSG00000087884	C11orf67	chromosome 11 open reading frame 67 [Source:HGNC Symbol;Acc:30205]	9.35899	1.80299
ENSG00000176225	RTTN	rotatin [Source:HGNC Symbol;Acc:18654]	30.2997	1.79863
ENSG00000082701	GSK3B	glycogen synthase kinase 3 beta [Source:HGNC Symbol;Acc:4617]	17.0607	1.79851
ENSG00000115392	FANCL	Fanconi anemia, complementation group L [Source:HGNC Symbol;Acc:20748]	4.87448	1.79628
ENSG00000064652	SNX24	sorting nexin 24 [Source:HGNC Symbol;Acc:21533]	14.1035	1.79459
ENSG00000131174	COX7B	cytochrome c oxidase subunit VIIb [Source:HGNC Symbol;Acc:2291]	1.70607	1.79391
ENSG00000100804	PSMB5	proteasome (prosome, macropain) subunit, beta type, 5 [Source:HGNC Symbol;Acc:9542]	2.56096	1.7935
ENSG00000014641	MDH1	malate dehydrogenase 1, NAD (soluble) [Source:HGNC Symbol;Acc:6970]	5.40007	1.79314
ENSG00000106105	GARS	glycyl-tRNA synthetase [Source:HGNC Symbol;Acc:4162]	9.09902	1.79174
ENSG00000158042	MRPL17	mitochondrial ribosomal protein L17 [Source:HGNC Symbol;Acc:14053]	2.92185	1.7897
ENSG00000050030	KIAA2022	KIAA2022 [Source:HGNC Symbol;Acc:29433]	131.026	1.78942
ENSG00000145901	TNIP1	TNFAIP3 interacting protein 1 [Source:HGNC Symbol;Acc:16903]	6.1589	1.78938
ENSG00000013392	RWDD2A	RWD domain containing 2A [Source:HGNC Symbol;Acc:21385]	5.73238	1.78922
ENSG00000168275	C1orf31	chromosome 1 open reading frame 31 [Source:HGNC Symbol;Acc:18025]	2.25178	1.78903
ENSG00000141526	SLC16A3	solute carrier family 16, member 3 (monocarboxylic acid transporter 4) [Source:HGNC Symbol;Acc:10924]	1.93535	1.78724
ENSG00000179598	PLD6	phospholipase D family, member 6 [Source:HGNC Symbol;Acc:30447]	1.7345	1.78516
ENSG00000167325	RRM1	ribonucleotide reductase M1 [Source:HGNC Symbol;Acc:10451]	2.3208	1.7841
ENSG00000147586	MRPS28	mitochondrial ribosomal protein S28 [Source:HGNC Symbol;Acc:14513]	40.9456	1.78237
ENSG00000163507	KIAA1524	KIAA1524 [Source:HGNC Symbol;Acc:29302]	6.14184	1.78192
ENSG00000158417	EIF5B	eukaryotic translation initiation factor 5B [Source:HGNC Symbol;Acc:30793]	4.6405	1.77936
ENSG00000105376	ICAM5	intercellular adhesion molecule 5, telencephalin [Source:HGNC Symbol;Acc:5348]	1.13144	1.77805
ENSG00000183077	AFMID	arylformamidase [Source:HGNC Symbol;Acc:20910]	6.82427	1.77667
ENSG00000114354	TFG	TRK-fused gene [Source:HGNC Symbol;Acc:11758]	5.00446	1.77637
ENSG00000182054	IDH2	isocitrate dehydrogenase 2 (NADP+), mitochondrial [Source:HGNC Symbol;Acc:5383]	11.4438	1.77097
ENSG00000139514	SLC7A1	solute carrier family 7 (cationic amino acid transporter, y+ system), member 1 [Source:HGNC Symbol;Acc:11057]	24.2261	1.76984
ENSG00000165804	ZNF219	zinc finger protein 219 [Source:HGNC Symbol;Acc:13011]	1.87716	1.76979
ENSG00000120725	SIL1	SIL1 homolog, endoplasmic reticulum chaperone (S. cerevisiae) [Source:HGNC Symbol;Acc:24624]	14.6722	1.76963
ENSG00000011590	ZBTB32	zinc finger and BTB domain containing 32 [Source:HGNC Symbol;Acc:16763]	2.52196	1.76919
ENSG00000021826	CPS1	carbamoyl-phosphate synthase 1, mitochondrial [Source:HGNC Symbol;Acc:2323]	34.1213	1.76908
ENSG00000075643	MOCOS	molybdenum cofactor sulfurase [Source:HGNC Symbol;Acc:18234]	15.6958	1.76877
ENSG00000172817	CYP7B1	cytochrome P450, family 7, subfamily B, polypeptide 1 [Source:HGNC Symbol;Acc:2652]	50.7725	1.7685
ENSG00000198142	ANKRD57	ankyrin repeat domain 57 [Source:HGNC Symbol;Acc:26149]	40.9456	1.76757
ENSG00000147526	TACC1	transforming, acidic coiled-coil containing protein 1 [Source:HGNC Symbol;Acc:11522]	12.4353	1.76722
ENSG00000100348	TXN2	thioredoxin 2 [Source:HGNC Symbol;Acc:17772]	2.36575	1.76672
ENSG00000104833	TUBB4A	tubulin, beta 4A class IVa [Source:HGNC Symbol;Acc:20774]	6.35632	1.76595
ENSG00000143155	TIPRL	TIP41, TOR signaling pathway regulator-like (S. cerevisiae) [Source:HGNC Symbol;Acc:30231]	2.42953	1.7654
ENSG00000139531	SUOX	sulfite oxidase [Source:HGNC Symbol;Acc:11460]	3.65825	1.7622
ENSG00000100219	XBP1	X-box binding protein 1 [Source:HGNC Symbol;Acc:12801]	7.1437	1.76124
ENSG00000105281	SLC1A5	solute carrier family 1 (neutral amino acid transporter), member 5 [Source:HGNC Symbol;Acc:10943]	12.2837	1.76078
ENSG00000138709	LARP1B	La ribonucleoprotein domain family, member 1B [Source:HGNC Symbol;Acc:24704]	1.79912	1.75982
ENSG00000175592	FOSL1	FOS-like antigen 1 [Source:HGNC Symbol;Acc:13718]	5.45941	1.7595
ENSG00000151611	MMAA	methylmalonic aciduria (cobalamin deficiency) cblA type [Source:HGNC Symbol;Acc:18871]	12.6736	1.75827
ENSG00000147155	EBP	emopamil binding protein (sterol isomerase) [Source:HGNC Symbol;Acc:3133]	2.65889	1.75815
ENSG00000027869	SH2D2A	SH2 domain containing 2A [Source:HGNC Symbol;Acc:10821]	6.14184	1.75811
ENSG00000125388	GRK4	G protein-coupled receptor kinase 4 [Source:HGNC Symbol;Acc:4543]	10.5776	1.75693
ENSG00000168653	NDUFS5	NADH dehydrogenase (ubiquinone) Fe-S protein 5, 15kDa (NADH-coenzyme Q reductase) [Source:HGNC Symbol;Acc:7712]	5.00446	1.75444
ENSG00000197879	MYO1C	myosin IC [Source:HGNC Symbol;Acc:7597]	2.33582	1.75297
ENSG00000167468	GPX4	glutathione peroxidase 4 (phospholipid hydroperoxidase) [Source:HGNC Symbol;Acc:4556]	13.2763	1.7523
ENSG00000213465	ARL2	ADP-ribosylation factor-like 2 [Source:HGNC Symbol;Acc:693]	2.41474	1.7518
ENSG00000128683	GAD1	glutamate decarboxylase 1 (brain, 67kDa) [Source:HGNC Symbol;Acc:4092]	8.64407	1.74923
ENSG00000146263	MMS22L	MMS22-like, DNA repair protein [Source:HGNC Symbol;Acc:21475]	2.46973	1.7463
ENSG00000092470	WDR76	WD repeat domain 76 [Source:HGNC Symbol;Acc:25773]	5.10024	1.74579
ENSG00000134684	YARS	tyrosyl-tRNA synthetase [Source:HGNC Symbol;Acc:12840]	4.77699	1.74543
ENSG00000083807	SLC27A5	solute carrier family 27 (fatty acid transporter), member 5 [Source:HGNC Symbol;Acc:10999]	3.48999	1.74533
ENSG00000075213	SEMA3A	sema domain, immunoglobulin domain (Ig), short basic domain, secreted, (semaphorin) 3A [Source:HGNC Symbol;Acc:10723]	9.281	1.74468
ENSG00000130303	BST2	bone marrow stromal cell antigen 2 [Source:HGNC Symbol;Acc:1119]	4.39127	1.74447
ENSG00000000460	C1orf112	chromosome 1 open reading frame 112 [Source:HGNC Symbol;Acc:25565]	9.00803	1.74363
ENSG00000173905	GOLIM4	golgi integral membrane protein 4 [Source:HGNC Symbol;Acc:15448]	24.5674	1.74028
ENSG00000090376	IRAK3	interleukin-1 receptor-associated kinase 3 [Source:HGNC Symbol;Acc:17020]	5.36842	1.74024
ENSG00000116750	UCHL5	ubiquitin carboxyl-terminal hydrolase L5 [Source:HGNC Symbol;Acc:19678]	3.21004	1.73959
ENSG00000154582	TCEB1	transcription elongation factor B (SIII), polypeptide 1 (15kDa, elongin C) [Source:HGNC Symbol;Acc:11617]	19.7904	1.7369
ENSG00000151725	MLF1IP	MLF1 interacting protein [Source:HGNC Symbol;Acc:21348]	5.91436	1.73335
ENSG00000013375	PGM3	phosphoglucomutase 3 [Source:HGNC Symbol;Acc:8907]	1.82703	1.72837
ENSG00000198554	WDHD1	WD repeat and HMG-box DNA binding protein 1 [Source:HGNC Symbol;Acc:23170]	2.51014	1.72827
ENSG00000168899	VAMP5	vesicle-associated membrane protein 5 (myobrevin) [Source:HGNC Symbol;Acc:12646]	1.7529	1.72743
ENSG00000122223	CD244	CD244 molecule, natural killer cell receptor 2B4 [Source:HGNC Symbol;Acc:18171]	8.07538	1.72738
ENSG00000104064	GABPB1	GA binding protein transcription factor, beta subunit 1 [Source:HGNC Symbol;Acc:4074]	1.68237	1.72548
ENSG00000171714	ANO5	anoctamin 5 [Source:HGNC Symbol;Acc:27337]	16.7195	1.72519
ENSG00000168803	ADAL	adenosine deaminase-like [Source:HGNC Symbol;Acc:31853]	1.46722	1.71886
ENSG00000144810	COL8A1	collagen, type VIII, alpha 1 [Source:HGNC Symbol;Acc:2215]	23.2025	1.71837
ENSG00000123179	EBPL	emopamil binding protein-like [Source:HGNC Symbol;Acc:18061]	17.7431	1.71768
ENSG00000135974	C2orf49	chromosome 2 open reading frame 49 [Source:HGNC Symbol;Acc:28772]	1.99073	1.71546
ENSG00000128595	CALU	calumenin [Source:HGNC Symbol;Acc:1458]	9.78145	1.7149
ENSG00000075239	ACAT1	acetyl-CoA acetyltransferase 1 [Source:HGNC Symbol;Acc:93]	8.18912	1.71459
ENSG00000145979	TBC1D7	TBC1 domain family, member 7 [Source:HGNC Symbol;Acc:21066]	4.06989	1.70829
ENSG00000104093	DMXL2	Dmx-like 2 [Source:HGNC Symbol;Acc:2938]	15.0134	1.70781
ENSG00000172728	FUT10	fucosyltransferase 10 (alpha (1,3) fucosyltransferase) [Source:HGNC Symbol;Acc:19234]	3.43473	1.70499
ENSG00000064102	C12orf11	chromosome 12 open reading frame 11 [Source:HGNC Symbol;Acc:20174]	20.1998	1.70495
ENSG00000205309	NT5M	5',3'-nucleotidase, mitochondrial [Source:HGNC Symbol;Acc:15769]	2.38849	1.70437
ENSG00000123131	PRDX4	peroxiredoxin 4 [Source:HGNC Symbol;Acc:17169]	3.92242	1.70377
ENSG00000165609	NUDT5	nudix (nucleoside diphosphate linked moiety X)-type motif 5 [Source:HGNC Symbol;Acc:8052]	5.2035	1.70358
ENSG00000139998	RAB15	RAB15, member RAS onocogene family [Source:HGNC Symbol;Acc:20150]	3.07092	1.70348
ENSG00000164930	FZD6	frizzled family receptor 6 [Source:HGNC Symbol;Acc:4044]	10.7238	1.70328
ENSG00000151131	C12orf45	chromosome 12 open reading frame 45 [Source:HGNC Symbol;Acc:28628]	11.6013	1.70228
ENSG00000214575	CPEB1	cytoplasmic polyadenylation element binding protein 1 [Source:HGNC Symbol;Acc:21744]	6.04435	1.70199
ENSG00000113580	NR3C1	nuclear receptor subfamily 3, group C, member 1 (glucocorticoid receptor) [Source:HGNC Symbol;Acc:7978]	14.3765	1.70144
ENSG00000141458	NPC1	Niemann-Pick disease, type C1 [Source:HGNC Symbol;Acc:7897]	5.06945	1.70127
ENSG00000153944	MSI2	musashi homolog 2 (Drosophila) [Source:HGNC Symbol;Acc:18585]	16.3162	1.70064
ENSG00000066032	CTNNA2	catenin (cadherin-associated protein), alpha 2 [Source:HGNC Symbol;Acc:2510]	92.81	1.70032
ENSG00000244687	UBE2V1	ubiquitin-conjugating enzyme E2 variant 1 [Source:HGNC Symbol;Acc:12494]	3.94701	1.6983
ENSG00000148600	CDHR1	cadherin-related family member 1 [Source:HGNC Symbol;Acc:14550]	3.14966	1.69788
ENSG00000167460	TPM4	tropomyosin 4 [Source:HGNC Symbol;Acc:12013]	4.05118	1.69725
ENSG00000171847	FAM90A1	family with sequence similarity 90, member A1 [Source:HGNC Symbol;Acc:25526]	4.30782	1.69667
ENSG00000171208	NETO2	neuropilin (NRP) and tolloid (TLL)-like 2 [Source:HGNC Symbol;Acc:14644]	24.5674	1.69664
ENSG00000127022	CANX	calnexin [Source:HGNC Symbol;Acc:1473]	6.21766	1.69573
ENSG00000075702	WDR62	WD repeat domain 62 [Source:HGNC Symbol;Acc:24502]	29.5718	1.69512
ENSG00000178035	IMPDH2	IMP (inosine 5'-monophosphate) dehydrogenase 2 [Source:HGNC Symbol;Acc:6053]	2.26001	1.69472
ENSG00000104412	TTC35	tetratricopeptide repeat domain 35 [Source:HGNC Symbol;Acc:28963]	1.72072	1.69446
ENSG00000164162	ANAPC10	anaphase promoting complex subunit 10 [Source:HGNC Symbol;Acc:24077]	64.1481	1.69394
ENSG00000172070	SRXN1	sulfiredoxin 1 [Source:HGNC Symbol;Acc:16132]	6.14184	1.69348
ENSG00000203943	SAMD13	sterile alpha motif domain containing 13 [Source:HGNC Symbol;Acc:24582]	9.55397	1.69219
ENSG00000175329	ISX	intestine-specific homeobox [Source:HGNC Symbol;Acc:28084]	18.7667	1.6919
ENSG00000126010	GRPR	gastrin-releasing peptide receptor [Source:HGNC Symbol;Acc:4609]	24.8403	1.6916
ENSG00000176884	GRIN1	glutamate receptor, ionotropic, N-methyl D-aspartate 1 [Source:HGNC Symbol;Acc:4584]	2.85996	1.69134
ENSG00000124198	ARFGEF2	ADP-ribosylation factor guanine nucleotide-exchange factor 2 (brefeldin A-inhibited) [Source:HGNC Symbol;Acc:15853]	5.53125	1.69133
ENSG00000139579	OBFC2B	oligonucleotide/oligosaccharide-binding fold containing 2B [Source:HGNC Symbol;Acc:28412]	2.45224	1.69044
ENSG00000011478	QPCTL	glutaminyl-peptide cyclotransferase-like [Source:HGNC Symbol;Acc:25952]	5.86381	1.68884
ENSG00000108821	COL1A1	collagen, type I, alpha 1 [Source:HGNC Symbol;Acc:2197]	2.08993	1.68688
ENSG00000137726	FXYD6	FXYD domain containing ion transport regulator 6 [Source:HGNC Symbol;Acc:4030]	4.09456	1.68652
ENSG00000166200	COPS2	COP9 constitutive photomorphogenic homolog subunit 2 (Arabidopsis) [Source:HGNC Symbol;Acc:30747]	2.33366	1.68536
ENSG00000164258	NDUFS4	NADH dehydrogenase (ubiquinone) Fe-S protein 4, 18kDa (NADH-coenzyme Q reductase) [Source:HGNC Symbol;Acc:7711]	2.43356	1.68298
ENSG00000174100	MRPL45	mitochondrial ribosomal protein L45 [Source:HGNC Symbol;Acc:16651]	9.94393	1.68273
ENSG00000103507	BCKDK	branched chain ketoacid dehydrogenase kinase [Source:HGNC Symbol;Acc:16902]	5.37136	1.6817
ENSG00000116857	TMEM9	transmembrane protein 9 [Source:HGNC Symbol;Acc:18823]	3.24153	1.67985
ENSG00000197697	HIST1H2BE	histone cluster 1, H2be [Source:HGNC Symbol;Acc:4753]	1.76381	1.6797
ENSG00000109775	UFSP2	UFM1-specific peptidase 2 [Source:HGNC Symbol;Acc:25640]	6.36931	1.67954
ENSG00000124257	NEURL2	neuralized homolog 2 (Drosophila) [Source:HGNC Symbol;Acc:16156]	2.2141	1.67872
ENSG00000169093	ASMTL	acetylserotonin O-methyltransferase-like [Source:HGNC Symbol;Acc:751]	4.43577	1.67847
ENSG00000116663	FBXO6	F-box protein 6 [Source:HGNC Symbol;Acc:13585]	13.8435	1.67834
ENSG00000162643	WDR63	WD repeat domain 63 [Source:HGNC Symbol;Acc:30711]	6.32796	1.67784
ENSG00000100567	PSMA3	proteasome (prosome, macropain) subunit, alpha type, 3 [Source:HGNC Symbol;Acc:9532]	2.34755	1.67687
ENSG00000135272	MDFIC	MyoD family inhibitor domain containing [Source:HGNC Symbol;Acc:28870]	24.5674	1.67541
ENSG00000100908	FAM158A	family with sequence similarity 158, member A [Source:HGNC Symbol;Acc:20273]	2.70871	1.67524
ENSG00000112578	BYSL	bystin-like [Source:HGNC Symbol;Acc:1157]	2.0947	1.67276
ENSG00000144895	EIF2A	eukaryotic translation initiation factor 2A, 65kDa [Source:HGNC Symbol;Acc:3254]	7.6773	1.67263
ENSG00000197093	GAL3ST4	galactose-3-O-sulfotransferase 4 [Source:HGNC Symbol;Acc:24145]	2.4181	1.67128
ENSG00000044115	CTNNA1	catenin (cadherin-associated protein), alpha 1, 102kDa [Source:HGNC Symbol;Acc:2509]	15.0134	1.67125
ENSG00000107551	RASSF4	Ras association (RalGDS/AF-6) domain family member 4 [Source:HGNC Symbol;Acc:20793]	6.34657	1.67014
ENSG00000166575	TMEM135	transmembrane protein 135 [Source:HGNC Symbol;Acc:26167]	14.1035	1.66763
ENSG00000100196	KDELR3	KDEL (Lys-Asp-Glu-Leu) endoplasmic reticulum protein retention receptor 3 [Source:HGNC Symbol;Acc:6306]	1.45332	1.66616
ENSG00000073111	MCM2	minichromosome maintenance complex component 2 [Source:HGNC Symbol;Acc:6944]	7.79916	1.66453
ENSG00000137135	C9orf100	chromosome 9 open reading frame 100 [Source:HGNC Symbol;Acc:25909]	3.03301	1.66444
ENSG00000137054	POLR1E	polymerase (RNA) I polypeptide E, 53kDa [Source:HGNC Symbol;Acc:17631]	3.03301	1.66242
ENSG00000106415	GLCCI1	glucocorticoid induced transcript 1 [Source:HGNC Symbol;Acc:18713]	23.8849	1.66181
ENSG00000176658	MYO1D	myosin ID [Source:HGNC Symbol;Acc:7598]	16.6815	1.66158
ENSG00000102172	SMS	spermine synthase [Source:HGNC Symbol;Acc:11123]	11.3738	1.66136
ENSG00000179091	CYC1	cytochrome c-1 [Source:HGNC Symbol;Acc:2579]	2.1931	1.66025
ENSG00000137692	DCUN1D5	DCN1, defective in cullin neddylation 1, domain containing 5 (S. cerevisiae) [Source:HGNC Symbol;Acc:28409]	3.41213	1.65822
ENSG00000198792	TMEM184B	transmembrane protein 184B [Source:HGNC Symbol;Acc:1310]	5.83654	1.65719
ENSG00000119231	SENP5	SUMO1/sentrin specific peptidase 5 [Source:HGNC Symbol;Acc:28407]	14.331	1.65671
ENSG00000148459	PDSS1	prenyl (decaprenyl) diphosphate synthase, subunit 1 [Source:HGNC Symbol;Acc:17759]	5.30776	1.65652
ENSG00000164347	GFM2	G elongation factor, mitochondrial 2 [Source:HGNC Symbol;Acc:29682]	1.42335	1.65606
ENSG00000196388	INCA1	inhibitor of CDK, cyclin A1 interacting protein 1 [Source:HGNC Symbol;Acc:32224]	2.59669	1.65383
ENSG00000148834	GSTO1	glutathione S-transferase omega 1 [Source:HGNC Symbol;Acc:13312]	2.97056	1.65206
ENSG00000164850	GPER	G protein-coupled estrogen receptor 1 [Source:HGNC Symbol;Acc:4485]	3.6746	1.65048
ENSG00000104635	SLC39A14	solute carrier family 39 (zinc transporter), member 14 [Source:HGNC Symbol;Acc:20858]	4.09456	1.6498
ENSG00000166821	PEX11A	peroxisomal biogenesis factor 11 alpha [Source:HGNC Symbol;Acc:8852]	1.41685	1.64942
ENSG00000126709	IFI6	interferon, alpha-inducible protein 6 [Source:HGNC Symbol;Acc:4054]	2.03885	1.64757
ENSG00000153774	CFDP1	craniofacial development protein 1 [Source:HGNC Symbol;Acc:1873]	44.3577	1.64602
ENSG00000151332	MBIP	MAP3K12 binding inhibitory protein 1 [Source:HGNC Symbol;Acc:20427]	25.9322	1.64554
ENSG00000114529	C3orf52	chromosome 3 open reading frame 52 [Source:HGNC Symbol;Acc:26255]	13.3661	1.64496
ENSG00000104671	DCTN6	dynactin 6 [Source:HGNC Symbol;Acc:16964]	1.41046	1.64472
ENSG00000186827	TNFRSF4	tumor necrosis factor receptor superfamily, member 4 [Source:HGNC Symbol;Acc:11918]	1.46376	1.64453
ENSG00000143318	CASQ1	calsequestrin 1 (fast-twitch, skeletal muscle) [Source:HGNC Symbol;Acc:1512]	1.41636	1.64287
ENSG00000068615	REEP1	receptor accessory protein 1 [Source:HGNC Symbol;Acc:25786]	24.2524	1.6411
ENSG00000159596	TMEM69	transmembrane protein 69 [Source:HGNC Symbol;Acc:28035]	2.12461	1.64102
ENSG00000114021	NIT2	nitrilase family, member 2 [Source:HGNC Symbol;Acc:29878]	2.04728	1.63927
ENSG00000128059	PPAT	phosphoribosyl pyrophosphate amidotransferase [Source:HGNC Symbol;Acc:9238]	12.2837	1.63906
ENSG00000124767	GLO1	glyoxalase I [Source:HGNC Symbol;Acc:4323]	3.89958	1.63763
ENSG00000163909	HEYL	hairy/enhancer-of-split related with YRPW motif-like [Source:HGNC Symbol;Acc:4882]	1.82475	1.63758
ENSG00000115159	GPD2	glycerol-3-phosphate dehydrogenase 2 (mitochondrial) [Source:HGNC Symbol;Acc:4456]	20.7761	1.6371
ENSG00000204228	HSD17B8	hydroxysteroid (17-beta) dehydrogenase 8 [Source:HGNC Symbol;Acc:3554]	2.38177	1.63686
ENSG00000185215	TNFAIP2	tumor necrosis factor, alpha-induced protein 2 [Source:HGNC Symbol;Acc:11895]	5.59322	1.63629
ENSG00000144231	POLR2D	polymerase (RNA) II (DNA directed) polypeptide D [Source:HGNC Symbol;Acc:9191]	8.77406	1.6359
ENSG00000100003	SEC14L2	SEC14-like 2 (S. cerevisiae) [Source:HGNC Symbol;Acc:10699]	2.69827	1.63555
ENSG00000152700	SAR1B	SAR1 homolog B (S. cerevisiae) [Source:HGNC Symbol;Acc:10535]	15.0134	1.63508
ENSG00000001036	FUCA2	fucosidase, alpha-L- 2, plasma [Source:HGNC Symbol;Acc:4008]	8.41659	1.63413
ENSG00000105619	TFPT	TCF3 (E2A) fusion partner (in childhood Leukemia) [Source:HGNC Symbol;Acc:13630]	2.65448	1.63357
ENSG00000090263	MRPS33	mitochondrial ribosomal protein S33 [Source:HGNC Symbol;Acc:16634]	1.41619	1.63355
ENSG00000104881	PPP1R13L	protein phosphatase 1, regulatory subunit 13 like [Source:HGNC Symbol;Acc:18838]	4.87448	1.63329
ENSG00000198924	DCLRE1A	DNA cross-link repair 1A [Source:HGNC Symbol;Acc:17660]	3.36664	1.63251
ENSG00000187672	ERC2	ELKS/RAB6-interacting/CAST family member 2 [Source:HGNC Symbol;Acc:31922]	70.4264	1.63172
ENSG00000138092	CENPO	centromere protein O [Source:HGNC Symbol;Acc:28152]	7.84791	1.62982
ENSG00000120053	GOT1	glutamic-oxaloacetic transaminase 1, soluble (aspartate aminotransferase 1) [Source:HGNC Symbol;Acc:4432]	2.42428	1.62938
ENSG00000137168	PPIL1	peptidylprolyl isomerase (cyclophilin)-like 1 [Source:HGNC Symbol;Acc:9260]	2.01529	1.62934
ENSG00000096080	MRPS18A	mitochondrial ribosomal protein S18A [Source:HGNC Symbol;Acc:14515]	2.8116	1.62809
ENSG00000125611	CHCHD5	coiled-coil-helix-coiled-coil-helix domain containing 5 [Source:HGNC Symbol;Acc:17840]	2.64883	1.62757
ENSG00000167774	NDUFA7	NADH dehydrogenase (ubiquinone) 1 alpha subcomplex, 7, 14.5kDa [Source:HGNC Symbol;Acc:7691]	3.58274	1.62701
ENSG00000187239	FNBP1	formin binding protein 1 [Source:HGNC Symbol;Acc:17069]	10.535	1.62593
ENSG00000023572	GLRX2	glutaredoxin 2 [Source:HGNC Symbol;Acc:16065]	2.0266	1.62563
ENSG00000107960	OBFC1	oligonucleotide/oligosaccharide-binding fold containing 1 [Source:HGNC Symbol;Acc:26200]	3.6851	1.62526
ENSG00000167315	ACAA2	acetyl-CoA acyltransferase 2 [Source:HGNC Symbol;Acc:83]	15.7933	1.62489
ENSG00000172123	SLFN12	schlafen family member 12 [Source:HGNC Symbol;Acc:25500]	2.03354	1.62341
ENSG00000187045	TMPRSS6	transmembrane protease, serine 6 [Source:HGNC Symbol;Acc:16517]	10.4639	1.62226
ENSG00000165637	VDAC2	voltage-dependent anion channel 2 [Source:HGNC Symbol;Acc:12672]	9.00803	1.62218
ENSG00000159685	CHCHD6	coiled-coil-helix-coiled-coil-helix domain containing 6 [Source:HGNC Symbol;Acc:28184]	12.9661	1.61996
ENSG00000102189	EEA1	early endosome antigen 1 [Source:HGNC Symbol;Acc:3185]	9.35899	1.61842
ENSG00000248098	BCKDHA	branched chain keto acid dehydrogenase E1, alpha polypeptide [Source:HGNC Symbol;Acc:986]	9.55397	1.61781
ENSG00000168246	UBTD2	ubiquitin domain containing 2 [Source:HGNC Symbol;Acc:24463]	33.5593	1.6174
ENSG00000118939	UCHL3	ubiquitin carboxyl-terminal esterase L3 (ubiquitin thiolesterase) [Source:HGNC Symbol;Acc:12515]	1.68848	1.61595
ENSG00000179222	MAGED1	melanoma antigen family D, 1 [Source:HGNC Symbol;Acc:6813]	18.4255	1.6159
ENSG00000119820	YIPF4	Yip1 domain family, member 4 [Source:HGNC Symbol;Acc:28145]	5.91436	1.61545
ENSG00000178562	CD28	CD28 molecule [Source:HGNC Symbol;Acc:1653]	8.01851	1.61447
ENSG00000097033	SH3GLB1	SH3-domain GRB2-like endophilin B1 [Source:HGNC Symbol;Acc:10833]	3.81218	1.61326
ENSG00000147853	AK3	adenylate kinase 3 [Source:HGNC Symbol;Acc:17376]	1.57483	1.61324
ENSG00000149100	EIF3M	eukaryotic translation initiation factor 3, subunit M [Source:HGNC Symbol;Acc:24460]	12.9661	1.61316
ENSG00000100814	CCNB1IP1	cyclin B1 interacting protein 1, E3 ubiquitin protein ligase [Source:HGNC Symbol;Acc:19437]	2.64822	1.61179
ENSG00000167207	NOD2	nucleotide-binding oligomerization domain containing 2 [Source:HGNC Symbol;Acc:5331]	8.01851	1.61158
ENSG00000244165	P2RY11	purinergic receptor P2Y, G-protein coupled, 11 [Source:HGNC Symbol;Acc:8540]	4.00866	1.61125
ENSG00000148175	STOM	stomatin [Source:HGNC Symbol;Acc:3383]	12.571	1.6101
ENSG00000198964	SGMS1	sphingomyelin synthase 1 [Source:HGNC Symbol;Acc:29799]	28.3207	1.60989
ENSG00000115944	COX7A2L	cytochrome c oxidase subunit VIIa polypeptide 2 like [Source:HGNC Symbol;Acc:2289]	2.1313	1.60941
ENSG00000120539	MASTL	microtubule associated serine/threonine kinase-like [Source:HGNC Symbol;Acc:19042]	1.69905	1.60893
ENSG00000197063	MAFG	v-maf musculoaponeurotic fibrosarcoma oncogene homolog G (avian) [Source:HGNC Symbol;Acc:6781]	3.12779	1.60675
ENSG00000102934	PLLP	plasmolipin [Source:HGNC Symbol;Acc:18553]	8.04545	1.60544
ENSG00000075043	KCNQ2	potassium voltage-gated channel, KQT-like subfamily, member 2 [Source:HGNC Symbol;Acc:6296]	3.69313	1.60395
ENSG00000198715	C1orf85	chromosome 1 open reading frame 85 [Source:HGNC Symbol;Acc:29436]	1.95629	1.60354
ENSG00000137288	C6orf125	chromosome 6 open reading frame 125 [Source:HGNC Symbol;Acc:21237]	2.59322	1.60325
ENSG00000197121	PGAP1	post-GPI attachment to proteins 1 [Source:HGNC Symbol;Acc:25712]	6.00535	1.60269
ENSG00000197021	CXorf40B	chromosome X open reading frame 40B [Source:HGNC Symbol;Acc:17402]	6.0281	1.6021
ENSG00000178878	APOLD1	apolipoprotein L domain containing 1 [Source:HGNC Symbol;Acc:25268]	2.15209	1.60113
ENSG00000197459	HIST1H2BH	histone cluster 1, H2bh [Source:HGNC Symbol;Acc:4755]	4.86229	1.60098
ENSG00000180628	PCGF5	polycomb group ring finger 5 [Source:HGNC Symbol;Acc:28264]	10.3729	1.60057
ENSG00000085741	WNT11	wingless-type MMTV integration site family, member 11 [Source:HGNC Symbol;Acc:12776]	18.2549	1.60044
ENSG00000132432	SEC61G	Sec61 gamma subunit [Source:HGNC Symbol;Acc:18277]	13.1026	1.60026
ENSG00000174132	FAM174A	family with sequence similarity 174, member A [Source:HGNC Symbol;Acc:24943]	24.2641	1.59971
ENSG00000152684	PELO	pelota homolog (Drosophila) [Source:HGNC Symbol;Acc:8829]	2.09131	1.59921
ENSG00000138442	WDR12	WD repeat domain 12 [Source:HGNC Symbol;Acc:14098]	15.0134	1.59909
ENSG00000170542	SERPINB9	serpin peptidase inhibitor, clade B (ovalbumin), member 9 [Source:HGNC Symbol;Acc:8955]	3.26333	1.5982
ENSG00000140740	UQCRC2	ubiquinol-cytochrome c reductase core protein II [Source:HGNC Symbol;Acc:12586]	12.0562	1.59667
ENSG00000173221	GLRX	glutaredoxin (thioltransferase) [Source:HGNC Symbol;Acc:4330]	8.87155	1.59628
ENSG00000170027	YWHAG	tyrosine 3-monooxygenase/tryptophan 5-monooxygenase activation protein, gamma polypeptide [Source:HGNC Symbol;Acc:12852]	5.68689	1.59616
ENSG00000091164	TXNL1	thioredoxin-like 1 [Source:HGNC Symbol;Acc:12436]	24.9086	1.59614
ENSG00000214026	MRPL23	mitochondrial ribosomal protein L23 [Source:HGNC Symbol;Acc:10322]	4.85281	1.59605
ENSG00000185873	TMPRSS11B	transmembrane protease, serine 11B [Source:HGNC Symbol;Acc:25398]	17.7431	1.59497
ENSG00000119013	NDUFB3	NADH dehydrogenase (ubiquinone) 1 beta subcomplex, 3, 12kDa [Source:HGNC Symbol;Acc:7698]	2.13752	1.59409
ENSG00000125629	INSIG2	insulin induced gene 2 [Source:HGNC Symbol;Acc:20452]	10.565	1.59353
ENSG00000151176	PLBD2	phospholipase B domain containing 2 [Source:HGNC Symbol;Acc:27283]	1.39377	1.59312
ENSG00000113734	BNIP1	BCL2/adenovirus E1B 19kDa interacting protein 1 [Source:HGNC Symbol;Acc:1082]	1.67763	1.59311
ENSG00000164985	PSIP1	PC4 and SFRS1 interacting protein 1 [Source:HGNC Symbol;Acc:9527]	8.3256	1.59151
ENSG00000165591	FAAH2	fatty acid amide hydrolase 2 [Source:HGNC Symbol;Acc:26440]	2.84344	1.59068
ENSG00000113494	PRLR	prolactin receptor [Source:HGNC Symbol;Acc:9446]	39.5807	1.59035
ENSG00000136143	SUCLA2	succinate-CoA ligase, ADP-forming, beta subunit [Source:HGNC Symbol;Acc:11448]	3.03044	1.5897
ENSG00000101638	ST8SIA5	ST8 alpha-N-acetyl-neuraminide alpha-2,8-sialyltransferase 5 [Source:HGNC Symbol;Acc:17827]	8.18912	1.58839
ENSG00000198856	OSTC	oligosaccharyltransferase complex subunit [Source:HGNC Symbol;Acc:24448]	1.7507	1.5882
ENSG00000125656	CLPP	ClpP caseinolytic peptidase, ATP-dependent, proteolytic subunit homolog (E. coli) [Source:HGNC Symbol;Acc:2084]	3.58274	1.58812
ENSG00000232119	MCTS1	malignant T cell amplified sequence 1 [Source:HGNC Symbol;Acc:23357]	2.18892	1.58756
ENSG00000138413	IDH1	isocitrate dehydrogenase 1 (NADP+), soluble [Source:HGNC Symbol;Acc:5382]	2.19334	1.5873
ENSG00000100417	PMM1	phosphomannomutase 1 [Source:HGNC Symbol;Acc:9114]	7.60418	1.58724
ENSG00000183684	THOC4	THO complex 4 [Source:HGNC Symbol;Acc:19071]	3.53519	1.58682
ENSG00000197712	FAM114A1	family with sequence similarity 114, member A1 [Source:HGNC Symbol;Acc:25087]	20.814	1.58642
ENSG00000065609	SNAP91	synaptosomal-associated protein, 91kDa homolog (mouse) [Source:HGNC Symbol;Acc:14986]	6.82427	1.58628
ENSG00000110628	SLC22A18	solute carrier family 22, member 18 [Source:HGNC Symbol;Acc:10964]	4.39786	1.58596
ENSG00000178965	C1orf173	chromosome 1 open reading frame 173 [Source:HGNC Symbol;Acc:25346]	16.3782	1.58536
ENSG00000171202	TMEM126A	transmembrane protein 126A [Source:HGNC Symbol;Acc:25382]	2.16379	1.58424
ENSG00000095951	HIVEP1	human immunodeficiency virus type I enhancer binding protein 1 [Source:HGNC Symbol;Acc:4920]	17.7431	1.58257
ENSG00000119661	DNAL1	dynein, axonemal, light chain 1 [Source:HGNC Symbol;Acc:23247]	17.1008	1.58226
ENSG00000131475	VPS25	vacuolar protein sorting 25 homolog (S. cerevisiae) [Source:HGNC Symbol;Acc:28122]	10.1744	1.58151
ENSG00000115295	CLIP4	CAP-GLY domain containing linker protein family, member 4 [Source:HGNC Symbol;Acc:26108]	20.4728	1.58098
ENSG00000134070	IRAK2	interleukin-1 receptor-associated kinase 2 [Source:HGNC Symbol;Acc:6113]	8.53033	1.58037
ENSG00000028116	VRK2	vaccinia related kinase 2 [Source:HGNC Symbol;Acc:12719]	21.4964	1.58021
ENSG00000068796	KIF2A	kinesin heavy chain member 2A [Source:HGNC Symbol;Acc:6318]	26.2734	1.57949
ENSG00000135537	LACE1	lactation elevated 1 [Source:HGNC Symbol;Acc:16411]	11.8287	1.57853
ENSG00000243678	NME1-NME2	NME1-NME2 readthrough [Source:HGNC Symbol;Acc:33531]	7.07242	1.5779
ENSG00000154719	MRPL39	mitochondrial ribosomal protein L39 [Source:HGNC Symbol;Acc:14027]	6.62929	1.57718
ENSG00000037042	TUBG2	tubulin, gamma 2 [Source:HGNC Symbol;Acc:12419]	13.1026	1.57715
ENSG00000152767	FARP1	FERM, RhoGEF (ARHGEF) and pleckstrin domain protein 1 (chondrocyte-derived) [Source:HGNC Symbol;Acc:3591]	10.9188	1.57701
ENSG00000111726	CMAS	cytidine monophosphate N-acetylneuraminic acid synthetase [Source:HGNC Symbol;Acc:18290]	1.81595	1.57598
ENSG00000258947	RP11-566K11.2	Melanocyte-stimulating hormone receptor [Source:UniProtKB/Swiss-Prot;Acc:Q01726]	2.30121	1.57594
ENSG00000154429	C1orf96	chromosome 1 open reading frame 96 [Source:HGNC Symbol;Acc:29578]	3.10194	1.57558
ENSG00000102743	SLC25A15	solute carrier family 25 (mitochondrial carrier; ornithine transporter) member 15 [Source:HGNC Symbol;Acc:10985]	6.48305	1.57522
ENSG00000169021	UQCRFS1	ubiquinol-cytochrome c reductase, Rieske iron-sulfur polypeptide 1 [Source:HGNC Symbol;Acc:12587]	2.49234	1.57481
ENSG00000183742	MACC1	metastasis associated in colon cancer 1 [Source:HGNC Symbol;Acc:30215]	32.074	1.57394
ENSG00000017427	IGF1	insulin-like growth factor 1 (somatomedin C) [Source:HGNC Symbol;Acc:5464]	93.7199	1.57314
ENSG00000154589	LY96	lymphocyte antigen 96 [Source:HGNC Symbol;Acc:17156]	3.18466	1.57259
ENSG00000131323	TRAF3	TNF receptor-associated factor 3 [Source:HGNC Symbol;Acc:12033]	32.7565	1.57227
ENSG00000198829	SUCNR1	succinate receptor 1 [Source:HGNC Symbol;Acc:4542]	7.21422	1.57181
ENSG00000213066	FGFR1OP	FGFR1 oncogene partner [Source:HGNC Symbol;Acc:17012]	9.21276	1.57164
ENSG00000187753	C9orf153	chromosome 9 open reading frame 153 [Source:HGNC Symbol;Acc:31456]	36.851	1.57131
ENSG00000163541	SUCLG1	succinate-CoA ligase, alpha subunit [Source:HGNC Symbol;Acc:11449]	1.7601	1.57056
ENSG00000141101	NOB1	NIN1/RPN12 binding protein 1 homolog (S. cerevisiae) [Source:HGNC Symbol;Acc:29540]	3.52802	1.57043
ENSG00000011638	TMEM159	transmembrane protein 159 [Source:HGNC Symbol;Acc:30136]	3.58274	1.57042
ENSG00000158769	F11R	F11 receptor [Source:HGNC Symbol;Acc:14685]	11.3738	1.57013
ENSG00000137310	TCF19	transcription factor 19 [Source:HGNC Symbol;Acc:11629]	4.866	1.5697
ENSG00000214827	MTCP1	mature T-cell proliferation 1 [Source:HGNC Symbol;Acc:7423]	1.93953	1.56943
ENSG00000170145	SIK2	salt-inducible kinase 2 [Source:HGNC Symbol;Acc:21680]	27.5245	1.56854
ENSG00000167693	NXN	nucleoredoxin [Source:HGNC Symbol;Acc:18008]	34.9402	1.56793
ENSG00000135930	EIF4E2	eukaryotic translation initiation factor 4E family member 2 [Source:HGNC Symbol;Acc:3293]	3.45763	1.56758
ENSG00000143353	LYPLAL1	lysophospholipase-like 1 [Source:HGNC Symbol;Acc:20440]	8.18912	1.56727
ENSG00000182993	C12orf60	chromosome 12 open reading frame 60 [Source:HGNC Symbol;Acc:28726]	14.331	1.56603
ENSG00000076706	MCAM	melanoma cell adhesion molecule [Source:HGNC Symbol;Acc:6934]	2.93634	1.56566
ENSG00000080822	CLDND1	claudin domain containing 1 [Source:HGNC Symbol;Acc:1322]	3.98301	1.56432
ENSG00000151116	UEVLD	UEV and lactate/malate dehyrogenase domains [Source:HGNC Symbol;Acc:30866]	10.0999	1.5642
ENSG00000167397	VKORC1	vitamin K epoxide reductase complex, subunit 1 [Source:HGNC Symbol;Acc:23663]	7.70167	1.5612
ENSG00000170515	PA2G4	proliferation-associated 2G4, 38kDa [Source:HGNC Symbol;Acc:8550]	3.09578	1.56093
ENSG00000240505	TNFRSF13B	tumor necrosis factor receptor superfamily, member 13B [Source:HGNC Symbol;Acc:18153]	13.1492	1.56072
ENSG00000106443	PHF14	PHD finger protein 14 [Source:HGNC Symbol;Acc:22203]	4.60638	1.56013
ENSG00000164953	TMEM67	transmembrane protein 67 [Source:HGNC Symbol;Acc:28396]	41.4005	1.55929
ENSG00000099817	POLR2E	polymerase (RNA) II (DNA directed) polypeptide E, 25kDa [Source:HGNC Symbol;Acc:9192]	2.46587	1.55769
ENSG00000182481	KPNA2	karyopherin alpha 2 (RAG cohort 1, importin alpha 1) [Source:HGNC Symbol;Acc:6395]	6.5513	1.55719
ENSG00000184831	APOO	apolipoprotein O [Source:HGNC Symbol;Acc:28727]	2.70268	1.5566
ENSG00000056487	PHF21B	PHD finger protein 21B [Source:HGNC Symbol;Acc:25161]	24.7623	1.5565
ENSG00000075415	SLC25A3	solute carrier family 25 (mitochondrial carrier; phosphate carrier), member 3 [Source:HGNC Symbol;Acc:10989]	4.23673	1.55637
ENSG00000125869	C20orf103	chromosome 20 open reading frame 103 [Source:HGNC Symbol;Acc:16097]	1.85772	1.55541
ENSG00000108578	BLMH	bleomycin hydrolase [Source:HGNC Symbol;Acc:1059]	5.00446	1.55444
ENSG00000143106	PSMA5	proteasome (prosome, macropain) subunit, alpha type, 5 [Source:HGNC Symbol;Acc:9534]	9.78145	1.55396
ENSG00000198818	SFT2D1	SFT2 domain containing 1 [Source:HGNC Symbol;Acc:21102]	27.2971	1.55386
ENSG00000157601	MX1	myxovirus (influenza virus) resistance 1, interferon-inducible protein p78 (mouse) [Source:HGNC Symbol;Acc:7532]	8.88999	1.55135
ENSG00000105552	BCAT2	branched chain amino-acid transaminase 2, mitochondrial [Source:HGNC Symbol;Acc:977]	18.289	1.54994
ENSG00000161939	C17orf49	chromosome 17 open reading frame 49 [Source:HGNC Symbol;Acc:28737]	2.08587	1.54962
ENSG00000258315	C17orf49	chromatin complexes subunit BAP18 isoform 2 [Source:RefSeq peptide;Acc:NP_777553]	2.08587	1.54962
ENSG00000102878	HSF4	heat shock transcription factor 4 [Source:HGNC Symbol;Acc:5227]	4.65803	1.54926
ENSG00000179361	ARID3B	AT rich interactive domain 3B (BRIGHT-like) [Source:HGNC Symbol;Acc:14350]	6.67262	1.54858
ENSG00000139343	SNRPF	small nuclear ribonucleoprotein polypeptide F [Source:HGNC Symbol;Acc:11162]	1.64209	1.54857
ENSG00000123610	TNFAIP6	tumor necrosis factor, alpha-induced protein 6 [Source:HGNC Symbol;Acc:11898]	38.2159	1.54847
ENSG00000242247	ARFGAP3	ADP-ribosylation factor GTPase activating protein 3 [Source:HGNC Symbol;Acc:661]	12.8903	1.54833
ENSG00000134058	CDK7	cyclin-dependent kinase 7 [Source:HGNC Symbol;Acc:1778]	2.85378	1.54799
ENSG00000086848	ALG9	asparagine-linked glycosylation 9, alpha-1,2-mannosyltransferase homolog (S. cerevisiae) [Source:HGNC Symbol;Acc:15672]	39.2395	1.5471
ENSG00000167996	FTH1	ferritin, heavy polypeptide 1 [Source:HGNC Symbol;Acc:3976]	4.77699	1.54704
ENSG00000112699	GMDS	GDP-mannose 4,6-dehydratase [Source:HGNC Symbol;Acc:4369]	38.2159	1.54598
ENSG00000111344	RASAL1	RAS protein activator like 1 (GAP1 like) [Source:HGNC Symbol;Acc:9873]	3.95807	1.54581
ENSG00000166896	XRCC6BP1	XRCC6 binding protein 1 [Source:HGNC Symbol;Acc:29452]	2.022	1.54486
ENSG00000105364	MRPL4	mitochondrial ribosomal protein L4 [Source:HGNC Symbol;Acc:14276]	5.57315	1.54451
ENSG00000167081	PBX3	pre-B-cell leukemia homeobox 3 [Source:HGNC Symbol;Acc:8634]	11.1463	1.54402
ENSG00000151470	C4orf33	chromosome 4 open reading frame 33 [Source:HGNC Symbol;Acc:27025]	2.05436	1.54329
ENSG00000115128	AC008073.5	Pre-mRNA branch site protein p14 [Source:UniProtKB/Swiss-Prot;Acc:Q9Y3B4]	2.22185	1.54305
ENSG00000076864	RAP1GAP	RAP1 GTPase activating protein [Source:HGNC Symbol;Acc:9858]	11.0326	1.54208
ENSG00000117450	PRDX1	peroxiredoxin 1 [Source:HGNC Symbol;Acc:9352]	7.79916	1.54006
ENSG00000075624	ACTB	actin, beta [Source:HGNC Symbol;Acc:132]	6.30965	1.5398
ENSG00000125266	EFNB2	ephrin-B2 [Source:HGNC Symbol;Acc:3227]	12.7386	1.53893
ENSG00000151914	DST	dystonin [Source:HGNC Symbol;Acc:1090]	51.8644	1.53887
ENSG00000176273	SLC35G1	solute carrier family 35, member G1 [Source:HGNC Symbol;Acc:26607]	12.2837	1.53872
ENSG00000235109	ZNF323	zinc finger protein 323 [Source:HGNC Symbol;Acc:14097]	2.30319	1.53867
ENSG00000066651	TRMT11	tRNA methyltransferase 11 homolog (S. cerevisiae) [Source:HGNC Symbol;Acc:21080]	3.93399	1.53778
ENSG00000115590	IL1R2	interleukin 1 receptor, type II [Source:HGNC Symbol;Acc:5994]	15.6068	1.53757
ENSG00000198879	SFMBT2	Scm-like with four mbt domains 2 [Source:HGNC Symbol;Acc:20256]	9.55397	1.53751
ENSG00000187699	C2orf88	chromosome 2 open reading frame 88 [Source:HGNC Symbol;Acc:28191]	30.7092	1.53683
ENSG00000170855	TRIAP1	TP53 regulated inhibitor of apoptosis 1 [Source:HGNC Symbol;Acc:26937]	5.21126	1.53574
ENSG00000144580	RQCD1	RCD1 required for cell differentiation1 homolog (S. pombe) [Source:HGNC Symbol;Acc:10445]	9.21276	1.53445
ENSG00000115827	DCAF17	DDB1 and CUL4 associated factor 17 [Source:HGNC Symbol;Acc:25784]	17.4701	1.53268
ENSG00000110400	PVRL1	poliovirus receptor-related 1 (herpesvirus entry mediator C) [Source:HGNC Symbol;Acc:9706]	13.1026	1.5325
ENSG00000185420	SMYD3	SET and MYND domain containing 3 [Source:HGNC Symbol;Acc:15513]	37.9126	1.53068
ENSG00000116017	ARID3A	AT rich interactive domain 3A (BRIGHT-like) [Source:HGNC Symbol;Acc:3031]	10.6364	1.52943
ENSG00000168116	KIAA1586	KIAA1586 [Source:HGNC Symbol;Acc:21360]	4.0015	1.52867
ENSG00000113520	IL4	interleukin 4 [Source:HGNC Symbol;Acc:6014]	31.2675	1.5263
ENSG00000172009	THOP1	thimet oligopeptidase 1 [Source:HGNC Symbol;Acc:11793]	4.66325	1.52519
ENSG00000104889	RNASEH2A	ribonuclease H2, subunit A [Source:HGNC Symbol;Acc:18518]	1.8898	1.52336
ENSG00000163975	MFI2	antigen p97 (melanoma associated) identified by monoclonal antibodies 133.2 and 96.5 [Source:HGNC Symbol;Acc:7037]	2.45674	1.52318
ENSG00000213337	ANKRD39	ankyrin repeat domain 39 [Source:HGNC Symbol;Acc:28640]	2.13741	1.52299
ENSG00000121101	TEX14	testis expressed 14 [Source:HGNC Symbol;Acc:11737]	29.3443	1.52251
ENSG00000188486	H2AFX	H2A histone family, member X [Source:HGNC Symbol;Acc:4739]	3.49719	1.52194
ENSG00000163814	CDCP1	CUB domain containing protein 1 [Source:HGNC Symbol;Acc:24357]	22.8125	1.52172
ENSG00000103642	LACTB	lactamase, beta [Source:HGNC Symbol;Acc:16468]	1.27249	1.52126
ENSG00000154814	OXNAD1	oxidoreductase NAD-binding domain containing 1 [Source:HGNC Symbol;Acc:25128]	8.46209	1.52122
ENSG00000117859	OSBPL9	oxysterol binding protein-like 9 [Source:HGNC Symbol;Acc:16386]	16.9242	1.52108
ENSG00000066583	ISOC1	isochorismatase domain containing 1 [Source:HGNC Symbol;Acc:24254]	13.2391	1.5208
ENSG00000156261	CCT8	chaperonin containing TCP1, subunit 8 (theta) [Source:HGNC Symbol;Acc:1623]	6.70558	1.52013
ENSG00000197380	DACT3	dapper, antagonist of beta-catenin, homolog 3 (Xenopus laevis) [Source:HGNC Symbol;Acc:30745]	2.85378	1.51992
ENSG00000198498	C4orf43	chromosome 4 open reading frame 43 [Source:HGNC Symbol;Acc:25638]	3.39549	1.51979
ENSG00000187024	PTRH1	peptidyl-tRNA hydrolase 1 homolog (S. cerevisiae) [Source:HGNC Symbol;Acc:27039]	1.39768	1.51966
ENSG00000185291	IL3RA	interleukin 3 receptor, alpha (low affinity) [Source:HGNC Symbol;Acc:6012]	13.512	1.51871
ENSG00000168374	ARF4	ADP-ribosylation factor 4 [Source:HGNC Symbol;Acc:655]	8.46209	1.51817
ENSG00000122585	NPY	neuropeptide Y [Source:HGNC Symbol;Acc:7955]	8.73506	1.51693
ENSG00000130770	ATPIF1	ATPase inhibitory factor 1 [Source:HGNC Symbol;Acc:871]	16.037	1.51675
ENSG00000087008	ACOX3	acyl-CoA oxidase 3, pristanoyl [Source:HGNC Symbol;Acc:121]	19.3179	1.51549
ENSG00000141179	PCTP	phosphatidylcholine transfer protein [Source:HGNC Symbol;Acc:8752]	2.41051	1.51499
ENSG00000153029	MR1	major histocompatibility complex, class I-related [Source:HGNC Symbol;Acc:4975]	14.7859	1.51467
ENSG00000122194	PLG	plasminogen [Source:HGNC Symbol;Acc:9071]	15.7933	1.51437
ENSG00000138138	ATAD1	ATPase family, AAA domain containing 1 [Source:HGNC Symbol;Acc:25903]	24.5674	1.51147
ENSG00000147010	SH3KBP1	SH3-domain kinase binding protein 1 [Source:HGNC Symbol;Acc:13867]	23.2025	1.51142
ENSG00000129084	PSMA1	proteasome (prosome, macropain) subunit, alpha type, 1 [Source:HGNC Symbol;Acc:9530]	9.3265	1.51141
ENSG00000140459	CYP11A1	cytochrome P450, family 11, subfamily A, polypeptide 1 [Source:HGNC Symbol;Acc:2590]	6.82427	1.51136
ENSG00000116128	BCL9	B-cell CLL/lymphoma 9 [Source:HGNC Symbol;Acc:1008]	13.5245	1.51058
ENSG00000241360	PDXP	pyridoxal (pyridoxine, vitamin B6) phosphatase [Source:HGNC Symbol;Acc:30259]	3.25804	1.51033
ENSG00000076641	PAG1	phosphoprotein associated with glycosphingolipid microdomains 1 [Source:HGNC Symbol;Acc:30043]	10.3122	1.50888
ENSG00000071794	HLTF	helicase-like transcription factor [Source:HGNC Symbol;Acc:11099]	9.55397	1.50622
ENSG00000105438	KDELR1	KDEL (Lys-Asp-Glu-Leu) endoplasmic reticulum protein retention receptor 1 [Source:HGNC Symbol;Acc:6304]	1.93799	1.50552
ENSG00000132406	TMEM128	transmembrane protein 128 [Source:HGNC Symbol;Acc:28201]	1.78922	1.50411
ENSG00000133106	EPSTI1	epithelial stromal interaction 1 (breast) [Source:HGNC Symbol;Acc:16465]	27.0241	1.50295
ENSG00000065665	SEC61A2	Sec61 alpha 2 subunit (S. cerevisiae) [Source:HGNC Symbol;Acc:17702]	1.56114	1.5025
ENSG00000137073	UBAP2	ubiquitin associated protein 2 [Source:HGNC Symbol;Acc:14185]	7.84791	1.50239
ENSG00000153015	CWC27	CWC27 spliceosome-associated protein homolog (S. cerevisiae) [Source:HGNC Symbol;Acc:10664]	10.4275	1.50188
ENSG00000151458	ANKRD50	ankyrin repeat domain 50 [Source:HGNC Symbol;Acc:29223]	12.6249	1.50188
ENSG00000107874	CUEDC2	CUE domain containing 2 [Source:HGNC Symbol;Acc:28352]	3.0215	1.50139
ENSG00000149809	TM7SF2	transmembrane 7 superfamily member 2 [Source:HGNC Symbol;Acc:11863]	2.20256	1.50074
ENSG00000178057	NDUFAF3	NADH dehydrogenase (ubiquinone) 1 alpha subcomplex, assembly factor 3 [Source:HGNC Symbol;Acc:29918]	2.58412	1.50046
ENSG00000122882	ECD	ecdysoneless homolog (Drosophila) [Source:HGNC Symbol;Acc:17029]	4.32203	1.5001
ENSG00000105926	MPP6	membrane protein, palmitoylated 6 (MAGUK p55 subfamily member 6) [Source:HGNC Symbol;Acc:18167]	10.2364	1.49943
ENSG00000138823	MTTP	microsomal triglyceride transfer protein [Source:HGNC Symbol;Acc:7467]	1.71409	1.49862
ENSG00000100983	GSS	glutathione synthetase [Source:HGNC Symbol;Acc:4624]	2.41179	1.49857
ENSG00000157593	SLC35B2	solute carrier family 35, member B2 [Source:HGNC Symbol;Acc:16872]	2.14465	1.49841
ENSG00000108561	C1QBP	complement component 1, q subcomponent binding protein [Source:HGNC Symbol;Acc:1243]	4.15143	1.4978
ENSG00000164919	COX6C	cytochrome c oxidase subunit VIc [Source:HGNC Symbol;Acc:2285]	1.52062	1.49773
ENSG00000100290	BIK	BCL2-interacting killer (apoptosis-inducing) [Source:HGNC Symbol;Acc:1051]	5.32293	1.49756
ENSG00000165629	ATP5C1	ATP synthase, H+ transporting, mitochondrial F1 complex, gamma polypeptide 1 [Source:HGNC Symbol;Acc:833]	2.25994	1.49691
ENSG00000127129	EDN2	endothelin 2 [Source:HGNC Symbol;Acc:3177]	11.7719	1.49644
ENSG00000187840	EIF4EBP1	eukaryotic translation initiation factor 4E binding protein 1 [Source:HGNC Symbol;Acc:3288]	2.81599	1.49643
ENSG00000173391	OLR1	oxidized low density lipoprotein (lectin-like) receptor 1 [Source:HGNC Symbol;Acc:8133]	6.17776	1.49635
ENSG00000140009	ESR2	estrogen receptor 2 (ER beta) [Source:HGNC Symbol;Acc:3468]	4.6405	1.49572
ENSG00000214530	STARD10	StAR-related lipid transfer (START) domain containing 10 [Source:HGNC Symbol;Acc:10666]	4.87448	1.49413
ENSG00000112237	CCNC	cyclin C [Source:HGNC Symbol;Acc:1581]	2.24851	1.49331
ENSG00000136840	ST6GALNAC4	ST6 (alpha-N-acetyl-neuraminyl-2,3-beta-galactosyl-1,3)-N-acetylgalactosaminide alpha-2,6-sialyltransferase 4 [Source:HGNC Symbol;Acc:17846]	5.57475	1.49297
ENSG00000213281	NRAS	neuroblastoma RAS viral (v-ras) oncogene homolog [Source:HGNC Symbol;Acc:7989]	7.99414	1.49263
ENSG00000185262	FAM100B	family with sequence similarity 100, member B [Source:HGNC Symbol;Acc:28438]	3.80417	1.49254
ENSG00000136522	MRPL47	mitochondrial ribosomal protein L47 [Source:HGNC Symbol;Acc:16652]	5.63002	1.49246
ENSG00000162972	C2orf47	chromosome 2 open reading frame 47 [Source:HGNC Symbol;Acc:26198]	13.1936	1.49222
ENSG00000149547	EI24	etoposide induced 2.4 mRNA [Source:HGNC Symbol;Acc:13276]	2.63492	1.49185
ENSG00000188001	TPRG1	tumor protein p63 regulated 1 [Source:HGNC Symbol;Acc:24759]	23.5437	1.49004
ENSG00000167434	CA4	carbonic anhydrase IV [Source:HGNC Symbol;Acc:1375]	9.55397	1.49003
ENSG00000090612	ZNF268	zinc finger protein 268 [Source:HGNC Symbol;Acc:13061]	1.76256	1.48951
ENSG00000109670	FBXW7	F-box and WD repeat domain containing 7 [Source:HGNC Symbol;Acc:16712]	23.947	1.48948
ENSG00000148143	ZNF462	zinc finger protein 462 [Source:HGNC Symbol;Acc:21684]	31.4719	1.48888
ENSG00000005102	MEOX1	mesenchyme homeobox 1 [Source:HGNC Symbol;Acc:7013]	18.6373	1.48832
ENSG00000129028	THAP10	THAP domain containing 10 [Source:HGNC Symbol;Acc:23193]	3.15512	1.48748
ENSG00000069812	HES2	hairy and enhancer of split 2 (Drosophila) [Source:HGNC Symbol;Acc:16005]	8.70906	1.48561
ENSG00000170144	HNRNPA3	heterogeneous nuclear ribonucleoprotein A3 [Source:HGNC Symbol;Acc:24941]	4.09456	1.48549
ENSG00000159199	ATP5G1	ATP synthase, H+ transporting, mitochondrial Fo complex, subunit C1 (subunit 9) [Source:HGNC Symbol;Acc:841]	3.24614	1.48372
ENSG00000181061	HIGD1A	HIG1 hypoxia inducible domain family, member 1A [Source:HGNC Symbol;Acc:29527]	2.24359	1.48338
ENSG00000081923	ATP8B1	ATPase, aminophospholipid transporter, class I, type 8B, member 1 [Source:HGNC Symbol;Acc:3706]	24.1124	1.48284
ENSG00000132128	LRRC41	leucine rich repeat containing 41 [Source:HGNC Symbol;Acc:16917]	9.00803	1.47945
ENSG00000184009	ACTG1	actin, gamma 1 [Source:HGNC Symbol;Acc:144]	2.65024	1.47931
ENSG00000136709	WDR33	WD repeat domain 33 [Source:HGNC Symbol;Acc:25651]	14.5584	1.47902
ENSG00000055211	C6orf72	chromosome 6 open reading frame 72 [Source:HGNC Symbol;Acc:21074]	1.70365	1.47878
ENSG00000118418	HMGN3	high mobility group nucleosomal binding domain 3 [Source:HGNC Symbol;Acc:12312]	10.7947	1.47876
ENSG00000103353	UBFD1	ubiquitin family domain containing 1 [Source:HGNC Symbol;Acc:30565]	3.20568	1.47729
ENSG00000069849	ATP1B3	ATPase, Na+/K+ transporting, beta 3 polypeptide [Source:HGNC Symbol;Acc:806]	7.01924	1.47658
ENSG00000065923	SLC9A7	solute carrier family 9 (sodium/hydrogen exchanger), member 7 [Source:HGNC Symbol;Acc:17123]	48.4523	1.4764
ENSG00000145545	SRD5A1	steroid-5-alpha-reductase, alpha polypeptide 1 (3-oxo-5 alpha-steroid delta 4-dehydrogenase alpha 1) [Source:HGNC Symbol;Acc:11284]	9.16401	1.47627
ENSG00000099901	RANBP1	RAN binding protein 1 [Source:HGNC Symbol;Acc:9847]	3.85719	1.47588
ENSG00000151689	INPP1	inositol polyphosphate-1-phosphatase [Source:HGNC Symbol;Acc:6071]	10.0089	1.47579
ENSG00000121957	GPSM2	G-protein signaling modulator 2 [Source:HGNC Symbol;Acc:29501]	1.88149	1.47524
ENSG00000165476	REEP3	receptor accessory protein 3 [Source:HGNC Symbol;Acc:23711]	5.13827	1.47461
ENSG00000103550	C16orf88	chromosome 16 open reading frame 88 [Source:HGNC Symbol;Acc:34404]	2.49873	1.4745
ENSG00000164458	T	T, brachyury homolog (mouse) [Source:HGNC Symbol;Acc:11515]	21.6102	1.47431
ENSG00000099977	DDT	D-dopachrome tautomerase [Source:HGNC Symbol;Acc:2732]	2.64942	1.47428
ENSG00000152782	PANK1	pantothenate kinase 1 [Source:HGNC Symbol;Acc:8598]	11.26	1.47387
ENSG00000125618	PAX8	paired box 8 [Source:HGNC Symbol;Acc:8622]	4.74597	1.47256
ENSG00000149084	HSD17B12	hydroxysteroid (17-beta) dehydrogenase 12 [Source:HGNC Symbol;Acc:18646]	62.7832	1.47238
ENSG00000143156	NME7	non-metastatic cells 7, protein expressed in (nucleoside-diphosphate kinase) [Source:HGNC Symbol;Acc:20461]	28.207	1.47211
ENSG00000111245	MYL2	myosin, light chain 2, regulatory, cardiac, slow [Source:HGNC Symbol;Acc:7583]	1.95611	1.47016
ENSG00000144451	SPAG16	sperm associated antigen 16 [Source:HGNC Symbol;Acc:23225]	34.1213	1.46984
ENSG00000157350	ST3GAL2	ST3 beta-galactoside alpha-2,3-sialyltransferase 2 [Source:HGNC Symbol;Acc:10863]	10.9188	1.46952
ENSG00000173465	SSSCA1	Sjogren syndrome/scleroderma autoantigen 1 [Source:HGNC Symbol;Acc:11328]	1.88808	1.46784
ENSG00000164032	H2AFZ	H2A histone family, member Z [Source:HGNC Symbol;Acc:4741]	2.42231	1.46675
ENSG00000130520	LSM4	LSM4 homolog, U6 small nuclear RNA associated (S. cerevisiae) [Source:HGNC Symbol;Acc:17259]	4.65656	1.46647
ENSG00000139370	SLC15A4	solute carrier family 15, member 4 [Source:HGNC Symbol;Acc:23090]	7.34338	1.46635
ENSG00000173660	UQCRH	ubiquinol-cytochrome c reductase hinge protein [Source:HGNC Symbol;Acc:12590]	8.77406	1.46626
ENSG00000188229	TUBB4B	tubulin, beta 4B class IVb [Source:HGNC Symbol;Acc:20771]	2.83314	1.46568
ENSG00000160781	PAQR6	progestin and adipoQ receptor family member VI [Source:HGNC Symbol;Acc:30132]	2.02628	1.46549
ENSG00000114850	SSR3	signal sequence receptor, gamma (translocon-associated protein gamma) [Source:HGNC Symbol;Acc:11325]	18.198	1.46469
ENSG00000090861	AARS	alanyl-tRNA synthetase [Source:HGNC Symbol;Acc:20]	2.95718	1.46408
ENSG00000162734	PEA15	phosphoprotein enriched in astrocytes 15 [Source:HGNC Symbol;Acc:8822]	2.62195	1.46373
ENSG00000213672	NCKIPSD	NCK interacting protein with SH3 domain [Source:HGNC Symbol;Acc:15486]	3.86556	1.46321
ENSG00000140259	MFAP1	microfibrillar-associated protein 1 [Source:HGNC Symbol;Acc:7032]	2.83286	1.46292
ENSG00000133028	SCO1	SCO cytochrome oxidase deficient homolog 1 (yeast) [Source:HGNC Symbol;Acc:10603]	2.30975	1.46237
ENSG00000105819	PMPCB	peptidase (mitochondrial processing) beta [Source:HGNC Symbol;Acc:9119]	13.1936	1.46189
ENSG00000184220	C3orf26	chromosome 3 open reading frame 26 [Source:HGNC Symbol;Acc:28666]	26.8421	1.46186
ENSG00000141552	ANAPC11	anaphase promoting complex subunit 11 [Source:HGNC Symbol;Acc:14452]	5.17208	1.46144
ENSG00000111843	TMEM14C	transmembrane protein 14C [Source:HGNC Symbol;Acc:20952]	2.54282	1.46044
ENSG00000156831	NSMCE2	non-SMC element 2, MMS21 homolog (S. cerevisiae) [Source:HGNC Symbol;Acc:26513]	26.7121	1.45955
ENSG00000124491	F13A1	coagulation factor XIII, A1 polypeptide [Source:HGNC Symbol;Acc:3531]	15.9233	1.45856
ENSG00000197355	UAP1L1	UDP-N-acteylglucosamine pyrophosphorylase 1-like 1 [Source:HGNC Symbol;Acc:28082]	6.31986	1.45856
ENSG00000168386	FILIP1L	filamin A interacting protein 1-like [Source:HGNC Symbol;Acc:24589]	26.8421	1.45795
ENSG00000167772	ANGPTL4	angiopoietin-like 4 [Source:HGNC Symbol;Acc:16039]	5.91436	1.45786
ENSG00000171827	ZNF570	zinc finger protein 570 [Source:HGNC Symbol;Acc:26416]	1.81397	1.45704
ENSG00000156709	AIFM1	apoptosis-inducing factor, mitochondrion-associated, 1 [Source:HGNC Symbol;Acc:8768]	2.95174	1.45419
ENSG00000139180	NDUFA9	NADH dehydrogenase (ubiquinone) 1 alpha subcomplex, 9, 39kDa [Source:HGNC Symbol;Acc:7693]	3.54862	1.45394
ENSG00000178719	GRINA	glutamate receptor, ionotropic, N-methyl D-aspartate-associated protein 1 (glutamate binding) [Source:HGNC Symbol;Acc:4589]	1.79932	1.4539
ENSG00000107537	PHYH	phytanoyl-CoA 2-hydroxylase [Source:HGNC Symbol;Acc:8940]	5.45941	1.45373
ENSG00000117448	AKR1A1	aldo-keto reductase family 1, member A1 (aldehyde reductase) [Source:HGNC Symbol;Acc:380]	8.3132	1.45343
ENSG00000116731	PRDM2	PR domain containing 2, with ZNF domain [Source:HGNC Symbol;Acc:9347]	9.47369	1.45321
ENSG00000215193	PEX26	peroxisomal biogenesis factor 26 [Source:HGNC Symbol;Acc:22965]	38.8983	1.45189
ENSG00000157764	BRAF	v-raf murine sarcoma viral oncogene homolog B1 [Source:HGNC Symbol;Acc:1097]	16.5299	1.45045
ENSG00000123562	MORF4L2	mortality factor 4 like 2 [Source:HGNC Symbol;Acc:16849]	1.89085	1.44972
ENSG00000167920	TMEM99	transmembrane protein 99 [Source:HGNC Symbol;Acc:28305]	4.19955	1.44948
ENSG00000162694	EXTL2	exostoses (multiple)-like 2 [Source:HGNC Symbol;Acc:3516]	5.95572	1.44868
ENSG00000075218	GTSE1	G-2 and S-phase expressed 1 [Source:HGNC Symbol;Acc:13698]	2.31136	1.44759
ENSG00000100439	ABHD4	abhydrolase domain containing 4 [Source:HGNC Symbol;Acc:20154]	4.09456	1.44633
ENSG00000182866	LCK	lymphocyte-specific protein tyrosine kinase [Source:HGNC Symbol;Acc:6524]	5.5397	1.44606
ENSG00000146416	AIG1	androgen-induced 1 [Source:HGNC Symbol;Acc:21607]	1.93354	1.44541
ENSG00000221886	C5orf54	chromosome 5 open reading frame 54 [Source:HGNC Symbol;Acc:30804]	3.60711	1.44461
ENSG00000103121	C16orf61	chromosome 16 open reading frame 61 [Source:HGNC Symbol;Acc:24447]	6.06601	1.44458
ENSG00000170425	ADORA2B	adenosine A2b receptor [Source:HGNC Symbol;Acc:264]	23.2025	1.44445
ENSG00000111328	CDK2AP1	cyclin-dependent kinase 2 associated protein 1 [Source:HGNC Symbol;Acc:14002]	1.509	1.44408
ENSG00000139163	ETNK1	ethanolamine kinase 1 [Source:HGNC Symbol;Acc:24649]	2.66767	1.44395
ENSG00000047249	ATP6V1H	ATPase, H+ transporting, lysosomal 50/57kDa, V1 subunit H [Source:HGNC Symbol;Acc:18303]	13.6485	1.44352
ENSG00000146701	MDH2	malate dehydrogenase 2, NAD (mitochondrial) [Source:HGNC Symbol;Acc:6971]	6.20388	1.44346
ENSG00000119705	SLIRP	SRA stem-loop interacting RNA binding protein [Source:HGNC Symbol;Acc:20495]	10.9188	1.44214
ENSG00000205208	C4orf46	chromosome 4 open reading frame 46 [Source:HGNC Symbol;Acc:27320]	3.21142	1.44205
ENSG00000165501	LRR1	leucine rich repeat protein 1 [Source:HGNC Symbol;Acc:19742]	1.89661	1.44196
ENSG00000216490	IFI30	interferon, gamma-inducible protein 30 [Source:HGNC Symbol;Acc:5398]	7.85434	1.44067
ENSG00000182749	PAQR7	progestin and adipoQ receptor family member VII [Source:HGNC Symbol;Acc:23146]	4.70116	1.44051
ENSG00000135940	COX5B	cytochrome c oxidase subunit Vb [Source:HGNC Symbol;Acc:2269]	2.30438	1.43945
ENSG00000120533	ENY2	enhancer of yellow 2 homolog (Drosophila) [Source:HGNC Symbol;Acc:24449]	2.41314	1.4392
ENSG00000134480	CCNH	cyclin H [Source:HGNC Symbol;Acc:1594]	5.28881	1.43891
ENSG00000104312	RIPK2	receptor-interacting serine-threonine kinase 2 [Source:HGNC Symbol;Acc:10020]	76.4318	1.43842
ENSG00000153936	HS2ST1	heparan sulfate 2-O-sulfotransferase 1 [Source:HGNC Symbol;Acc:5193]	12.9661	1.43819
ENSG00000168234	TTC39C	tetratricopeptide repeat domain 39C [Source:HGNC Symbol;Acc:26595]	10.2364	1.43785
ENSG00000133101	CCNA1	cyclin A1 [Source:HGNC Symbol;Acc:1577]	6.14184	1.43763
ENSG00000197714	ZNF460	zinc finger protein 460 [Source:HGNC Symbol;Acc:21628]	6.64229	1.43655
ENSG00000163634	THOC7	THO complex 7 homolog (Drosophila) [Source:HGNC Symbol;Acc:29874]	1.94199	1.43643
ENSG00000071909	MYO3B	myosin IIIB [Source:HGNC Symbol;Acc:15576]	72.6784	1.43609
ENSG00000164111	ANXA5	annexin A5 [Source:HGNC Symbol;Acc:543]	14.5584	1.43451
ENSG00000132507	EIF5A	eukaryotic translation initiation factor 5A [Source:HGNC Symbol;Acc:3300]	2.7337	1.43302
ENSG00000100575	TIMM9	translocase of inner mitochondrial membrane 9 homolog (yeast) [Source:HGNC Symbol;Acc:11819]	1.78452	1.43299
ENSG00000164405	UQCRQ	ubiquinol-cytochrome c reductase, complex III subunit VII, 9.5kDa [Source:HGNC Symbol;Acc:29594]	2.13502	1.43282
ENSG00000139679	LPAR6	lysophosphatidic acid receptor 6 [Source:HGNC Symbol;Acc:15520]	14.6722	1.43273
ENSG00000125995	ROMO1	reactive oxygen species modulator 1 [Source:HGNC Symbol;Acc:16185]	1.28203	1.43193
ENSG00000087074	PPP1R15A	protein phosphatase 1, regulatory subunit 15A [Source:HGNC Symbol;Acc:14375]	1.38789	1.43158
ENSG00000162073	PAQR4	progestin and adipoQ receptor family member IV [Source:HGNC Symbol;Acc:26386]	1.81604	1.43052
ENSG00000137522	RNF121	ring finger protein 121 [Source:HGNC Symbol;Acc:21070]	9.21276	1.42928
ENSG00000140465	CYP1A1	cytochrome P450, family 1, subfamily A, polypeptide 1 [Source:HGNC Symbol;Acc:2595]	2.37874	1.42807
ENSG00000093000	NUP50	nucleoporin 50kDa [Source:HGNC Symbol;Acc:8065]	10.6459	1.42798
ENSG00000154124	FAM105B	family with sequence similarity 105, member B [Source:HGNC Symbol;Acc:25118]	9.48214	1.42768
ENSG00000115289	PCGF1	polycomb group ring finger 1 [Source:HGNC Symbol;Acc:17615]	2.4189	1.42663
ENSG00000186073	C15orf41	chromosome 15 open reading frame 41 [Source:HGNC Symbol;Acc:26929]	11.0894	1.42619
ENSG00000166130	IKBIP	IKBKB interacting protein [Source:HGNC Symbol;Acc:26430]	5.45941	1.42464
ENSG00000100075	SLC25A1	solute carrier family 25 (mitochondrial carrier; citrate transporter), member 1 [Source:HGNC Symbol;Acc:10979]	1.57915	1.42411
ENSG00000137642	SORL1	sortilin-related receptor, L(DLR class) A repeats containing [Source:HGNC Symbol;Acc:11185]	19.7904	1.4237
ENSG00000117411	B4GALT2	UDP-Gal:betaGlcNAc beta 1,4- galactosyltransferase, polypeptide 2 [Source:HGNC Symbol;Acc:925]	2.18539	1.4228
ENSG00000116288	PARK7	parkinson protein 7 [Source:HGNC Symbol;Acc:16369]	13.9013	1.42131
ENSG00000125148	MT2A	metallothionein 2A [Source:HGNC Symbol;Acc:7406]	16.6512	1.42111
ENSG00000008294	SPAG9	sperm associated antigen 9 [Source:HGNC Symbol;Acc:14524]	17.2881	1.42053
ENSG00000160213	CSTB	cystatin B (stefin B) [Source:HGNC Symbol;Acc:2482]	2.72971	1.41903
ENSG00000204386	NEU1	sialidase 1 (lysosomal sialidase) [Source:HGNC Symbol;Acc:7758]	2.2253	1.41707
ENSG00000082515	MRPL22	mitochondrial ribosomal protein L22 [Source:HGNC Symbol;Acc:14480]	25.0223	1.41681
ENSG00000167283	ATP5L	ATP synthase, H+ transporting, mitochondrial Fo complex, subunit G [Source:HGNC Symbol;Acc:14247]	11.6987	1.41627
ENSG00000112357	PEX7	peroxisomal biogenesis factor 7 [Source:HGNC Symbol;Acc:8860]	1.8848	1.41494
ENSG00000156467	UQCRB	ubiquinol-cytochrome c reductase binding protein [Source:HGNC Symbol;Acc:12582]	20.0178	1.41458
ENSG00000130204	TOMM40	translocase of outer mitochondrial membrane 40 homolog (yeast) [Source:HGNC Symbol;Acc:18001]	3.95807	1.41344
ENSG00000130382	MLLT1	myeloid/lymphoid or mixed-lineage leukemia (trithorax homolog, Drosophila); translocated to, 1 [Source:HGNC Symbol;Acc:7134]	11.3738	1.41297
ENSG00000146143	PRIM2	primase, DNA, polypeptide 2 (58kDa) [Source:HGNC Symbol;Acc:9370]	10.7672	1.41297
ENSG00000161326	DUSP14	dual specificity phosphatase 14 [Source:HGNC Symbol;Acc:17007]	2.02221	1.41164
ENSG00000177105	RHOG	ras homolog gene family, member G (rho G) [Source:HGNC Symbol;Acc:672]	4.50995	1.41139
ENSG00000175161	CADM2	cell adhesion molecule 2 [Source:HGNC Symbol;Acc:29849]	3.88458	1.41114
ENSG00000168288	MMADHC	methylmalonic aciduria (cobalamin deficiency) cblD type, with homocystinuria [Source:HGNC Symbol;Acc:25221]	9.82694	1.40855
ENSG00000132141	CCT6B	chaperonin containing TCP1, subunit 6B (zeta 2) [Source:HGNC Symbol;Acc:1621]	5.80063	1.40827
ENSG00000151552	QDPR	quinoid dihydropteridine reductase [Source:HGNC Symbol;Acc:9752]	2.46723	1.40767
ENSG00000139684	ESD	esterase D [Source:HGNC Symbol;Acc:3465]	1.87413	1.40724
ENSG00000163001	CCDC104	coiled-coil domain containing 104 [Source:HGNC Symbol;Acc:30540]	1.62228	1.40667
ENSG00000168495	POLR3D	polymerase (RNA) III (DNA directed) polypeptide D, 44kDa [Source:HGNC Symbol;Acc:1080]	1.93976	1.40594
ENSG00000143612	C1orf43	chromosome 1 open reading frame 43 [Source:HGNC Symbol;Acc:29876]	2.90656	1.4054
ENSG00000162882	HAAO	3-hydroxyanthranilate 3,4-dioxygenase [Source:HGNC Symbol;Acc:4796]	9.25067	1.40532
ENSG00000170017	ALCAM	activated leukocyte cell adhesion molecule [Source:HGNC Symbol;Acc:400]	66.8778	1.40454
ENSG00000088832	FKBP1A	FK506 binding protein 1A, 12kDa [Source:HGNC Symbol;Acc:3711]	7.24422	1.40369
ENSG00000101310	SEC23B	Sec23 homolog B (S. cerevisiae) [Source:HGNC Symbol;Acc:10702]	2.45344	1.40344
ENSG00000163807	KIAA1143	KIAA1143 [Source:HGNC Symbol;Acc:29198]	2.76635	1.40312
ENSG00000114686	MRPL3	mitochondrial ribosomal protein L3 [Source:HGNC Symbol;Acc:10379]	2.13141	1.40309
ENSG00000129235	TXNDC17	thioredoxin domain containing 17 [Source:HGNC Symbol;Acc:28218]	10.2364	1.40296
ENSG00000172992	DCAKD	dephospho-CoA kinase domain containing [Source:HGNC Symbol;Acc:26238]	30.368	1.4023
ENSG00000171617	ENC1	ectodermal-neural cortex 1 (with BTB-like domain) [Source:HGNC Symbol;Acc:3345]	22.0326	1.40042
ENSG00000161249	DMKN	dermokine [Source:HGNC Symbol;Acc:25063]	5.68689	1.40039
ENSG00000135446	CDK4	cyclin-dependent kinase 4 [Source:HGNC Symbol;Acc:1773]	3.10883	1.39998
ENSG00000044459	CNTLN	centlein, centrosomal protein [Source:HGNC Symbol;Acc:23432]	11.3738	1.39971
ENSG00000011198	ABHD5	abhydrolase domain containing 5 [Source:HGNC Symbol;Acc:21396]	5.23194	1.39919
ENSG00000138080	EMILIN1	elastin microfibril interfacer 1 [Source:HGNC Symbol;Acc:19880]	2.30863	1.39789
ENSG00000164078	MST1R	macrophage stimulating 1 receptor (c-met-related tyrosine kinase) [Source:HGNC Symbol;Acc:7381]	2.31432	1.39727
ENSG00000075275	CELSR1	cadherin, EGF LAG seven-pass G-type receptor 1 (flamingo homolog, Drosophila) [Source:HGNC Symbol;Acc:1850]	18.744	1.39636
ENSG00000120992	LYPLA1	lysophospholipase I [Source:HGNC Symbol;Acc:6737]	3.32585	1.39626
ENSG00000129007	CALML4	calmodulin-like 4 [Source:HGNC Symbol;Acc:18445]	5.24944	1.39613
ENSG00000086504	MRPL28	mitochondrial ribosomal protein L28 [Source:HGNC Symbol;Acc:14484]	2.70855	1.39526
ENSG00000157617	C2CD2	C2 calcium-dependent domain containing 2 [Source:HGNC Symbol;Acc:1266]	4.72449	1.39505
ENSG00000119509	INVS	inversin [Source:HGNC Symbol;Acc:17870]	7.99414	1.39457
ENSG00000146859	TMEM140	transmembrane protein 140 [Source:HGNC Symbol;Acc:21870]	6.94834	1.39445
ENSG00000091640	SPAG7	sperm associated antigen 7 [Source:HGNC Symbol;Acc:11216]	7.91615	1.39432
ENSG00000110435	PDHX	pyruvate dehydrogenase complex, component X [Source:HGNC Symbol;Acc:21350]	11.9425	1.39357
ENSG00000117594	HSD11B1	hydroxysteroid (11-beta) dehydrogenase 1 [Source:HGNC Symbol;Acc:5208]	15.6958	1.39305
ENSG00000153208	MERTK	c-mer proto-oncogene tyrosine kinase [Source:HGNC Symbol;Acc:7027]	8.96903	1.39282
ENSG00000143198	MGST3	microsomal glutathione S-transferase 3 [Source:HGNC Symbol;Acc:7064]	8.01851	1.3927
ENSG00000080493	SLC4A4	solute carrier family 4, sodium bicarbonate cotransporter, member 4 [Source:HGNC Symbol;Acc:11030]	33.5364	1.39267
ENSG00000073578	SDHA	succinate dehydrogenase complex, subunit A, flavoprotein (Fp) [Source:HGNC Symbol;Acc:10680]	7.73417	1.39257
ENSG00000096092	TMEM14A	transmembrane protein 14A [Source:HGNC Symbol;Acc:21076]	7.64318	1.39252
ENSG00000189043	NDUFA4	NADH dehydrogenase (ubiquinone) 1 alpha subcomplex, 4, 9kDa [Source:HGNC Symbol;Acc:7687]	6.82427	1.39233
ENSG00000104231	ZFAND1	zinc finger, AN1-type domain 1 [Source:HGNC Symbol;Acc:25858]	3.80722	1.39164
ENSG00000072840	EVC	Ellis van Creveld syndrome [Source:HGNC Symbol;Acc:3497]	21.5647	1.39156
ENSG00000130724	CHMP2A	charged multivesicular body protein 2A [Source:HGNC Symbol;Acc:30216]	2.0806	1.39106
ENSG00000148498	PARD3	par-3 partitioning defective 3 homolog (C. elegans) [Source:HGNC Symbol;Acc:16051]	53.6842	1.39105
ENSG00000132199	ENOSF1	enolase superfamily member 1 [Source:HGNC Symbol;Acc:30365]	2.57461	1.39024
ENSG00000172638	EFEMP2	EGF containing fibulin-like extracellular matrix protein 2 [Source:HGNC Symbol;Acc:3219]	1.79508	1.3898
ENSG00000103034	NDRG4	NDRG family member 4 [Source:HGNC Symbol;Acc:14466]	8.18912	1.38931
ENSG00000115042	FAHD2A	fumarylacetoacetate hydrolase domain containing 2A [Source:HGNC Symbol;Acc:24252]	2.41065	1.38807
ENSG00000179593	ALOX15B	arachidonate 15-lipoxygenase, type B [Source:HGNC Symbol;Acc:434]	1.72881	1.38709
ENSG00000158286	RNF207	ring finger protein 207 [Source:HGNC Symbol;Acc:32947]	4.09456	1.38696
ENSG00000169032	MAP2K1	mitogen-activated protein kinase kinase 1 [Source:HGNC Symbol;Acc:6840]	8.70094	1.3864
ENSG00000100916	BRMS1L	breast cancer metastasis-suppressor 1-like [Source:HGNC Symbol;Acc:20512]	7.43087	1.38456
ENSG00000167964	RAB26	RAB26, member RAS oncogene family [Source:HGNC Symbol;Acc:14259]	2.90293	1.38335
ENSG00000087302	C14orf166	chromosome 14 open reading frame 166 [Source:HGNC Symbol;Acc:23169]	1.77227	1.3816
ENSG00000184719	RNLS	renalase, FAD-dependent amine oxidase [Source:HGNC Symbol;Acc:25641]	19.7904	1.3814
ENSG00000117305	HMGCL	3-hydroxymethyl-3-methylglutaryl-CoA lyase [Source:HGNC Symbol;Acc:5005]	5.45941	1.38057
ENSG00000162377	SELRC1	Sel1 repeat containing 1 [Source:HGNC Symbol;Acc:25716]	3.17508	1.37912
ENSG00000141293	SKAP1	src kinase associated phosphoprotein 1 [Source:HGNC Symbol;Acc:15605]	11.2338	1.37845
ENSG00000197548	ATG7	ATG7 autophagy related 7 homolog (S. cerevisiae) [Source:HGNC Symbol;Acc:16935]	15.5593	1.37726
ENSG00000138757	G3BP2	GTPase activating protein (SH3 domain) binding protein 2 [Source:HGNC Symbol;Acc:30291]	3.07092	1.37719
ENSG00000138777	PPA2	pyrophosphatase (inorganic) 2 [Source:HGNC Symbol;Acc:28883]	12.2837	1.37664
ENSG00000156639	ZFAND3	zinc finger, AN1-type domain 3 [Source:HGNC Symbol;Acc:18019]	23.2025	1.37641
ENSG00000250486	C4orf39	chromosome 4 open reading frame 39 [Source:HGNC Symbol;Acc:26466]	2.09047	1.3751
ENSG00000175216	CKAP5	cytoskeleton associated protein 5 [Source:HGNC Symbol;Acc:28959]	2.07353	1.37464
ENSG00000197157	SND1	staphylococcal nuclease and tudor domain containing 1 [Source:HGNC Symbol;Acc:30646]	25.9322	1.37463
ENSG00000158290	CUL4B	cullin 4B [Source:HGNC Symbol;Acc:2555]	2.95718	1.37385
ENSG00000155846	PPARGC1B	peroxisome proliferator-activated receptor gamma, coactivator 1 beta [Source:HGNC Symbol;Acc:30022]	19.9551	1.37381
ENSG00000066855	MTFR1	mitochondrial fission regulator 1 [Source:HGNC Symbol;Acc:29510]	3.88458	1.37373
ENSG00000175322	ZNF519	zinc finger protein 519 [Source:HGNC Symbol;Acc:30574]	3.76369	1.37213
ENSG00000171467	ZNF318	zinc finger protein 318 [Source:HGNC Symbol;Acc:13578]	20.2319	1.37207
ENSG00000100911	PSME2	proteasome (prosome, macropain) activator subunit 2 (PA28 beta) [Source:HGNC Symbol;Acc:9569]	3.39349	1.37182
ENSG00000173848	NET1	neuroepithelial cell transforming 1 [Source:HGNC Symbol;Acc:14592]	7.07242	1.37111
ENSG00000184557	SOCS3	suppressor of cytokine signaling 3 [Source:HGNC Symbol;Acc:19391]	2.22796	1.37059
ENSG00000123416	TUBA1B	tubulin, alpha 1b [Source:HGNC Symbol;Acc:18809]	5.65439	1.37043
ENSG00000136930	PSMB7	proteasome (prosome, macropain) subunit, beta type, 7 [Source:HGNC Symbol;Acc:9544]	4.6795	1.37028
ENSG00000104687	GSR	glutathione reductase [Source:HGNC Symbol;Acc:4623]	14.5584	1.36959
ENSG00000213123	TCTEX1D2	Tctex1 domain containing 2 [Source:HGNC Symbol;Acc:28482]	19.9269	1.36804
ENSG00000173726	TOMM20	translocase of outer mitochondrial membrane 20 homolog (yeast) [Source:HGNC Symbol;Acc:20947]	5.1182	1.3669
ENSG00000082781	ITGB5	integrin, beta 5 [Source:HGNC Symbol;Acc:6160]	39.5807	1.36354
ENSG00000109270	LAMTOR3	late endosomal/lysosomal adaptor, MAPK and MTOR activator 3 [Source:HGNC Symbol;Acc:15606]	1.6453	1.36303
ENSG00000156239	N6AMT1	N-6 adenine-specific DNA methyltransferase 1 (putative) [Source:HGNC Symbol;Acc:16021]	1.96777	1.36281
ENSG00000115364	MRPL19	mitochondrial ribosomal protein L19 [Source:HGNC Symbol;Acc:14052]	2.50223	1.36279
ENSG00000135404	CD63	CD63 molecule [Source:HGNC Symbol;Acc:1692]	3.45845	1.36268
ENSG00000167196	FBXO22	F-box protein 22 [Source:HGNC Symbol;Acc:13593]	1.88164	1.36214
ENSG00000161277	THAP8	THAP domain containing 8 [Source:HGNC Symbol;Acc:23191]	3.14966	1.36187
ENSG00000186603	HPDL	4-hydroxyphenylpyruvate dioxygenase-like [Source:HGNC Symbol;Acc:28242]	7.96164	1.3613
ENSG00000135052	GOLM1	golgi membrane protein 1 [Source:HGNC Symbol;Acc:15451]	36.5098	1.35964
ENSG00000090013	BLVRB	biliverdin reductase B (flavin reductase (NADPH)) [Source:HGNC Symbol;Acc:1063]	3.84314	1.35919
ENSG00000160051	IQCC	IQ motif containing C [Source:HGNC Symbol;Acc:25545]	1.7523	1.35872
ENSG00000075188	NUP37	nucleoporin 37kDa [Source:HGNC Symbol;Acc:29929]	1.86436	1.35834
ENSG00000167863	ATP5H	ATP synthase, H+ transporting, mitochondrial Fo complex, subunit d [Source:HGNC Symbol;Acc:845]	2.3947	1.35803
ENSG00000168993	CPLX1	complexin 1 [Source:HGNC Symbol;Acc:2309]	5.45941	1.3573
ENSG00000102024	PLS3	plastin 3 [Source:HGNC Symbol;Acc:9091]	35.145	1.35715
ENSG00000150667	FSIP1	fibrous sheath interacting protein 1 [Source:HGNC Symbol;Acc:21674]	13.222	1.35706
ENSG00000174442	ZWILCH	Zwilch, kinetochore associated, homolog (Drosophila) [Source:HGNC Symbol;Acc:25468]	24.1124	1.35664
ENSG00000163344	PMVK	phosphomevalonate kinase [Source:HGNC Symbol;Acc:9141]	4.94759	1.35632
ENSG00000135740	SLC9A5	solute carrier family 9 (sodium/hydrogen exchanger), member 5 [Source:HGNC Symbol;Acc:11078]	2.39112	1.35565
ENSG00000165650	PDZD8	PDZ domain containing 8 [Source:HGNC Symbol;Acc:26974]	15.3546	1.35479
ENSG00000166557	TMED3	transmembrane emp24 protein transport domain containing 3 [Source:HGNC Symbol;Acc:28889]	28.6619	1.35473
ENSG00000075914	EXOSC7	exosome component 7 [Source:HGNC Symbol;Acc:28112]	12.0562	1.35449
ENSG00000169515	CCDC8	coiled-coil domain containing 8 [Source:HGNC Symbol;Acc:25367]	3.83865	1.35425
ENSG00000183207	RUVBL2	RuvB-like 2 (E. coli) [Source:HGNC Symbol;Acc:10475]	2.92735	1.35342
ENSG00000100906	NFKBIA	nuclear factor of kappa light polypeptide gene enhancer in B-cells inhibitor, alpha [Source:HGNC Symbol;Acc:7797]	11.8287	1.35176
ENSG00000106682	EIF4H	eukaryotic translation initiation factor 4H [Source:HGNC Symbol;Acc:12741]	2.85103	1.3511
ENSG00000089351	GRAMD1A	GRAM domain containing 1A [Source:HGNC Symbol;Acc:29305]	13.5348	1.35062
ENSG00000151617	EDNRA	endothelin receptor type A [Source:HGNC Symbol;Acc:3179]	12.2837	1.35039
ENSG00000140105	WARS	tryptophanyl-tRNA synthetase [Source:HGNC Symbol;Acc:12729]	6.82427	1.34929
ENSG00000164209	SLC25A46	solute carrier family 25, member 46 [Source:HGNC Symbol;Acc:25198]	23.2025	1.34919
ENSG00000178127	NDUFV2	NADH dehydrogenase (ubiquinone) flavoprotein 2, 24kDa [Source:HGNC Symbol;Acc:7717]	10.2225	1.34816
ENSG00000165283	STOML2	stomatin (EPB72)-like 2 [Source:HGNC Symbol;Acc:14559]	1.52648	1.34664
ENSG00000185753	CXorf38	chromosome X open reading frame 38 [Source:HGNC Symbol;Acc:28589]	1.63782	1.34629
ENSG00000175305	CCNE2	cyclin E2 [Source:HGNC Symbol;Acc:1590]	11.1918	1.34538
ENSG00000110660	SLC35F2	solute carrier family 35, member F2 [Source:HGNC Symbol;Acc:23615]	16.7195	1.34389
ENSG00000180596	HIST1H2BC	histone cluster 1, H2bc [Source:HGNC Symbol;Acc:4757]	6.36931	1.34334
ENSG00000008196	TFAP2B	transcription factor AP-2 beta (activating enhancer binding protein 2 beta) [Source:HGNC Symbol;Acc:11743]	2.34399	1.34278
ENSG00000134107	BHLHE40	basic helix-loop-helix family, member e40 [Source:HGNC Symbol;Acc:1046]	17.7431	1.34209
ENSG00000070770	CSNK2A2	casein kinase 2, alpha prime polypeptide [Source:HGNC Symbol;Acc:2459]	6.65366	1.3418
ENSG00000198355	PIM3	pim-3 oncogene [Source:HGNC Symbol;Acc:19310]	2.00385	1.34062
ENSG00000163694	RBM47	RNA binding motif protein 47 [Source:HGNC Symbol;Acc:30358]	54.3212	1.33993
ENSG00000120820	GLT8D2	glycosyltransferase 8 domain containing 2 [Source:HGNC Symbol;Acc:24890]	19.5629	1.33963
ENSG00000142627	EPHA2	EPH receptor A2 [Source:HGNC Symbol;Acc:3386]	5.83165	1.33897
ENSG00000084754	HADHA	hydroxyacyl-CoA dehydrogenase/3-ketoacyl-CoA thiolase/enoyl-CoA hydratase (trifunctional protein), alpha subunit [Source:HGNC Symbol;Acc:4801]	3.02217	1.33869
ENSG00000206579	XKR4	XK, Kell blood group complex subunit-related family, member 4 [Source:HGNC Symbol;Acc:29394]	49.1347	1.33854
ENSG00000175264	CHST1	carbohydrate (keratan sulfate Gal-6) sulfotransferase 1 [Source:HGNC Symbol;Acc:1969]	13.6485	1.33834
ENSG00000062716	VMP1	vacuole membrane protein 1 [Source:HGNC Symbol;Acc:29559]	20.1316	1.33802
ENSG00000166197	NOLC1	nucleolar and coiled-body phosphoprotein 1 [Source:HGNC Symbol;Acc:15608]	5.03946	1.33794
ENSG00000109103	UNC119	unc-119 homolog (C. elegans) [Source:HGNC Symbol;Acc:12565]	2.42641	1.33787
ENSG00000160284	C21orf56	chromosome 21 open reading frame 56 [Source:HGNC Symbol;Acc:1298]	1.92999	1.33733
ENSG00000081870	HSPB11	heat shock protein family B (small), member 11 [Source:HGNC Symbol;Acc:25019]	2.47478	1.33733
ENSG00000198836	OPA1	optic atrophy 1 (autosomal dominant) [Source:HGNC Symbol;Acc:8140]	16.6512	1.33647
ENSG00000100319	ZMAT5	zinc finger, matrin-type 5 [Source:HGNC Symbol;Acc:28046]	3.66804	1.33619
ENSG00000154723	ATP5J	ATP synthase, H+ transporting, mitochondrial Fo complex, subunit F6 [Source:HGNC Symbol;Acc:847]	2.80239	1.33476
ENSG00000166920	C15orf48	chromosome 15 open reading frame 48 [Source:HGNC Symbol;Acc:29898]	12.2837	1.33282
ENSG00000183150	GPR19	G protein-coupled receptor 19 [Source:HGNC Symbol;Acc:4473]	16.2542	1.33233
ENSG00000104812	GYS1	glycogen synthase 1 (muscle) [Source:HGNC Symbol;Acc:4706]	22.5201	1.33221
ENSG00000174886	NDUFA11	NADH dehydrogenase (ubiquinone) 1 alpha subcomplex, 11, 14.7kDa [Source:HGNC Symbol;Acc:20371]	12.9661	1.33217
ENSG00000185664	PMEL	premelanosome protein [Source:HGNC Symbol;Acc:10880]	4.09456	1.33212
ENSG00000169436	COL22A1	collagen, type XXII, alpha 1 [Source:HGNC Symbol;Acc:22989]	8.18912	1.33164
ENSG00000087299	L2HGDH	L-2-hydroxyglutarate dehydrogenase [Source:HGNC Symbol;Acc:20499]	2.62472	1.33129
ENSG00000128165	ADM2	adrenomedullin 2 [Source:HGNC Symbol;Acc:28898]	1.87667	1.33091
ENSG00000120137	PANK3	pantothenate kinase 3 [Source:HGNC Symbol;Acc:19365]	18.328	1.33025
ENSG00000040933	INPP4A	inositol polyphosphate-4-phosphatase, type I, 107kDa [Source:HGNC Symbol;Acc:6074]	17.1289	1.33018
ENSG00000141564	RPTOR	regulatory associated protein of MTOR, complex 1 [Source:HGNC Symbol;Acc:30287]	20.3678	1.32938
ENSG00000115109	EPB41L5	erythrocyte membrane protein band 4.1 like 5 [Source:HGNC Symbol;Acc:19819]	6.82427	1.32936
ENSG00000091483	FH	fumarate hydratase [Source:HGNC Symbol;Acc:3700]	6.48305	1.3285
ENSG00000176261	ZBTB8OS	zinc finger and BTB domain containing 8 opposite strand [Source:HGNC Symbol;Acc:24094]	22.5201	1.32847
ENSG00000141367	CLTC	clathrin, heavy chain (Hc) [Source:HGNC Symbol;Acc:2092]	6.14184	1.32821
ENSG00000076604	TRAF4	TNF receptor-associated factor 4 [Source:HGNC Symbol;Acc:12034]	2.38017	1.32818
ENSG00000124678	TCP11	t-complex 11 homolog (mouse) [Source:HGNC Symbol;Acc:11658]	10.9188	1.32807
ENSG00000115504	EHBP1	EH domain binding protein 1 [Source:HGNC Symbol;Acc:29144]	24.5674	1.32729
ENSG00000184992	BRI3BP	BRI3 binding protein [Source:HGNC Symbol;Acc:14251]	1.64111	1.32727
ENSG00000106399	RPA3	replication protein A3, 14kDa [Source:HGNC Symbol;Acc:10291]	13.7535	1.32718
ENSG00000204178	TMEM57	transmembrane protein 57 [Source:HGNC Symbol;Acc:25572]	30.2217	1.32547
ENSG00000173457	PPP1R14B	protein phosphatase 1, regulatory (inhibitor) subunit 14B [Source:HGNC Symbol;Acc:9057]	2.50301	1.3235
ENSG00000079459	FDFT1	farnesyl-diphosphate farnesyltransferase 1 [Source:HGNC Symbol;Acc:3629]	16.7682	1.32269
ENSG00000159788	RGS12	regulator of G-protein signaling 12 [Source:HGNC Symbol;Acc:9994]	8.73506	1.32245
ENSG00000126934	MAP2K2	mitogen-activated protein kinase kinase 2 [Source:HGNC Symbol;Acc:6842]	5.68689	1.32226
ENSG00000149089	APIP	APAF1 interacting protein [Source:HGNC Symbol;Acc:17581]	6.82427	1.32224
ENSG00000204435	CSNK2B	casein kinase 2, beta polypeptide [Source:HGNC Symbol;Acc:2460]	3.35964	1.32202
ENSG00000077380	DYNC1I2	dynein, cytoplasmic 1, intermediate chain 2 [Source:HGNC Symbol;Acc:2964]	9.21276	1.32162
ENSG00000077514	POLD3	polymerase (DNA-directed), delta 3, accessory subunit [Source:HGNC Symbol;Acc:20932]	14.8184	1.3214
ENSG00000146350	C6orf170	chromosome 6 open reading frame 170 [Source:HGNC Symbol;Acc:21485]	10.5094	1.3206
ENSG00000152484	USP12	ubiquitin specific peptidase 12 [Source:HGNC Symbol;Acc:20485]	12.7386	1.32058
ENSG00000173273	TNKS	tankyrase, TRF1-interacting ankyrin-related ADP-ribose polymerase [Source:HGNC Symbol;Acc:11941]	11.8937	1.31987
ENSG00000109762	SNX25	sorting nexin 25 [Source:HGNC Symbol;Acc:21883]	26.7942	1.31983
ENSG00000164116	GUCY1A3	guanylate cyclase 1, soluble, alpha 3 [Source:HGNC Symbol;Acc:4685]	28.6619	1.31955
ENSG00000258429	PDF	peptide deformylase (mitochondrial) [Source:HGNC Symbol;Acc:30012]	2.98662	1.31941
ENSG00000077549	CAPZB	capping protein (actin filament) muscle Z-line, beta [Source:HGNC Symbol;Acc:1491]	7.77966	1.31813
ENSG00000088766	CRLS1	cardiolipin synthase 1 [Source:HGNC Symbol;Acc:16148]	2.60722	1.31673
ENSG00000246705	H2AFJ	H2A histone family, member J [Source:HGNC Symbol;Acc:14456]	1.23713	1.3158
ENSG00000004779	NDUFAB1	NADH dehydrogenase (ubiquinone) 1, alpha/beta subcomplex, 1, 8kDa [Source:HGNC Symbol;Acc:7694]	2.05137	1.31517
ENSG00000141627	DYM	dymeclin [Source:HGNC Symbol;Acc:21317]	23.9532	1.31365
ENSG00000258289	CHURC1	churchill domain containing 1 [Source:HGNC Symbol;Acc:20099]	4.03522	1.31359
ENSG00000006282	SPATA20	spermatogenesis associated 20 [Source:HGNC Symbol;Acc:26125]	2.07795	1.31263
ENSG00000109475	RPL34	ribosomal protein L34 [Source:HGNC Symbol;Acc:10340]	7.96164	1.3117
ENSG00000112249	ASCC3	activating signal cointegrator 1 complex subunit 3 [Source:HGNC Symbol;Acc:18697]	8.60907	1.31092
ENSG00000100883	SRP54	signal recognition particle 54kDa [Source:HGNC Symbol;Acc:11301]	12.9661	1.3108
ENSG00000056050	C4orf27	chromosome 4 open reading frame 27 [Source:HGNC Symbol;Acc:26051]	1.67305	1.3107
ENSG00000164978	NUDT2	nudix (nucleoside diphosphate linked moiety X)-type motif 2 [Source:HGNC Symbol;Acc:8049]	2.66767	1.31059
ENSG00000181789	COPG	coatomer protein complex, subunit gamma [Source:HGNC Symbol;Acc:2236]	5.45941	1.31052
ENSG00000131188	PRR7	proline rich 7 (synaptic) [Source:HGNC Symbol;Acc:28130]	1.75252	1.31042
ENSG00000196498	NCOR2	nuclear receptor corepressor 2 [Source:HGNC Symbol;Acc:7673]	7.05174	1.31009
ENSG00000165752	STK32C	serine/threonine kinase 32C [Source:HGNC Symbol;Acc:21332]	20.6678	1.31004
ENSG00000070081	NUCB2	nucleobindin 2 [Source:HGNC Symbol;Acc:8044]	31.3916	1.3097
ENSG00000122643	NT5C3	5'-nucleotidase, cytosolic III [Source:HGNC Symbol;Acc:17820]	12.9661	1.3092
ENSG00000107719	KIAA1274	KIAA1274 [Source:HGNC Symbol;Acc:23530]	10.2364	1.30823
ENSG00000147677	EIF3H	eukaryotic translation initiation factor 3, subunit H [Source:HGNC Symbol;Acc:3273]	18.9563	1.30792
ENSG00000167236	CCL23	chemokine (C-C motif) ligand 23 [Source:HGNC Symbol;Acc:10622]	2.06121	1.30738
ENSG00000151503	NCAPD3	non-SMC condensin II complex, subunit D3 [Source:HGNC Symbol;Acc:28952]	1.6087	1.30622
ENSG00000131871	SELS	Selenoprotein S [Source:UniProtKB/Swiss-Prot;Acc:Q9BQE4]	21.4282	1.30615
ENSG00000196843	ARID5A	AT rich interactive domain 5A (MRF1-like) [Source:HGNC Symbol;Acc:17361]	2.47696	1.30542
ENSG00000138785	INTS12	integrator complex subunit 12 [Source:HGNC Symbol;Acc:25067]	18.4255	1.30488
ENSG00000166292	TMEM100	transmembrane protein 100 [Source:HGNC Symbol;Acc:25607]	6.82427	1.30462
ENSG00000006704	GTF2IRD1	GTF2I repeat domain containing 1 [Source:HGNC Symbol;Acc:4661]	15.2234	1.30441
ENSG00000141424	SLC39A6	solute carrier family 39 (zinc transporter), member 6 [Source:HGNC Symbol;Acc:18607]	4.6405	1.30293
ENSG00000165655	ZNF503	zinc finger protein 503 [Source:HGNC Symbol;Acc:23589]	5.91436	1.30254
ENSG00000114120	SLC25A36	solute carrier family 25, member 36 [Source:HGNC Symbol;Acc:25554]	4.60638	1.30211
ENSG00000122873	CISD1	CDGSH iron sulfur domain 1 [Source:HGNC Symbol;Acc:30880]	4.32988	1.30192
ENSG00000119715	ESRRB	estrogen-related receptor beta [Source:HGNC Symbol;Acc:3473]	18.653	1.30161
ENSG00000136738	STAM	signal transducing adaptor molecule (SH3 domain and ITAM motif) 1 [Source:HGNC Symbol;Acc:11357]	10.0658	1.30147
ENSG00000176732	PFN4	profilin family, member 4 [Source:HGNC Symbol;Acc:31103]	1.9301	1.3013
ENSG00000184840	TMED9	transmembrane emp24 protein transport domain containing 9 [Source:HGNC Symbol;Acc:24878]	3.21142	1.30117
ENSG00000122970	IFT81	intraflagellar transport 81 homolog (Chlamydomonas) [Source:HGNC Symbol;Acc:14313]	9.281	1.30099
ENSG00000184575	XPOT	exportin, tRNA (nuclear export receptor for tRNAs) [Source:HGNC Symbol;Acc:12826]	2.55245	1.30084
ENSG00000010292	NCAPD2	non-SMC condensin I complex, subunit D2 [Source:HGNC Symbol;Acc:24305]	2.14264	1.30067
ENSG00000163882	POLR2H	polymerase (RNA) II (DNA directed) polypeptide H [Source:HGNC Symbol;Acc:9195]	1.88436	1.3002
ENSG00000135040	NAA35	N(alpha)-acetyltransferase 35, NatC auxiliary subunit [Source:HGNC Symbol;Acc:24340]	2.49962	1.29955
ENSG00000184260	HIST2H2AC	histone cluster 2, H2ac [Source:HGNC Symbol;Acc:4738]	2.37167	1.2984
ENSG00000165118	C9orf64	chromosome 9 open reading frame 64 [Source:HGNC Symbol;Acc:28144]	1.62076	1.2975
ENSG00000185010	F8	coagulation factor VIII, procoagulant component [Source:HGNC Symbol;Acc:3546]	15.0937	1.29727
ENSG00000155959	VBP1	von Hippel-Lindau binding protein 1 [Source:HGNC Symbol;Acc:12662]	10.1389	1.29701
ENSG00000153561	RMND5A	required for meiotic nuclear division 5 homolog A (S. cerevisiae) [Source:HGNC Symbol;Acc:25850]	1.7529	1.29681
ENSG00000101210	EEF1A2	eukaryotic translation elongation factor 1 alpha 2 [Source:HGNC Symbol;Acc:3192]	4.26517	1.29575
ENSG00000165392	WRN	Werner syndrome, RecQ helicase-like [Source:HGNC Symbol;Acc:12791]	7.27922	1.29532
ENSG00000205861	C1QTNF9B-AS1	C1QTNF9B antisense RNA 1 (non-protein coding) [Source:HGNC Symbol;Acc:39839]	2.43562	1.2942
ENSG00000112992	NNT	nicotinamide nucleotide transhydrogenase [Source:HGNC Symbol;Acc:7863]	6.59679	1.29349
ENSG00000100554	ATP6V1D	ATPase, H+ transporting, lysosomal 34kDa, V1 subunit D [Source:HGNC Symbol;Acc:13527]	2.38753	1.29335
ENSG00000119922	IFIT2	interferon-induced protein with tetratricopeptide repeats 2 [Source:HGNC Symbol;Acc:5409]	3.79126	1.29216
ENSG00000168610	STAT3	signal transducer and activator of transcription 3 (acute-phase response factor) [Source:HGNC Symbol;Acc:11364]	19.5897	1.29176
ENSG00000155906	RMND1	required for meiotic nuclear division 1 homolog (S. cerevisiae) [Source:HGNC Symbol;Acc:21176]	4.60638	1.29168
ENSG00000110721	CHKA	choline kinase alpha [Source:HGNC Symbol;Acc:1937]	7.69281	1.2909
ENSG00000125484	GTF3C4	general transcription factor IIIC, polypeptide 4, 90kDa [Source:HGNC Symbol;Acc:4667]	7.60418	1.2905
ENSG00000142657	PGD	phosphogluconate dehydrogenase [Source:HGNC Symbol;Acc:8891]	2.15781	1.29019
ENSG00000112210	RAB23	RAB23, member RAS oncogene family [Source:HGNC Symbol;Acc:14263]	11.6013	1.2893
ENSG00000107014	RLN2	relaxin 2 [Source:HGNC Symbol;Acc:10027]	17.0607	1.28911
ENSG00000121940	CLCC1	chloride channel CLIC-like 1 [Source:HGNC Symbol;Acc:29675]	2.58604	1.28898
ENSG00000167123	CERCAM	cerebral endothelial cell adhesion molecule [Source:HGNC Symbol;Acc:23723]	1.50517	1.28857
ENSG00000197620	CXorf40A	chromosome X open reading frame 40A [Source:HGNC Symbol;Acc:28089]	2.22027	1.28843
ENSG00000170310	STX8	syntaxin 8 [Source:HGNC Symbol;Acc:11443]	13.9215	1.28566
ENSG00000143870	PDIA6	protein disulfide isomerase family A, member 6 [Source:HGNC Symbol;Acc:30168]	2.67511	1.28502
ENSG00000131142	CCL25	chemokine (C-C motif) ligand 25 [Source:HGNC Symbol;Acc:10624]	6.27832	1.28481
ENSG00000204160	ZDHHC18	zinc finger, DHHC-type containing 18 [Source:HGNC Symbol;Acc:20712]	5.87937	1.2848
ENSG00000157637	SLC38A10	solute carrier family 38, member 10 [Source:HGNC Symbol;Acc:28237]	4.96008	1.28445
ENSG00000186197	EDARADD	EDAR-associated death domain [Source:HGNC Symbol;Acc:14341]	26.8421	1.28322
ENSG00000131828	PDHA1	pyruvate dehydrogenase (lipoamide) alpha 1 [Source:HGNC Symbol;Acc:8806]	2.58347	1.28309
ENSG00000132423	COQ3	coenzyme Q3 homolog, methyltransferase (S. cerevisiae) [Source:HGNC Symbol;Acc:18175]	11.3738	1.28294
ENSG00000242110	AMACR	alpha-methylacyl-CoA racemase [Source:HGNC Symbol;Acc:451]	2.16102	1.2823
ENSG00000166598	HSP90B1	heat shock protein 90kDa beta (Grp94), member 1 [Source:HGNC Symbol;Acc:12028]	11.3088	1.28219
ENSG00000102531	FNDC3A	fibronectin type III domain containing 3A [Source:HGNC Symbol;Acc:20296]	11.8287	1.28202
ENSG00000185745	IFIT1	interferon-induced protein with tetratricopeptide repeats 1 [Source:HGNC Symbol;Acc:5407]	2.93968	1.28171
ENSG00000113368	LMNB1	lamin B1 [Source:HGNC Symbol;Acc:6637]	10.0089	1.28162
ENSG00000131386	GALNTL2	UDP-N-acetyl-alpha-D-galactosamine:polypeptide N-acetylgalactosaminyltransferase-like 2 [Source:HGNC Symbol;Acc:21531]	12.6249	1.28109
ENSG00000130731	Z84479.1	UPF0585 protein C16orf13 [Source:UniProtKB/Swiss-Prot;Acc:Q96S19]	1.74981	1.28002
ENSG00000171970	ZNF57	zinc finger protein 57 [Source:HGNC Symbol;Acc:13125]	2.84344	1.27961
ENSG00000205544	C17orf61	chromosome 17 open reading frame 61 [Source:HGNC Symbol;Acc:28618]	1.31346	1.27883
ENSG00000042286	AIFM2	apoptosis-inducing factor, mitochondrion-associated, 2 [Source:HGNC Symbol;Acc:21411]	19.6766	1.27774
ENSG00000164051	CCDC51	coiled-coil domain containing 51 [Source:HGNC Symbol;Acc:25714]	4.49599	1.27676
ENSG00000103310	ZP2	zona pellucida glycoprotein 2 (sperm receptor) [Source:HGNC Symbol;Acc:13188]	3.21142	1.27663
ENSG00000100209	HSCB	HscB iron-sulfur cluster co-chaperone homolog (E. coli) [Source:HGNC Symbol;Acc:28913]	17.5022	1.27596
ENSG00000164751	PEX2	peroxisomal biogenesis factor 2 [Source:HGNC Symbol;Acc:9717]	31.5866	1.27528
ENSG00000089682	RBM41	RNA binding motif protein 41 [Source:HGNC Symbol;Acc:25617]	1.92962	1.27522
ENSG00000168264	IRF2BP2	interferon regulatory factor 2 binding protein 2 [Source:HGNC Symbol;Acc:21729]	6.96075	1.27406
ENSG00000105355	PLIN3	perilipin 3 [Source:HGNC Symbol;Acc:16893]	34.1213	1.27397
ENSG00000113569	NUP155	nucleoporin 155kDa [Source:HGNC Symbol;Acc:8063]	2.56547	1.27191
ENSG00000072954	TMEM38A	transmembrane protein 38A [Source:HGNC Symbol;Acc:28462]	2.81501	1.27171
ENSG00000092871	RFFL	ring finger and FYVE-like domain containing 1 [Source:HGNC Symbol;Acc:24821]	17.8406	1.2717
ENSG00000136122	BORA	bora, aurora kinase A activator [Source:HGNC Symbol;Acc:24724]	2.63089	1.27161
ENSG00000137225	CAPN11	calpain 11 [Source:HGNC Symbol;Acc:1478]	12.9661	1.27037
ENSG00000115317	HTRA2	HtrA serine peptidase 2 [Source:HGNC Symbol;Acc:14348]	3.49402	1.27027
ENSG00000128590	DNAJB9	DnaJ (Hsp40) homolog, subfamily B, member 9 [Source:HGNC Symbol;Acc:6968]	4.24621	1.27023
ENSG00000198911	SREBF2	sterol regulatory element binding transcription factor 2 [Source:HGNC Symbol;Acc:11290]	4.73907	1.27004
ENSG00000144655	CSRNP1	cysteine-serine-rich nuclear protein 1 [Source:HGNC Symbol;Acc:14300]	2.91704	1.26983
ENSG00000015592	STMN4	stathmin-like 4 [Source:HGNC Symbol;Acc:16078]	4.01427	1.2694
ENSG00000181924	CHCHD8	coiled-coil-helix-coiled-coil-helix domain containing 8 [Source:HGNC Symbol;Acc:24604]	3.41882	1.26886
ENSG00000129484	PARP2	poly (ADP-ribose) polymerase 2 [Source:HGNC Symbol;Acc:272]	2.47809	1.26875
ENSG00000068079	IFI35	interferon-induced protein 35 [Source:HGNC Symbol;Acc:5399]	2.0266	1.26864
ENSG00000161800	RACGAP1	Rac GTPase activating protein 1 [Source:HGNC Symbol;Acc:9804]	4.70116	1.26757
ENSG00000048991	R3HDM1	R3H domain containing 1 [Source:HGNC Symbol;Acc:9757]	30.4817	1.26716
ENSG00000120526	NUDCD1	NudC domain containing 1 [Source:HGNC Symbol;Acc:24306]	31.3916	1.26661
ENSG00000085514	PILRA	paired immunoglobin-like type 2 receptor alpha [Source:HGNC Symbol;Acc:20396]	7.85487	1.26577
ENSG00000106049	HIBADH	3-hydroxyisobutyrate dehydrogenase [Source:HGNC Symbol;Acc:4907]	6.14184	1.26428
ENSG00000104517	UBR5	ubiquitin protein ligase E3 component n-recognin 5 [Source:HGNC Symbol;Acc:16806]	12.9661	1.26397
ENSG00000145050	MANF	mesencephalic astrocyte-derived neurotrophic factor [Source:HGNC Symbol;Acc:15461]	3.29647	1.26288
ENSG00000145103	ILDR1	immunoglobulin-like domain containing receptor 1 [Source:HGNC Symbol;Acc:28741]	9.72458	1.26236
ENSG00000257218	GATC	GatC-like protein [Source:UniProtKB/Swiss-Prot;Acc:O43716]	2.89028	1.26236
ENSG00000138386	NAB1	NGFI-A binding protein 1 (EGR1 binding protein 1) [Source:HGNC Symbol;Acc:7626]	9.55397	1.26229
ENSG00000206567	AC022007.5		1.36485	1.26188
ENSG00000143742	SRP9	signal recognition particle 9kDa [Source:HGNC Symbol;Acc:11304]	3.79126	1.26081
ENSG00000103018	CYB5B	cytochrome b5 type B (outer mitochondrial membrane) [Source:HGNC Symbol;Acc:24374]	21.1552	1.26075
ENSG00000196531	NACA	nascent polypeptide-associated complex alpha subunit [Source:HGNC Symbol;Acc:7629]	7.73417	1.26038
ENSG00000164934	DCAF13	DDB1 and CUL4 associated factor 13 [Source:HGNC Symbol;Acc:24535]	30.0268	1.25931
ENSG00000167779	IGFBP6	insulin-like growth factor binding protein 6 [Source:HGNC Symbol;Acc:5475]	1.29692	1.25926
ENSG00000163605	PPP4R2	protein phosphatase 4, regulatory subunit 2 [Source:HGNC Symbol;Acc:18296]	2.35992	1.25911
ENSG00000058804	TMEM48	transmembrane protein 48 [Source:HGNC Symbol;Acc:25525]	6.59679	1.25843
ENSG00000020256	ZFP64	zinc finger protein 64 homolog (mouse) [Source:HGNC Symbol;Acc:15940]	26.6146	1.25667
ENSG00000175575	PAAF1	proteasomal ATPase-associated factor 1 [Source:HGNC Symbol;Acc:25687]	3.41882	1.25633
[truncated: 5,362 more rows]
