# Supplementary material for: Epstein–Barr virus-mediated transformation of B cells induces global chromatin changes independent to the acquisition of proliferation
Source: Nucleic Acids Res. 2013 Oct 3;42(1):249–63. doi: 10.1093/nar/gkt886 (PMC3874198; doi:10.1093/nar/gkt886)
Supplement: Supplementary Data [file supp_gkt886_Supplementary_Table_3.xls]

## Sheet: H3K9m3
Supplementary Table 3. Unique genomic sites displaying differential enrichment for H3K9me3 (sheet 1) and H3K27me3 (sheet 2) between RBLs and LCLs
Chromosome	Location Start	Location End	Name	Score: (-log10 q-value)
chr2	33091665	33092139	site_4499	-154.96
chr4	49655038	49657483	site_5373	-127.98
chr7	57550461	57551211	site_5877	-114.87
chr21	11186024	11186914	site_4901	-109.73
chr2	89876482	89878369	site_4558	-108.99
chr4	49093133	49095082	site_5297	-106.85
chr4	190943279	190943822	site_5479	-105.17
chr10	42354843	42356696	site_3054	-99.46
chr10	42381296	42382578	site_3073	-98.48
chr2	89872761	89875083	site_4556	-96.34
chr4	49152107	49153149	site_5337	-95.9
chr10	38781106	38789974	site_2935	-95.79
chr10	38774837	38776383	site_2930	-94.89
chr21	10780767	10798636	site_4825	-93.72
chr20	29829223	29829883	site_4718	-92.39
chr22	18878092	18878600	site_4976	-84.71
chr7	64953836	64955096	site_6069	-80.85
chr2	89860073	89860769	site_4542	-80.45
chr4	49637523	49637721	site_5354	-80.37
chr4	49653102	49653859	site_5371	-79.18
chr5	113492998	113493193	site_5638	-79.08
chr2	89870482	89871327	site_4553	-78.31
chr21	10840312	10843637	site_4848	-78.16
chr21	10843806	10844408	site_4849	-77.95
chr4	49119859	49120296	site_5321	-77.47
chr4	49637137	49637362	site_5353	-77.46
chr7	57545696	57546899	site_5874	-76.75
chr5	49405744	49405895	site_5548	-76.43
chr8	46841188	46841569	site_6173	-76.33
chr2	89866533	89867442	site_4549	-75.96
chr1	142535310	142537952	site_2772	-75.48
chr20	29815748	29817033	site_4708	-75.48
chr21	10850353	10851825	site_4854	-75.28
chr21	10802042	10804091	site_4829	-73.13
chr16	33898090	33900194	site_3765	-72.84
chr10	42809145	42813436	site_3105	-72.43
chr21	10833574	10836759	site_4845	-72.35
chr21	10855746	10856088	site_4857	-72.24
chr10	42378738	42379208	site_3071	-72.19
chr10	38805957	38809289	site_2946	-72.11
chr21	10804831	10805635	site_4831	-72.11
chr9	72653178	72653485	site_6292	-72.09
chr2	89875765	89875984	site_4557	-71.19
chr10	38795788	38798740	site_2942	-71.07
chr2	89856399	89859473	site_4540	-70.86
chr21	10849857	10850316	site_4853	-70.7
chr1	4363031	4363334	site_2671	-70.35
chr4	49653950	49654989	site_5372	-70.24
chr2	89864793	89865909	site_4548	-70.12
chr10	42815536	42816867	site_3107	-69.86
chr20	29827682	29829045	site_4717	-69.85
chr21	10819611	10821558	site_4837	-68.47
chr10	42806934	42807803	site_3103	-67.46
chr7	57554027	57554360	site_5880	-67.46
chr21	10777862	10780717	site_4824	-66.81
chr1	224201503	224201860	site_2861	-66.65
chr21	10805686	10806795	site_4832	-66.1
chr10	38871479	38872021	site_2952	-66.09
chr20	29819314	29824964	site_4712	-65.87
chr4	49635346	49635877	site_5350	-65.81
chr10	39105828	39106280	site_2995	-65.75
chr16	33870794	33871487	site_3738	-65.75
chr21	10830132	10831389	site_4841	-65.48
chr4	49120458	49120816	site_5322	-65.36
chr21	10775454	10777599	site_4823	-64.94
chr7	57992780	57992975	site_5902	-64.86
chr1	149033079	149035255	site_2797	-64.83
chr20	29803963	29806107	site_4695	-64.8
chr10	42800139	42801369	site_3099	-64.53
chr4	49657528	49659480	site_5374	-64.27
chr5	46340863	46341102	site_5522	-64.25
chr10	42368728	42369189	site_3064	-63.6
chr4	49099762	49099963	site_5300	-63.02
chr10	38872295	38875312	site_2953	-63.01
chr1	224199287	224199906	site_2859	-62.86
chr10	42357126	42357925	site_3055	-62.56
chr4	49120990	49123256	site_5323	-62.54
chr4	49644523	49645198	site_5362	-62.23
chr4	49158303	49158654	site_5342	-62.2
chr10	38777783	38778021	site_2932	-62.04
chr4	49148496	49148809	site_5333	-61.81
chr2	89868922	89869578	site_4551	-61.7
chr10	38778479	38780971	site_2934	-61.55
chr1	121386131	121386427	site_2765	-61
chr4	49147208	49147824	site_5331	-60.82
chr10	42807842	42809013	site_3104	-60.49
chr10	42363895	42364359	site_3062	-60.28
chr7	61785441	61792006	site_5969	-60.18
chr10	42361546	42362022	site_3059	-59.66
chr7	61779370	61780285	site_5961	-59.61
chr4	49639955	49640539	site_5358	-59.59
chr7	61739459	61741783	site_5947	-59.57
chr7	57546964	57549092	site_5875	-59.23
chr22	18717991	18718304	site_4975	-59.18
chr10	42802117	42805382	site_3101	-58.31
chr10	39091996	39094200	site_2983	-58.13
chr21	10806956	10809493	site_4833	-58.08
chr21	10809635	10816881	site_4834	-58.06
chr7	61980908	61981349	site_6001	-58.04
chr10	38792355	38794201	site_2939	-57.87
chr21	10836801	10838930	site_4846	-57.8
chr7	61799227	61801087	site_5977	-57.8
chr10	39151787	39152368	site_3048	-57.39
chr2	89863620	89864212	site_4547	-57.39
chr10	38776650	38777737	site_2931	-57.01
chr10	42813587	42815262	site_3106	-57.01
chr4	49118482	49119477	site_5320	-56.94
chr4	49649607	49650487	site_5367	-56.88
chr3	165011557	165011882	site_5205	-56.29
chr7	57965351	57965552	site_5891	-56.21
chr10	38791788	38792089	site_2938	-56.13
chr21	10857581	10860758	site_4860	-55.8
chr10	42374235	42375759	site_3068	-55.74
chr10	38811053	38813462	site_2948	-55.55
chr4	49116096	49116698	site_5318	-55.35
chr2	89868089	89868737	site_4550	-55.29
chr10	39136037	39136219	site_3028	-55.11
chr20	29817828	29818912	site_4710	-55.04
chr16	33864572	33865873	site_3733	-54.96
chr4	49150672	49151535	site_5336	-54.87
chr4	49636612	49636864	site_5352	-54.82
chr2	89853525	89855480	site_4538	-54.78
chr16	33974121	33975652	site_3780	-54.74
chr2	89830460	89834951	site_4527	-54.7
chr21	10846706	10847904	site_4851	-54.63
chr21	10844789	10846627	site_4850	-54.61
chr10	39094761	39096717	site_2984	-54.34
chr17	25266191	25267879	site_3898	-54.12
chr21	10816951	10818112	site_4835	-54.1
chr4	49647591	49649565	site_5366	-53.99
chr4	49156539	49158266	site_5341	-53.72
chr4	49117047	49117529	site_5319	-53.71
chr1	142538031	142539783	site_2773	-53.4
chr10	42358012	42359654	site_3056	-53.4
chr2	89835510	89841338	site_4529	-53.32
chr21	10853520	10855481	site_4856	-53.08
chr16	33975705	33975994	site_3781	-53.05
chr20	58342704	58342874	site_4730	-52.93
chr2	89850020	89851143	site_4536	-52.76
chr1	724766	725546	site_2660	-52.75
chr17	25263534	25264085	site_3895	-52.38
chr2	89861180	89861966	site_4543	-51.97
chr10	38805494	38805878	site_2945	-51.82
chr10	42791431	42793327	site_3094	-51.72
chr16	34182548	34184363	site_3796	-51.38
chr21	10848043	10849745	site_4852	-51.38
chr4	49111842	49112093	site_5312	-51.12
chr8	46843508	46843851	site_6174	-50.39
chr2	89863038	89863565	site_4546	-50.17
chr16	34188292	34188709	site_3799	-50.05
chr19	27805836	27806120	site_4205	-49.94
chr10	39079921	39081322	site_2970	-49.77
chr10	119941026	119941333	site_3137	-49.6
chr10	39138516	39138761	site_3032	-49.44
chr1	121357235	121357486	site_2757	-49.36
chr10	38772382	38774382	site_2928	-49.36
chr21	10821617	10827035	site_4838	-49.36
chr16	34185566	34188158	site_3798	-49.07
chr10	39121823	39122588	site_3013	-48.15
chr16	33888144	33889889	site_3756	-48.12
chr10	39083623	39083778	site_2973	-48.08
chr21	10831778	10832210	site_4842	-47.95
chr10	42797438	42799683	site_3098	-47.86
chr10	42363526	42363830	site_3061	-47.59
chr10	42794229	42795451	site_3096	-47.57
chr21	10818373	10819012	site_4836	-47.39
chr10	38813706	38818300	site_2949	-47.32
chr22	16847782	16849641	site_4963	-47.19
chr20	29806732	29808357	site_4697	-46.86
chr21	10801143	10801868	site_4828	-46.72
chr10	42360928	42361338	site_3058	-46.71
chr10	38795143	38795716	site_2941	-46.7
chr10	39081732	39082229	site_2971	-46.69
chr21	10827298	10828354	site_4839	-46.69
chr4	49107909	49108319	site_5308	-46.6
chr10	39109403	39110889	site_3000	-46.58
chr2	89842343	89843631	site_4532	-46.58
chr20	29827322	29827603	site_4716	-46.39
chr12	123960625	123960918	site_3487	-46.32
chr20	29803733	29803898	site_4694	-46.32
chr4	21583480	21583806	site_5282	-46.32
chr2	89871523	89871874	site_4554	-46.28
chr7	61981975	61982284	site_6002	-46.16
chr7	61756686	61758711	site_5958	-46.12
chr10	42369436	42370252	site_3065	-46
chr10	39084112	39085174	site_2975	-45.99
chr2	89834991	89835469	site_4528	-45.71
chr1	121483218	121483414	site_2771	-45.62
chr14	19028312	19028704	site_3557	-45.34
chr4	49642642	49643218	site_5360	-45.3
chrX	61683508	61683748	site_6357	-45.14
chr10	38790018	38790554	site_2936	-45.05
chr16	33873439	33874065	site_3740	-45.03
chr16	33874114	33874548	site_3741	-44.9
chr18	44126146	44126456	site_3939	-44.9
chr2	89872242	89872480	site_4555	-44.64
chr10	38798849	38804140	site_2943	-44.39
chr20	29817183	29817718	site_4709	-44.39
chr7	57554635	57555789	site_5881	-44.34
chr8	43838653	43838828	site_6170	-44.22
chr10	38875681	38877659	site_2955	-44.08
chr10	39103521	39104513	site_2992	-44.02
chr10	39136761	39137128	site_3030	-44.02
chr16	46455806	46456011	site_3859	-44.02
chr17	25263009	25263493	site_3894	-43.74
chr2	89851523	89852279	site_4537	-43.63
chr16	33879756	33881225	site_3746	-43.37
chr4	49659768	49660151	site_5375	-43.34
chr10	39115242	39115694	site_3008	-43.22
chr4	49145535	49145798	site_5329	-43.22
chr10	39146569	39147351	site_3042	-43.21
chr16	33998152	33998399	site_3787	-43.09
chr4	19079315	19079481	site_5281	-43.09
chr7	61054137	61054649	site_5921	-43.09
chr10	38818517	38818905	site_2950	-43.02
chr16	33901913	33902271	site_3769	-42.99
chr21	10828610	10829483	site_4840	-42.99
chr21	10798894	10799971	site_4826	-42.84
chr17	25264171	25265271	site_3896	-42.82
chr7	61752187	61753740	site_5954	-42.56
chr21	10804139	10804745	site_4830	-42.48
chr10	39147622	39148324	site_3043	-42.38
chr7	61054706	61055894	site_5922	-42.33
chrX	61686149	61686302	site_6358	-42.33
chr10	42805619	42806785	site_3102	-42.26
chr2	89845397	89847087	site_4534	-42.26
chr16	33889942	33890964	site_3757	-42.17
chr10	39090908	39091946	site_2982	-42.12
chr16	33884321	33885482	site_3752	-42.1
chr4	49101157	49101792	site_5303	-41.83
chr8	43831522	43831686	site_6168	-41.83
chr2	89843693	89845343	site_4533	-41.81
chr7	57551934	57552891	site_5878	-41.81
chr4	49104592	49104746	site_5305	-41.62
chr10	42790446	42791166	site_3093	-41.49
chr16	46437268	46439108	site_3838	-41.47
chr10	39123660	39124069	site_3016	-41.4
chr1	121351533	121352131	site_2755	-41.38
chr2	89855664	89856008	site_4539	-41.38
chr20	29813942	29815217	site_4706	-41.38
chr10	42376021	42377128	site_3069	-41.36
chr4	49115302	49115803	site_5316	-41.35
chr1	224200207	224200963	site_2860	-41.32
chr1	121357847	121358159	site_2758	-41.06
chr16	35229083	35229385	site_3813	-41.02
chr10	38868804	38871261	site_2951	-41
chr10	39124740	39124952	site_3017	-40.92
chr21	10773706	10775181	site_4822	-40.85
chr10	39129234	39129575	site_3021	-40.61
chr10	39117707	39119691	site_3011	-40.54
chr20	29830149	29833362	site_4719	-40.48
chr4	49643662	49644267	site_5361	-40.48
chr10	38790600	38791684	site_2937	-40.45
chr7	61782099	61782906	site_5965	-40.45
chr10	39139306	39139920	site_3033	-40.14
chr20	29812586	29812869	site_4704	-40.14
chr2	92270934	92271639	site_4566	-40.04
chr10	42795691	42797170	site_3097	-39.9
chr5	49501313	49501514	site_5566	-39.9
chr5	155188527	155188738	site_5681	-39.9
chr10	39086332	39087125	site_2977	-39.87
chr10	42379308	42379675	site_3072	-39.87
chr7	61743137	61747776	site_5949	-39.87
chr16	33973614	33973885	site_3779	-39.86
chr16	33866147	33866786	site_3734	-39.82
chr2	92267468	92267681	site_4562	-39.81
chr9	66834190	66834517	site_6264	-39.81
chr13	47757802	47758140	site_3515	-39.65
chr10	38879962	38881211	site_2957	-39.61
chr20	29815277	29815482	site_4707	-39.61
chr21	10717677	10718054	site_4774	-39.61
chr21	10800122	10800879	site_4827	-39.58
chr10	39106452	39107248	site_2996	-39.57
chr7	61792615	61793884	site_5970	-39.4
chr4	49646449	49647191	site_5365	-39.16
chr10	42377186	42378586	site_3070	-39.15
chr7	61796665	61796981	site_5973	-39.06
chr10	38809434	38810948	site_2947	-38.8
chr16	33867943	33868775	site_3737	-38.8
chr21	10832684	10833242	site_4844	-38.76
chr10	39077385	39078595	site_2968	-38.72
chr7	61783879	61784692	site_5967	-38.72
chr4	49154799	49154983	site_5339	-38.61
chr22	20657060	20657465	site_4984	-38.33
chr21	10852165	10853455	site_4855	-38.09
chr10	42382649	42383141	site_3074	-37.88
chr16	33895586	33896373	site_3762	-37.87
chr7	61782965	61783798	site_5966	-37.87
chr10	39108153	39108603	site_2998	-37.81
chr16	46449951	46451970	site_3851	-37.81
chr7	61797859	61798322	site_5975	-37.79
chr2	89869819	89870177	site_4552	-37.68
chr10	38877706	38879903	site_2956	-37.51
chr21	9827030	9827185	site_4743	-37.44
chr7	61781568	61781906	site_5964	-37.32
chr10	39145666	39145957	site_3040	-37.25
chr20	29826389	29827271	site_4715	-37.24
chr10	38887503	38888745	site_2965	-36.95
chr7	61794027	61794355	site_5971	-36.95
chr16	33900859	33901119	site_3767	-36.91
chr10	39119760	39120194	site_3012	-36.88
chr6	4683996	4684388	site_5715	-36.88
chr22	16849792	16850675	site_4964	-36.87
chr4	49100019	49100212	site_5301	-36.84
chr1	185622836	185623155	site_2828	-36.78
chr5	46350923	46351194	site_5527	-36.78
chr7	61993435	61993722	site_6007	-36.78
chr10	42370376	42370769	site_3066	-36.63
chr4	49637926	49638124	site_5355	-36.53
chr10	39142179	39144170	site_3037	-36.34
chr21	10839146	10840266	site_4847	-36.29
chr22	16860069	16860463	site_4971	-36.29
chr10	42532082	42532241	site_3082	-36.2
chr10	39144642	39145611	site_3039	-36.14
chr10	39132636	39133361	site_3024	-35.99
chr4	49634786	49635058	site_5349	-35.47
chr10	39076531	39077003	site_2966	-35.37
chr22	16851815	16853702	site_4966	-35.35
chr10	39116962	39117588	site_3010	-35.27
chr7	57549614	57550311	site_5876	-35.27
chr1	144672212	144672536	site_2790	-35.22
chr10	42407138	42407458	site_3075	-35.22
chr5	46324104	46324380	site_5518	-35.22
chr7	61749446	61750450	site_5951	-35.22
chr10	39115906	39116438	site_3009	-35.19
chr21	10701882	10703446	site_4756	-35.19
chr2	92267988	92268345	site_4563	-35.15
chr16	46429109	46429317	site_3835	-35.14
chr21	10733747	10734431	site_4795	-35
chr21	10761967	10762180	site_4817	-35
chr10	42801523	42801989	site_3100	-34.88
chr4	49155375	49155843	site_5340	-34.65
chr16	34194030	34196310	site_3807	-34.41
chr16	34192028	34192757	site_3805	-34.37
chr20	29810816	29811433	site_4702	-34.24
chr4	49147882	49148372	site_5332	-34.2
chr2	89879205	89879443	site_4559	-34.03
chr10	42373716	42374198	site_3067	-33.97
chr16	33887641	33888040	site_3755	-33.84
chr10	39100116	39100441	site_2988	-33.74
chr22	18883708	18884174	site_4979	-33.69
chr15	19999803	19999958	site_3617	-33.68
chr2	16329523	16329846	site_4490	-33.68
chr3	90452467	90452679	site_5115	-33.68
chr2	109816247	109816422	site_4585	-33.56
chr20	10711380	10711697	site_4669	-33.56
chr10	42663870	42664309	site_3087	-33.48
chr1	224204122	224204318	site_2866	-33.41
chr16	33883356	33884017	site_3751	-33.37
chr16	46443934	46446167	site_3844	-33.37
chr5	46354097	46354651	site_5532	-33.37
chr16	46439574	46440138	site_3839	-33.32
chr7	57556422	57556865	site_5883	-33.26
chr10	39104674	39105070	site_2993	-33.09
chr10	39113931	39114992	site_3006	-33.04
chr5	46326389	46326881	site_5520	-33.04
chr3	90494719	90494880	site_5138	-33
chr4	49104784	49104996	site_5306	-32.89
chr4	49633236	49633458	site_5345	-32.82
chr10	39152522	39152828	site_3049	-32.69
chr16	33892343	33894145	site_3760	-32.69
chr16	33896938	33897721	site_3764	-32.69
chr16	46448285	46448562	site_3848	-32.69
chr4	49651805	49652502	site_5370	-32.69
chr4	49149925	49150382	site_5335	-32.67
chr10	39107454	39107703	site_2997	-32.55
chr1	725862	726075	site_2661	-32.48
chr10	39148389	39148818	site_3044	-32.25
chr10	42661297	42662320	site_3085	-32.25
chr16	34180501	34182284	site_3795	-32.25
chr2	89862592	89862998	site_4545	-32.25
chr12	38030847	38031170	site_3403	-32.14
chr12	123928075	123928244	site_3486	-32.14
chr14	19021892	19022272	site_3556	-32.14
chr21	10725302	10725531	site_4787	-32.14
chr21	11121853	11122852	site_4884	-32.14
chr12	98382002	98382834	site_3471	-32.13
chr3	90493000	90493314	site_5136	-32.13
chr8	43829584	43829743	site_6167	-31.7
chr2	89862211	89862478	site_4544	-31.66
chr7	61780864	61781505	site_5963	-31.66
chr20	29825160	29825647	site_4713	-31.6
chr16	46454424	46455171	site_3857	-31.58
chr1	142540020	142541112	site_2774	-31.35
chr4	49635964	49636561	site_5351	-31.33
chr16	33886613	33887048	site_3754	-31.17
chr4	49144990	49145190	site_5328	-31.06
chr22	16858276	16859712	site_4970	-30.99
chr10	39082499	39083250	site_2972	-30.8
chr2	90372646	90373016	site_4560	-30.8
chr1	142542556	142542935	site_2776	-30.77
chr16	33871858	33872709	site_3739	-30.74
chr21	10750682	10750912	site_4803	-30.73
chr10	39130018	39131893	site_3022	-30.7
chr2	92269243	92269396	site_4564	-30.69
chr1	13606964	13607288	site_2676	-30.64
chr1	143537274	143537561	site_2785	-30.64
chr11	48938487	48938727	site_3208	-30.64
chr21	10757330	10757629	site_4812	-30.64
chr9	66842799	66843439	site_6267	-30.64
chr20	29812966	29813823	site_4705	-30.37
chr10	39097870	39099128	site_2986	-30.05
chr22	16856299	16857744	site_4969	-30.04
chr7	61747883	61749394	site_5950	-30.04
chr2	89848812	89849843	site_4535	-29.88
chr4	49651553	49651758	site_5369	-29.83
chr10	38885084	38885295	site_2960	-29.78
chr7	57994145	57994349	site_5904	-29.64
chr10	42530458	42530621	site_3081	-29.61
chr15	20005657	20006224	site_3620	-29.32
chr4	49168971	49169137	site_5343	-29.32
chr5	49534896	49535072	site_5576	-29.32
chr10	39096913	39097741	site_2985	-29.3
chr4	49639162	49639532	site_5357	-29.26
chr1	227215	227544	site_2655	-29.14
chr1	121086496	121086819	site_2754	-29.14
chr12	121965035	121965194	site_3483	-29.14
chr19	27861697	27862003	site_4223	-29.14
chr4	4773911	4774081	site_5266	-29.14
chr4	59789132	59789454	site_5387	-29.14
chr7	48503205	48503514	site_5865	-29.14
chr21	10742950	10743401	site_4797	-29.13
chr21	10743442	10743786	site_4798	-29.13
chr10	39108867	39109230	site_2999	-29.12
chr10	38794352	38795099	site_2940	-29.09
chr10	39087774	39088222	site_2978	-29.07
chr2	92269761	92270391	site_4565	-29.05
chr10	39133975	39134255	site_3025	-28.92
chr10	42662471	42663829	site_3086	-28.87
chr4	49099194	49099388	site_5299	-28.75
chr2	109815891	109816097	site_4584	-28.64
chr21	10700239	10700742	site_4752	-28.64
chr1	142541217	142541400	site_2775	-28.54
chr7	61754042	61755753	site_5956	-28.54
chr16	46441522	46442512	site_3841	-28.23
chr2	132998850	132999045	site_4599	-28.14
chr21	10856157	10856323	site_4858	-28.14
chr10	39102730	39103443	site_2991	-28.07
chr16	46436591	46436790	site_3837	-28.07
chr10	39131994	39132297	site_3023	-28.06
chr7	61795400	61796585	site_5972	-28.04
chr11	48936829	48937029	site_3207	-27.94
chr21	10753947	10754124	site_4807	-27.94
chr7	57997179	57997444	site_5906	-27.94
chr7	61750592	61751422	site_5952	-27.94
chr1	224203503	224203895	site_2865	-27.9
chr5	46378095	46378346	site_5540	-27.86
chr8	46853110	46853273	site_6176	-27.86
chr7	61979245	61979438	site_6000	-27.74
chr4	49098331	49098615	site_5298	-27.68
chr20	29812007	29812478	site_4703	-27.67
chr1	30027881	30028158	site_2683	-27.66
chr11	96437386	96437705	site_3323	-27.66
chr21	14337934	14338085	site_4903	-27.66
chr5	49536914	49537217	site_5577	-27.66
chr16	46447105	46447807	site_3847	-27.64
chr20	29808433	29809024	site_4698	-27.56
chr12	34850749	34851074	site_3388	-27.39
chr20	29806145	29806486	site_4696	-27.39
chr10	42667060	42667646	site_3092	-27.37
chr10	39122625	39123191	site_3014	-27.36
chr21	11187943	11188204	site_4902	-27.26
chr22	16854031	16855521	site_4967	-27.26
chr16	46446253	46446454	site_3845	-27.21
chr7	57553043	57553910	site_5879	-27.19
chr16	33892092	33892296	site_3759	-27.13
chr4	49638603	49639104	site_5356	-27
chr10	38804202	38805349	site_2944	-26.94
chr16	46452123	46452512	site_3852	-26.94
chr4	49646017	49646411	site_5364	-26.75
chr19	27767510	27767934	site_4195	-26.61
chr19	27899205	27899395	site_4234	-26.61
chr7	62002773	62003134	site_6008	-26.61
chr10	38886905	38887341	site_2964	-26.56
chr19	27868541	27868745	site_4224	-26.56
chr7	61755803	61756415	site_5957	-26.56
chr10	39141374	39142125	site_3036	-26.44
chr11	48898036	48898187	site_3204	-26.28
chr10	39099171	39100061	site_2987	-26.25
chr20	29810257	29810523	site_4700	-26.23
chr1	13102797	13103121	site_2674	-26.19
chr18	14687213	14687398	site_3927	-26.19
chr19	27906107	27906262	site_4236	-26.19
chr2	33092996	33093318	site_4500	-26.19
chr2	132976135	132976708	site_4598	-26.19
chr21	43250644	43250801	site_4954	-26.19
chr3	90458906	90459122	site_5121	-26.19
chr7	57941954	57942119	site_5887	-26.19
chr8	48135401	48135560	site_6190	-26.19
chr12	38008573	38008760	site_3395	-26.15
chr21	10722463	10722917	site_4782	-26.04
chr4	49109323	49109609	site_5309	-26.04
chr16	46499450	46500444	site_3861	-26.01
chr7	61742035	61743036	site_5948	-25.95
chr4	49110408	49110590	site_5311	-25.83
chr10	39077040	39077334	site_2967	-25.58
chr16	34190817	34191987	site_3804	-25.58
chr16	34189805	34190208	site_3802	-25.56
chr16	33878161	33879652	site_3745	-25.5
chr7	61079335	61079826	site_5923	-25.42
chr20	26260280	26260441	site_4679	-25.37
chr21	10724736	10725168	site_4786	-25.37
chr10	39088493	39089155	site_2979	-25.36
chr5	46357427	46357785	site_5535	-25.21
chr16	34190412	34190750	site_3803	-24.93
chr20	29825817	29826070	site_4714	-24.93
chr10	38883200	38884916	site_2959	-24.92
chr10	39153159	39153455	site_3050	-24.83
chr11	55018610	55018850	site_3301	-24.72
chr16	35232470	35232770	site_3814	-24.72
chr2	31726593	31726912	site_4496	-24.72
chr2	149790386	149790538	site_4615	-24.72
chr4	8818005	8818157	site_5273	-24.72
chr22	16860525	16860761	site_4972	-24.53
chr16	46452719	46452972	site_3853	-24.51
chr10	42793482	42793803	site_3095	-24.47
chr10	39151016	39151522	site_3047	-24.46
chr20	29653279	29653801	site_4693	-24.46
chr10	42365417	42365937	site_3063	-24.34
chr16	33866912	33867191	site_3735	-24.23
chr11	55019762	55020040	site_3302	-24.14
chr14	19035403	19035625	site_3560	-24.14
chr14	19036830	19037036	site_3562	-24.14
chr10	39083828	39084052	site_2974	-24.11
chr16	34192817	34193784	site_3806	-24.11
chr10	39115047	39115205	site_3007	-24.06
chr21	10706236	10706576	site_4759	-24.06
chr21	10716249	10716563	site_4773	-24.06
chr22	16850945	16851582	site_4965	-24.06
chr7	61099791	61100446	site_5925	-24.06
chr22	20657678	20657842	site_4985	-23.9
chr3	90473332	90473614	site_5129	-23.9
chr3	90493948	90494103	site_5137	-23.9
chr5	46352174	46352335	site_5530	-23.9
chr1	224201956	224202289	site_2862	-23.88
chr11	48946475	48946735	site_3212	-23.86
chr12	38074652	38074846	site_3411	-23.86
chr5	49549472	49549652	site_5584	-23.86
chr7	57980348	57980717	site_5896	-23.86
chr4	49645418	49645682	site_5363	-23.79
chr16	46497675	46499413	site_3860	-23.76
chr7	61780518	61780812	site_5962	-23.65
chr10	42666470	42666855	site_3091	-23.57
chr16	46442617	46443228	site_3842	-23.57
chr16	33894707	33895335	site_3761	-23.54
chr16	46427345	46427587	site_3834	-23.45
chr16	33883086	33883309	site_3750	-23.44
chr3	90471772	90471943	site_5127	-23.44
chr7	62007812	62008014	site_6010	-23.44
chr1	121381954	121382222	site_2764	-23.29
chr12	98383177	98383508	site_3473	-23.29
chr16	34000119	34000438	site_3788	-23.29
chr17	79758852	79759007	site_3918	-23.29
chr3	194047056	194047209	site_5221	-23.29
chr4	8140796	8140953	site_5270	-23.29
chr4	31837222	31837378	site_5290	-23.29
chr5	49506634	49506956	site_5567	-23.29
chr7	58037635	58037916	site_5916	-23.29
chr8	12141657	12141814	site_6138	-23.29
chrX	50023978	50024134	site_6345	-23.29
chr10	39127157	39128049	site_3020	-23.11
chr10	42359730	42360482	site_3057	-23.06
chr4	49145983	49146143	site_5330	-23.05
chr3	75791680	75791833	site_5090	-22.98
chr3	75775465	75775731	site_5077	-22.92
chr3	75787045	75788411	site_5086	-22.85
chr16	33885699	33886139	site_3753	-22.8
chr1	224202584	224202749	site_2863	-22.77
chr12	38027305	38027512	site_3401	-22.76
chr20	29809658	29810208	site_4699	-22.76
chr21	11130291	11130763	site_4888	-22.76
chr3	75784410	75784843	site_5083	-22.76
chr10	39149242	39149516	site_3045	-22.72
chr7	61986844	61987032	site_6004	-22.71
chr10	42362107	42362697	site_3060	-22.69
chr16	33882087	33882374	site_3748	-22.69
chr7	61801643	61802644	site_5979	-22.69
chr10	38778144	38778398	site_2933	-22.66
chr21	10720492	10720954	site_4778	-22.66
chr21	10701065	10701420	site_4754	-22.52
chr4	49154015	49154244	site_5338	-22.52
chr5	46355074	46355330	site_5533	-22.52
chrX	61806432	61806610	site_6372	-22.52
chr10	39153979	39154157	site_3052	-22.42
chr7	61990725	61990909	site_6005	-22.37
chr10	39123358	39123556	site_3015	-22.26
chr10	39105346	39105768	site_2994	-22.25
chr4	49114010	49114393	site_5314	-22.25
chr1	142967096	142967665	site_2782	-22.12
chr10	39089193	39090189	site_2980	-22.11
chr16	46440782	46441372	site_3840	-22.11
chr10	38774649	38774800	site_2929	-22.06
chr21	14344484	14345065	site_4906	-21.91
chr1	46482843	46483041	site_2696	-21.87
chr11	69139604	69139759	site_3315	-21.87
chr11	87688210	87688527	site_3320	-21.87
chr14	32478022	32478177	site_3576	-21.87
chr14	86753471	86753628	site_3598	-21.87
chr2	5118586	5118910	site_4481	-21.87
chr2	234003735	234003890	site_4653	-21.87
chr21	10710984	10711355	site_4764	-21.87
chr21	43005365	43005681	site_4953	-21.87
chr3	6929407	6929571	site_5017	-21.87
chr4	31820764	31821067	site_5289	-21.87
chr6	22804800	22804958	site_5726	-21.87
chr6	119726501	119726689	site_5791	-21.87
chr7	57971832	57972448	site_5894	-21.87
chr7	62025305	62025559	site_6013	-21.87
chr8	46897982	46898172	site_6181	-21.87
chr9	66850917	66851188	site_6274	-21.87
chrX	61764471	61764626	site_6368	-21.87
chrX	115732095	115732249	site_6390	-21.87
chr2	90373176	90373377	site_4561	-21.8
chr16	33891131	33891732	site_3758	-21.78
chr5	46341152	46341308	site_5523	-21.78
chr4	49641631	49641840	site_5359	-21.77
chr19	27762370	27762521	site_4193	-21.72
chr21	11112432	11112621	site_4880	-21.72
chr3	90456154	90456490	site_5119	-21.72
chr10	39113164	39113332	site_3004	-21.64
chr10	39139987	39140156	site_3034	-21.64
chr3	90487700	90487998	site_5135	-21.64
chr5	46323045	46323202	site_5516	-21.64
chr5	46325753	46326025	site_5519	-21.64
chr4	49650584	49651134	site_5368	-21.51
chr16	33901159	33901640	site_3768	-21.5
chr2	132999771	132999989	site_4600	-21.5
chr21	10713642	10714093	site_4768	-21.41
chr16	46454024	46454375	site_3856	-21.22
chr11	55020182	55020342	site_3303	-21.21
chr22	34704603	34704804	site_4997	-21.21
chr3	75799401	75799786	site_5091	-21.21
chr3	90448681	90448906	site_5114	-21.21
chr8	46907634	46907937	site_6184	-21.21
chr1	224203058	224203302	site_2864	-21.12
chr20	26317294	26317554	site_4689	-21.1
chr8	46840716	46841010	site_6172	-21.1
chr10	39125736	39126237	site_3018	-21.06
chr10	39154315	39154942	site_3053	-20.98
chr16	33971050	33971585	site_3778	-20.93
chr9	66835783	66835957	site_6265	-20.93
chr7	61985269	61985599	site_6003	-20.9
chr10	39134831	39135023	site_3026	-20.87
chr21	11124751	11124961	site_4885	-20.87
chr1	121356925	121357104	site_2756	-20.8
chr21	10773333	10773606	site_4821	-20.66
chr19	27804679	27804917	site_4204	-20.52
chr21	10755354	10755659	site_4810	-20.52
chr22	18881302	18881482	site_4977	-20.52
chr3	75799836	75800072	site_5092	-20.52
chr3	90499535	90499767	site_5140	-20.52
chr7	64955312	64955802	site_6070	-20.52
chr16	33867355	33867510	site_3736	-20.48
chr11	50691475	50691757	site_3237	-20.45
chr12	34831093	34831318	site_3382	-20.45
chr16	33881492	33881743	site_3747	-20.45
chr18	41614849	41615004	site_3934	-20.45
chr19	21992733	21993437	site_4089	-20.45
chr19	22006016	22006322	site_4095	-20.45
chr19	27931792	27931961	site_4241	-20.45
chr2	21177915	21178234	site_4493	-20.45
chr2	234053546	234053699	site_4654	-20.45
chr21	10699178	10699571	site_4751	-20.45
chr21	10714724	10715012	site_4770	-20.45
chr3	44736158	44736352	site_5055	-20.45
chr4	32840442	32840599	site_5292	-20.45
chr5	46093855	46094051	site_5508	-20.45
chr6	157609275	157609427	site_5830	-20.45
chr7	57982939	57983115	site_5898	-20.45
chr7	61176689	61176965	site_5928	-20.45
chr7	62004090	62004256	site_6009	-20.45
chr7	139404182	139404335	site_6111	-20.45
chr8	42289581	42289758	site_6148	-20.45
chr8	46863574	46863725	site_6178	-20.45
chr8	46904730	46904965	site_6183	-20.45
chr9	18325839	18325999	site_6254	-20.45
chr9	66849352	66849604	site_6272	-20.45
chr9	69706079	69706235	site_6289	-20.45
chr12	34837988	34838165	site_3384	-20.41
chr21	10698641	10698997	site_4750	-20.41
chr7	58014573	58014791	site_5910	-20.41
chr10	39079571	39079754	site_2969	-20.33
chr4	49100376	49100650	site_5302	-20.2
chrX	61728181	61728590	site_6362	-20.08
chr4	49106998	49107149	site_5307	-20.06
chr7	57555843	57556305	site_5882	-20.02
chr10	38882115	38883152	site_2958	-20.01
chr10	39085345	39085678	site_2976	-20.01
chr10	39112916	39113079	site_3003	-20.01
chr12	34835364	34835678	site_3383	-20.01
chr21	10721502	10721713	site_4780	-19.98
chr11	48829545	48829742	site_3193	-19.91
chr11	48849009	48849222	site_3198	-19.91
chr14	95057544	95057920	site_3609	-19.91
chr22	39040235	39040533	site_5002	-19.91
chr4	367144	367345	site_5259	-19.91
chr4	49200032	49200383	site_5344	-19.91
chr7	57990400	57990563	site_5900	-19.91
chrX	61788743	61788901	site_6371	-19.91
chr22	18881876	18882153	site_4978	-19.9
chr21	10719198	10719588	site_4776	-19.68
chr7	61751526	61752099	site_5953	-19.65
chr2	89841846	89842111	site_4531	-19.61
chr16	34196382	34197051	site_3808	-19.45
chr10	42664568	42664722	site_3088	-19.41
chr16	33876906	33877082	site_3742	-19.35
chr21	10752195	10752371	site_4805	-19.35
chr5	46323678	46323982	site_5517	-19.19
chr21	11126840	11127027	site_4886	-19.17
chr10	127574555	127574939	site_3139	-19.09
chr9	66861389	66862050	site_6278	-19.09
chr1	121402868	121403185	site_2768	-19.07
chr11	48828207	48828425	site_3191	-19.07
chr11	50750935	50751290	site_3250	-19.07
chr11	54924975	54925171	site_3291	-19.07
chr12	37990811	37990969	site_3391	-19.07
chr12	38121841	38122091	site_3418	-19.07
chr12	38133537	38133840	site_3419	-19.07
chr12	109423274	109423428	site_3480	-19.07
chr12	122580426	122580581	site_3485	-19.07
chr15	84984468	84984624	site_3678	-19.07
chr16	35195599	35195917	site_3810	-19.07
chr19	9452566	9452748	site_3967	-19.07
chr19	27769532	27769725	site_4196	-19.07
chr19	27794692	27794887	site_4200	-19.07
chr19	27839866	27840021	site_4213	-19.07
chr19	27897427	27897837	site_4233	-19.07
chr19	27914686	27914919	site_4238	-19.07
chr21	10728922	10729072	site_4789	-19.07
chr3	90467267	90467510	site_5126	-19.07
chr4	58205325	58205608	site_5385	-19.07
chr5	49481284	49481459	site_5559	-19.07
chr5	49539538	49539707	site_5579	-19.07
chr6	129243785	129243945	site_5796	-19.07
chr6	168041877	168042029	site_5834	-19.07
chr7	58053033	58053350	site_5920	-19.07
chr7	61244881	61245031	site_5929	-19.07
chr7	130254324	130254478	site_6102	-19.07
chr8	9803	9958	site_6131	-19.07
chr8	46903674	46903930	site_6182	-19.07
chrX	1097361	1097513	site_6337	-19.07
chr16	33900338	33900592	site_3766	-19.03
chr14	19015438	19015628	site_3553	-18.79
chr14	95057225	95057478	site_3608	-18.79
chr5	46364008	46364158	site_5537	-18.79
chr1	143437462	143437749	site_2784	-18.63
chr12	34856620	34856775	site_3390	-18.63
chr12	38048992	38049286	site_3408	-18.63
chr14	19041082	19041378	site_3564	-18.63
chr15	20542611	20542825	site_3630	-18.63
chr16	32553389	32553750	site_3725	-18.63
chr6	61907069	61907273	site_5752	-18.63
chr7	58040438	58040745	site_5917	-18.63
chr17	25265315	25266150	site_3897	-18.5
chr21	10706692	10707272	site_4760	-18.48
chr11	50651425	50651662	site_3229	-18.43
chr7	61802686	61803121	site_5980	-18.43
chr15	20007220	20007442	site_3621	-18.35
chr3	90503617	90503908	site_5143	-18.35
chr21	10701483	10701682	site_4755	-18.33
chr4	49115862	49116030	site_5317	-18.28
chr21	10700815	10701023	site_4753	-18.25
chr21	10765496	10765949	site_4820	-18.23
chr3	75801748	75802081	site_5094	-18.19
chr6	61911778	61911953	site_5754	-18.19
chr21	11180011	11180534	site_4898	-18.18
chr5	46362906	46363127	site_5536	-18.18
chr5	46384999	46385149	site_5542	-18.18
chr10	39150007	39150526	site_3046	-18.06
chr4	49140020	49140218	site_5327	-18.05
chr4	49634175	49634362	site_5347	-17.87
chr22	16855588	16856146	site_4968	-17.86
chr1	3995071	3995394	site_2669	-17.69
chr1	121398527	121398694	site_2766	-17.69
chr1	144274282	144274440	site_2788	-17.69
chr1	146214453	146214609	site_2793	-17.69
chr1	249058011	249058168	site_2903	-17.69
chr10	7764926	7765228	site_2909	-17.69
chr10	23763140	23763466	site_2919	-17.69
chr11	48835482	48835656	site_3196	-17.69
chr11	50686205	50686491	site_3234	-17.69
chr11	50720548	50720762	site_3240	-17.69
chr11	50767160	50767310	site_3260	-17.69
chr16	32542030	32542235	site_3720	-17.69
chr19	10154352	10155131	site_3982	-17.69
chr19	21998848	21999193	site_4093	-17.69
chr19	35447506	35447774	site_4265	-17.69
chr19	37918733	37918890	site_4298	-17.69
chr19	57062048	57062541	site_4422	-17.69
chr20	26297248	26297405	site_4687	-17.69
chr21	10729159	10729372	site_4790	-17.69
chr21	10749923	10750349	site_4802	-17.69
chr22	29222490	29222664	site_4993	-17.69
chr3	59804	60023	site_5009	-17.69
chr3	90406637	90406858	site_5106	-17.69
chr3	90443253	90443772	site_5112	-17.69
chr5	46352452	46352611	site_5531	-17.69
chr5	49463899	49464288	site_5554	-17.69
chr5	49507667	49507825	site_5568	-17.69
chr7	61516160	61516326	site_5935	-17.69
chr8	54090258	54090628	site_6193	-17.69
chr5	49546678	49546948	site_5582	-17.66
chr1	726212	726453	site_2662	-17.62
chr10	39126464	39126778	site_3019	-17.53
chr16	46429538	46430013	site_3836	-17.48
chr10	42665684	42666343	site_3090	-17.47
chr16	46443289	46443553	site_3843	-17.47
chrX	61824904	61825098	site_6377	-17.47
chr6	61913405	61913587	site_5755	-17.43
chr21	10715927	10716151	site_4772	-17.38
chr7	57994823	57995111	site_5905	-17.36
chr11	50758918	50759113	site_3256	-17.35
chr12	38027908	38028362	site_3402	-17.35
chr14	19021068	19021351	site_3554	-17.35
chr16	35264292	35264579	site_3820	-17.35
chr19	27745230	27745421	site_4188	-17.35
chr19	27878377	27878606	site_4226	-17.35
chr19	37975904	37976089	site_4302	-17.35
chr19	57065907	57066072	site_4425	-17.35
chr21	10751819	10751988	site_4804	-17.35
chr3	90503965	90504194	site_5144	-17.35
chr7	62029667	62029817	site_6014	-17.35
chr9	66845288	66845550	site_6268	-17.35
chr21	10709364	10709697	site_4761	-17.27
chrX	61708001	61708319	site_6361	-17.27
chr1	724211	724432	site_2659	-17.1
chr10	127580918	127581296	site_3145	-17.08
chr11	50758292	50758501	site_3255	-17.04
chr19	21008831	21009072	site_4062	-17.04
chr21	14340197	14340396	site_4904	-17.04
chr5	46346230	46346380	site_5525	-17.04
chr7	152886309	152886461	site_6126	-17.04
chr1	142654178	142654660	site_2779	-16.84
chr21	10765023	10765386	site_4819	-16.84
chr10	39135288	39135784	site_3027	-16.81
chr2	133006477	133006731	site_4602	-16.76
chr3	90454842	90455150	site_5118	-16.76
chr3	90459429	90459590	site_5122	-16.66
chr4	49634406	49634718	site_5348	-16.6
chr10	39100620	39100797	site_2989	-16.56
chr12	38009010	38009263	site_3396	-16.51
chr21	10756489	10756764	site_4811	-16.51
chr21	10759661	10760281	site_4814	-16.51
chr3	75790161	75790588	site_5089	-16.5
chr11	48896732	48896981	site_3203	-16.42
chr11	50767877	50768068	site_3261	-16.41
chr4	49129174	49129324	site_5324	-16.41
chr9	66798593	66798749	site_6261	-16.41
chr9	66821087	66821266	site_6262	-16.41
chr11	50650087	50650288	site_3228	-16.34
chr11	50727484	50727767	site_3243	-16.34
chr12	38082819	38083098	site_3412	-16.34
chr16	32499149	32499345	site_3711	-16.34
chr19	23542456	23543069	site_4131	-16.34
chr19	27839241	27839716	site_4212	-16.34
chr19	37384536	37384769	site_4285	-16.34
chr19	38074200	38074575	site_4316	-16.34
chr20	29613290	29613449	site_4690	-16.34
chr20	43427672	43427831	site_4722	-16.34
chr21	10746464	10746643	site_4800	-16.34
chr3	75781007	75781349	site_5082	-16.34
chr3	183368494	183368754	site_5216	-16.34
chr4	1478450	1478603	site_5264	-16.34
chr5	49479626	49479825	site_5557	-16.34
chr5	49539052	49539239	site_5578	-16.34
chr5	49540574	49540724	site_5580	-16.34
chr5	49545482	49545824	site_5581	-16.34
chr5	49547740	49547982	site_5583	-16.34
chr5	49550674	49550922	site_5585	-16.34
chr5	112826574	112826751	site_5637	-16.34
chr5	175076783	175076965	site_5692	-16.34
chr6	157559461	157559617	site_5829	-16.34
chr7	61908545	61908825	site_5997	-16.34
chrX	7673686	7673839	site_6342	-16.34
chrX	148956228	148956382	site_6393	-16.34
chr21	11041390	11041755	site_4865	-16.21
chrX	61695739	61695991	site_6359	-16.21
chr16	34184452	34185316	site_3797	-16.11
chr11	48889483	48889637	site_3202	-16.1
chr11	50734207	50734458	site_3245	-16.1
chr15	20002717	20002926	site_3618	-16.1
chr21	9652696	9652997	site_4737	-16.1
chr21	10732541	10733155	site_4794	-16.1
chr21	11185335	11185623	site_4900	-16.1
chr5	49473953	49474117	site_5556	-16.1
chr5	157408441	157408763	site_5684	-16.1
chrX	61855400	61855609	site_6382	-16.1
chrX	61905414	61905564	site_6386	-16.1
chr16	46411237	46411456	site_3829	-16.08
chr10	39144228	39144497	site_3038	-16.06
chr21	10721753	10722344	site_4781	-16.04
chr5	46347215	46347589	site_5526	-16.04
chr4	49102273	49102542	site_5304	-15.92
chr3	90462654	90462806	site_5123	-15.9
chr21	10710289	10710879	site_4763	-15.83
chr10	39146219	39146517	site_3041	-15.8
chrX	58559738	58559929	site_6356	-15.8
chr16	35270082	35270239	site_3823	-15.78
chr3	75789608	75789946	site_5088	-15.78
chr3	90379504	90379697	site_5101	-15.78
chr12	38006914	38007181	site_3394	-15.71
chr9	68996781	68996940	site_6286	-15.67
chr10	39111297	39111470	site_3002	-15.57
chr10	127585739	127586018	site_3147	-15.57
chr12	38035443	38035605	site_3405	-15.55
chr21	10724403	10724627	site_4785	-15.55
chr4	68012	68216	site_5233	-15.55
chr21	10715292	10715633	site_4771	-15.4
chr21	10721059	10721338	site_4779	-15.37
chr21	10698072	10698238	site_4749	-15.24
chr11	55024198	55024495	site_3305	-15.16
chr21	10761284	10761439	site_4816	-15.16
chr3	75800539	75800735	site_5093	-15.16
chr5	123491806	123491990	site_5646	-15.16
chr16	46419663	46419991	site_3833	-15.12
chr2	89859721	89859899	site_4541	-15.12
chr10	38886614	38886824	site_2963	-15.05
chrX	61733172	61733408	site_6363	-15.03
chr21	10712455	10712846	site_4766	-15.02
chr1	267548	267869	site_2656	-15
chr1	14710148	14710302	site_2677	-15
chr1	110622568	110622877	site_2746	-15
chr1	223797648	223797878	site_2858	-15
chr10	108281322	108281480	site_3134	-15
chr11	48941597	48941926	site_3210	-15
chr11	50689402	50689627	site_3235	-15
chr11	50690767	50690975	site_3236	-15
chr11	50781299	50781544	site_3266	-15
chr11	54944332	54944601	site_3292	-15
chr12	7239681	7239834	site_3346	-15
chr12	38086295	38086510	site_3414	-15
chr12	38224545	38225323	site_3428	-15
chr15	20038243	20038428	site_3628	-15
chr16	33908714	33908920	site_3771	-15
chr19	24584857	24585019	site_4182	-15
chr19	27800747	27800928	site_4203	-15
chr19	27853260	27853454	site_4219	-15
chr19	57066222	57066376	site_4426	-15
chr19	58100545	58100809	site_4446	-15
chr19	58713162	58713488	site_4463	-15
chr2	72783214	72783411	site_4519	-15
chr2	175585880	175586033	site_4629	-15
chr21	9685449	9685626	site_4742	-15
chr21	39146821	39146971	site_4945	-15
chr22	20609235	20609388	site_4983	-15
chr3	10429943	10430443	site_5020	-15
chr3	65245599	65245757	site_5063	-15
chr3	90348893	90349092	site_5099	-15
chr3	93504983	93505142	site_5146	-15
chr3	151926684	151926941	site_5192	-15
chr3	193828159	193828309	site_5219	-15
chr4	16732650	16732970	site_5280	-15
chr4	24480659	24480858	site_5283	-15
chr4	190592759	190593036	site_5474	-15
chr5	49497653	49497806	site_5564	-15
chr5	60738792	60738953	site_5604	-15
chr7	61801212	61801501	site_5978	-15
chr7	130154517	130154670	site_6101	-15
chr8	54091259	54091500	site_6194	-15
chr8	116778765	116778916	site_6227	-15
chr9	66851733	66851939	site_6275	-15
chr9	66852371	66852521	site_6276	-15
chr9	80722328	80722501	site_6295	-15
chrX	1183915	1184070	site_6338	-15
chrX	143557126	143557282	site_6392	-15
chr16	46448705	46449027	site_3849	-14.92
chr14	19036177	19036639	site_3561	-14.87
chr16	34016294	34016476	site_3794	-14.87
chr18	15409106	15409335	site_3930	-14.87
chr19	8922351	8922513	site_3959	-14.87
chr19	24570798	24571010	site_4181	-14.87
chr19	27813611	27813925	site_4206	-14.87
chr19	27850407	27850722	site_4216	-14.87
chr19	27896706	27896941	site_4232	-14.87
chr19	56888815	56889163	site_4401	-14.87
chr20	26269880	26270162	site_4683	-14.87
chr21	10735528	10735703	site_4796	-14.87
chr21	10748888	10749184	site_4801	-14.87
chr21	37112821	37113017	site_4942	-14.87
chr7	62040249	62040457	site_6015	-14.87
chr8	46854888	46855055	site_6177	-14.87
chrX	58535773	58536003	site_6353	-14.87
chrX	61816638	61816854	site_6375	-14.87
chr21	10763670	10764195	site_4818	-14.84
chr20	26265382	26265641	site_4681	-14.8
chr21	10832254	10832627	site_4843	-14.8
chr21	14362419	14362697	site_4910	-14.8
chr4	55869	56089	site_5230	-14.8
chr5	46343854	46344090	site_5524	-14.8
chr11	54993324	54993522	site_3298	-14.79
chr19	9491131	9492170	site_3969	-14.79
chr21	10754319	10754515	site_4808	-14.79
chr9	66854707	66854939	site_6277	-14.79
chr12	34847309	34847488	site_3387	-14.7
chr21	10723953	10724123	site_4784	-14.7
chr12	34838605	34838760	site_3386	-14.66
chr8	43769855	43770075	site_6165	-14.65
chr7	61784761	61785217	site_5968	-14.34
chr9	66862422	66862723	site_6279	-14.32
chr9	68414116	68414272	site_6281	-14.32
chr16	46449074	46449485	site_3850	-14.23
chr4	49136476	49136626	site_5326	-14.23
chr22	16861877	16862055	site_4973	-14.18
chr4	49149406	49149632	site_5334	-14.18
chr10	38885376	38885777	site_2961	-14.13
chr19	27869088	27869262	site_4225	-14.13
chr5	49533574	49533882	site_5575	-14.13
chr4	49112357	49112570	site_5313	-14
chr16	33882769	33883049	site_3749	-13.96
chr8	46846959	46847298	site_6175	-13.96
chr1	142655873	142656195	site_2780	-13.85
chr8	43782916	43783111	site_6166	-13.85
chr16	35240728	35240953	site_3815	-13.83
chr20	29819047	29819249	site_4711	-13.83
chr21	11128311	11128563	site_4887	-13.83
chr5	49434888	49435074	site_5549	-13.83
chr10	38875362	38875616	site_2954	-13.8
chr16	46453306	46453983	site_3855	-13.8
chr22	16862123	16862312	site_4974	-13.71
chr3	90495148	90495430	site_5139	-13.71
chr8	46839497	46839785	site_6171	-13.71
chr1	317528	317839	site_2657	-13.7
chr1	13052993	13053148	site_2673	-13.7
chr1	31346493	31347026	site_2686	-13.7
chr1	45950951	45951105	site_2695	-13.7
chr1	108366330	108366480	site_2740	-13.7
chr1	121369642	121369924	site_2761	-13.7
chr1	194199066	194199315	site_2837	-13.7
chr1	235242015	235242167	site_2884	-13.7
chr10	18859936	18860257	site_2918	-13.7
chr11	48932588	48933229	site_3205	-13.7
chr11	48933778	48933973	site_3206	-13.7
chr11	48945620	48945903	site_3211	-13.7
chr11	50739127	50739404	site_3247	-13.7
chr11	50754657	50754807	site_3251	-13.7
chr11	55017177	55017436	site_3300	-13.7
chr12	38023771	38023925	site_3399	-13.7
chr12	38062700	38063041	site_3409	-13.7
chr12	38093100	38093313	site_3415	-13.7
chr12	38225526	38226094	site_3429	-13.7
chr13	48913042	48913199	site_3520	-13.7
chr15	61363274	61363500	site_3663	-13.7
chr16	33909366	33909576	site_3772	-13.7
chr16	35200972	35201157	site_3811	-13.7
chr16	35266841	35267070	site_3821	-13.7
chr16	35274268	35274423	site_3824	-13.7
chr16	47523380	47523722	site_3863	-13.7
chr17	31559419	31559582	site_3901	-13.7
chr18	15409430	15409734	site_3931	-13.7
chr19	16925009	16925585	site_3996	-13.7
chr19	21720167	21720423	site_4082	-13.7
chr19	21938392	21938588	site_4086	-13.7
chr19	37121900	37122139	site_4276	-13.7
chr19	37573212	37573469	site_4289	-13.7
chr19	44470426	44470642	site_4327	-13.7
chr19	58713948	58714131	site_4464	-13.7
chr2	9805	9957	site_4470	-13.7
chr2	3529307	3529461	site_4477	-13.7
chr2	43402702	43403296	site_4505	-13.7
chr2	76231318	76231513	site_4522	-13.7
chr20	43711136	43711367	site_4723	-13.7
chr20	61213362	61213515	site_4733	-13.7
chr21	9439994	9440156	site_4735	-13.7
chr21	10729716	10730168	site_4791	-13.7
chr21	10753482	10753642	site_4806	-13.7
chr3	90393282	90393456	site_5102	-13.7
chr3	90466538	90466726	site_5125	-13.7
chr3	93513753	93513946	site_5148	-13.7
chr3	96345589	96345747	site_5150	-13.7
chr5	46370341	46370510	site_5539	-13.7
chr5	46405052	46405461	site_5547	-13.7
chr5	49480119	49480315	site_5558	-13.7
chr5	140307123	140307317	site_5660	-13.7
chr6	125299786	125299946	site_5795	-13.7
chr6	157691104	157691256	site_5831	-13.7
chr6	167006777	167006931	site_5832	-13.7
chr7	58007251	58007482	site_5908	-13.7
chr7	58020597	58020765	site_5911	-13.7
chr7	58042223	58042518	site_5919	-13.7
chr7	61872067	61872420	site_5986	-13.7
chr7	90399227	90399441	site_6082	-13.7
chr7	154370439	154370592	site_6127	-13.7
chr9	42663759	42663913	site_6258	-13.7
chr9	74583996	74584244	site_6294	-13.7
chr9	126863754	126863907	site_6331	-13.7
chrX	281186	281340	site_6335	-13.7
chrX	1314040	1314193	site_6339	-13.7
chrX	58487541	58487840	site_6350	-13.7
chrX	58524631	58524784	site_6352	-13.7
chr11	48821081	48821303	site_3190	-13.68
chr11	50755381	50755820	site_3252	-13.68
chr11	55021712	55021885	site_3304	-13.68
chr12	29945546	29945770	site_3359	-13.68
chr14	22174968	22175214	site_3571	-13.68
chr15	20008108	20008315	site_3622	-13.68
chr19	19826832	19827078	site_4004	-13.68
chr19	27814311	27814508	site_4207	-13.68
chr19	27853492	27853840	site_4220	-13.68
chr19	27889153	27889368	site_4231	-13.68
chr19	27906299	27906484	site_4237	-13.68
chr21	10731065	10731264	site_4793	-13.68
chr4	85663	85860	site_5245	-13.68
chr5	96666787	96666942	site_5632	-13.68
chr5	178137325	178137765	site_5693	-13.68
chr5	178506634	178506953	site_5706	-13.68
chr7	61547134	61547434	site_5941	-13.68
chr21	10709812	10710240	site_4762	-13.45
chr3	90448474	90448628	site_5113	-13.45
chr21	10711851	10712101	site_4765	-13.21
chr21	10718207	10718454	site_4775	-13.21
chr4	49633811	49634137	site_5346	-13.17
chr1	142602411	142602616	site_2777	-13.14
chr14	19034786	19034940	site_3559	-13.14
chr16	35259710	35260001	site_3818	-13.14
chr19	27757400	27757620	site_4191	-13.14
chr21	11064575	11064795	site_4869	-13.14
chr7	61993145	61993309	site_6006	-13.14
chrX	58398232	58398400	site_6347	-13.14
chrX	61766772	61766971	site_6369	-13.14
chr3	90352409	90352658	site_5100	-13.02
chr3	90501919	90502172	site_5141	-13.02
chr9	66840514	66840692	site_6266	-12.95
chr4	49109661	49109886	site_5310	-12.93
chr16	34189547	34189701	site_3801	-12.89
chr21	10723070	10723278	site_4783	-12.89
chr21	10730465	10730675	site_4792	-12.89
chr21	11069268	11069459	site_4870	-12.89
chr21	11114874	11115235	site_4881	-12.89
chr5	46380719	46380992	site_5541	-12.89
chr7	57967945	57968325	site_5892	-12.89
chrX	61810226	61810469	site_6373	-12.89
chr10	127577580	127577813	site_3143	-12.88
chr11	48866021	48866186	site_3200	-12.88
chr14	19040493	19040701	site_3563	-12.88
chr7	61797583	61797821	site_5974	-12.88
chr11	50781061	50781222	site_3265	-12.83
chr12	38036489	38036835	site_3406	-12.83
chr16	33877251	33877401	site_3743	-12.83
chr19	35434793	35435171	site_4264	-12.83
chr20	26260902	26261120	site_4680	-12.83
chr7	57993362	57993529	site_5903	-12.83
chr21	9827373	9827608	site_4744	-12.69
chr21	14345183	14345416	site_4907	-12.6
chr3	90440080	90440297	site_5110	-12.6
chr3	90457787	90458000	site_5120	-12.6
chr3	90485838	90486039	site_5134	-12.6
chr5	46401743	46401909	site_5543	-12.6
chr7	61546489	61546673	site_5940	-12.6
chr10	39111101	39111256	site_3001	-12.54
chr21	11059035	11059340	site_4867	-12.52
chr4	190842602	190843022	site_5478	-12.52
chr1	121401983	121402262	site_2767	-12.48
chr10	42643674	42643824	site_3083	-12.48
chr11	48744008	48744239	site_3189	-12.48
chr11	50761360	50761661	site_3258	-12.48
chr11	50772231	50772385	site_3263	-12.48
chr14	93074325	93074490	site_3606	-12.48
chr15	20030887	20031084	site_3625	-12.48
chr16	34008153	34008303	site_3792	-12.48
chr19	20308341	20308803	site_4027	-12.48
chr19	20739234	20739396	site_4041	-12.48
chr19	20818705	20819013	site_4050	-12.48
chr19	21566801	21567137	site_4071	-12.48
chr19	21568328	21568494	site_4072	-12.48
chr19	27829181	27829418	site_4209	-12.48
chr3	75767705	75767859	site_5074	-12.48
chr3	75768218	75768395	site_5075	-12.48
chr4	71369	71782	site_5236	-12.48
chr4	427745	427932	site_5262	-12.48
chr5	46351636	46351811	site_5529	-12.48
chr5	46403299	46403569	site_5545	-12.48
chr5	49494381	49494535	site_5563	-12.48
chr5	49525530	49525681	site_5573	-12.48
chr6	61899914	61900113	site_5750	-12.48
chr7	57973361	57973838	site_5895	-12.48
chr7	58034683	58034864	site_5915	-12.48
chr7	61647648	61647849	site_5946	-12.48
chr7	61896005	61896221	site_5993	-12.48
chr9	66482463	66483083	site_6260	-12.48
chrX	61787889	61788063	site_6370	-12.48
chrX	61830237	61830419	site_6380	-12.48
chr1	121364986	121365198	site_2759	-12.41
chr1	185552552	185552870	site_2827	-12.41
chr1	193927610	193927760	site_2835	-12.41
chr1	223747840	223747993	site_2857	-12.41
chr1	225121501	225121651	site_2867	-12.41
chr10	42452802	42452978	site_3078	-12.41
chr10	43009353	43009588	site_3108	-12.41
chr10	65707662	65707819	site_3120	-12.41
chr10	83777877	83778032	site_3128	-12.41
chr11	14729601	14729853	site_3169	-12.41
chr11	48839417	48839727	site_3197	-12.41
chr11	50732225	50732389	site_3244	-12.41
chr11	50739552	50739870	site_3248	-12.41
chr11	51202291	51202573	site_3268	-12.41
chr12	59806	59958	site_3338	-12.41
chr12	37995322	37995507	site_3392	-12.41
chr12	38094923	38095080	site_3416	-12.41
chr13	37053141	37053407	site_3508	-12.41
chr15	20592759	20592976	site_3632	-12.41
chr15	22355941	22356114	site_3634	-12.41
chr15	25282845	25283007	site_3637	-12.41
chr15	34342452	34342633	site_3646	-12.41
chr16	28045407	28045557	site_3699	-12.41
chr16	31753858	31754086	site_3703	-12.41
chr16	35274887	35275038	site_3825	-12.41
chr17	77596267	77596419	site_3917	-12.41
chr18	71137049	71137204	site_3946	-12.41
chr19	8924825	8925296	site_3961	-12.41
chr19	19345262	19345448	site_4001	-12.41
chr19	20841479	20841679	site_4058	-12.41
chr19	21991765	21992152	site_4088	-12.41
chr19	24551115	24551447	site_4174	-12.41
chr19	24596187	24596464	site_4185	-12.41
chr19	27831565	27831727	site_4210	-12.41
chr19	27838873	27839102	site_4211	-12.41
chr19	27846697	27846911	site_4215	-12.41
chr19	37137916	37138141	site_4277	-12.41
chr19	37735083	37735372	site_4294	-12.41
chr19	44572308	44572458	site_4332	-12.41
chr19	53452418	53452572	site_4381	-12.41
chr19	53453808	53454018	site_4382	-12.41
chr19	53681399	53681556	site_4387	-12.41
chr19	53992475	53992687	site_4397	-12.41
chr19	58646110	58646294	site_4461	-12.41
chr2	3637522	3637672	site_4478	-12.41
chr2	17311876	17312150	site_4492	-12.41
chr2	31725931	31726085	site_4495	-12.41
chr2	98146797	98146951	site_4570	-12.41
chr2	99049464	99049695	site_4571	-12.41
chr2	100989410	100989641	site_4573	-12.41
chr2	239801974	239802126	site_4659	-12.41
chr20	1432397	1432871	site_4662	-12.41
chr20	18676123	18676325	site_4671	-12.41
chr21	10937001	10937189	site_4862	-12.41
chr21	25446359	25446567	site_4927	-12.41
chr21	25552186	25552343	site_4929	-12.41
chr21	44377484	44377639	site_4956	-12.41
chr21	44986345	44986597	site_4957	-12.41
chr3	4838929	4839118	site_5016	-12.41
chr3	90405227	90405381	site_5105	-12.41
chr3	90504592	90504999	site_5145	-12.41
chr4	73098	73269	site_5238	-12.41
chr4	106581	106890	site_5251	-12.41
chr4	6615160	6615423	site_5268	-12.41
chr4	52661736	52662077	site_5376	-12.41
chr4	52676995	52677178	site_5377	-12.41
chr5	20282040	20282193	site_5485	-12.41
chr5	46091260	46091424	site_5507	-12.41
chr5	46351366	46351597	site_5528	-12.41
chr5	49463407	49463688	site_5553	-12.41
chr5	49687416	49687622	site_5587	-12.41
chr5	138836877	138837029	site_5655	-12.41
chr5	148471457	148471614	site_5678	-12.41
chr5	163282830	163283129	site_5688	-12.41
chr7	25809071	25809226	site_5856	-12.41
chr7	47636619	47636845	site_5863	-12.41
chr7	57940920	57941223	site_5886	-12.41
chr7	61518294	61518580	site_5936	-12.41
chr7	61626165	61626374	site_5945	-12.41
chr7	61911775	61911933	site_5999	-12.41
chr7	62014425	62014602	site_6011	-12.41
chr7	62136037	62136356	site_6023	-12.41
chr7	64293108	64293276	site_6062	-12.41
chr9	66479706	66479904	site_6259	-12.41
chr9	72548553	72548772	site_6291	-12.41
chr9	118686733	118686906	site_6328	-12.41
chr21	10726135	10726339	site_4788	-12.2
chr21	11071288	11071884	site_4871	-12.2
chr21	10714194	10714417	site_4769	-12.17
chr11	50644839	50645187	site_3227	-12.15
chr21	11181086	11181247	site_4899	-12.15
chr3	75785171	75785981	site_5084	-12.03
chrX	58485872	58486193	site_6349	-11.96
chr20	26316390	26316685	site_4688	-11.95
chr21	14340896	14341066	site_4905	-11.95
chr14	19011414	19011699	site_3552	-11.91
chr2	92322147	92322361	site_4567	-11.91
chr10	39153568	39153829	site_3051	-11.87
chr16	46415410	46415613	site_3831	-11.84
chr21	10704681	10704853	site_4757	-11.84
chr3	90465333	90465483	site_5124	-11.84
chr10	127575289	127575602	site_3141	-11.56
chr11	48829190	48829365	site_3192	-11.56
chr11	48939078	48939308	site_3209	-11.56
chr11	50780544	50780694	site_3264	-11.56
chr12	38025822	38025981	site_3400	-11.56
chr19	38054001	38054303	site_4311	-11.56
chr19	38293241	38293404	site_4323	-11.56
chr19	40204820	40204973	site_4325	-11.56
chr19	58101731	58101904	site_4447	-11.56
chr19	58639944	58640137	site_4460	-11.56
chr3	90475941	90476131	site_5132	-11.56
chr3	93514791	93514950	site_5149	-11.56
chr4	43609	43759	site_5225	-11.56
chr5	49520859	49521083	site_5570	-11.56
chr7	57946589	57946745	site_5888	-11.56
chr7	57949385	57949551	site_5889	-11.56
chr7	58021532	58021754	site_5912	-11.56
chr7	61822820	61823007	site_5982	-11.56
chrX	61763580	61763747	site_6366	-11.56
chr10	38886029	38886279	site_2962	-11.46
chr1	61050122	61050317	site_2701	-11.31
chr1	121376237	121376655	site_2763	-11.31
chr1	178732180	178732442	site_2821	-11.31
chr10	44133425	44133610	site_3112	-11.31
chr12	38109785	38110019	site_3417	-11.31
chr15	20008926	20009132	site_3623	-11.31
chr15	56878125	56878289	site_3660	-11.31
chr16	33913116	33913463	site_3773	-11.31
chr16	33993015	33993274	site_3786	-11.31
chr19	9634324	9634477	site_3975	-11.31
chr19	19947588	19947890	site_4005	-11.31
chr19	24597979	24598171	site_4186	-11.31
chr19	27759264	27759447	site_4192	-11.31
chr19	57086037	57086312	site_4433	-11.31
chr2	132829560	132829762	site_4597	-11.31
chr2	135875149	135875299	site_4606	-11.31
chr21	14359565	14359843	site_4908	-11.31
chr21	16699585	16699774	site_4911	-11.31
chr3	13856386	13856544	site_5027	-11.31
chr4	84978	85386	site_5244	-11.31
chr4	99535	99711	site_5250	-11.31
chr4	358859	359135	site_5258	-11.31
chr4	4790664	4790884	site_5267	-11.31
chr4	143577230	143577698	site_5443	-11.31
chr5	140744605	140744870	site_5676	-11.31
chr6	61907326	61907476	site_5753	-11.31
chr7	61909195	61909444	site_5998	-11.31
chr7	62017176	62017443	site_6012	-11.31
chr8	126687668	126687818	site_6232	-11.31
chrX	1414753	1415003	site_6340	-11.31
chrX	61763981	61764132	site_6367	-11.31
chr1	247153893	247154052	site_2892	-11.17
chr1	247439192	247439674	site_2900	-11.17
chr12	133502750	133502924	site_3492	-11.17
chr16	34004058	34004247	site_3789	-11.17
chr16	35261093	35261261	site_3819	-11.17
chr19	27886966	27887210	site_4228	-11.17
chr21	10719892	10720207	site_4777	-11.17
chr3	75730742	75730968	site_5072	-11.17
chr1	3845263	3845414	site_2668	-11.16
chr1	146253295	146253447	site_2794	-11.16
chr1	185486517	185486817	site_2824	-11.16
chr1	209761558	209761850	site_2853	-11.16
chr1	210453036	210453244	site_2854	-11.16
chr1	236325283	236325479	site_2887	-11.16
chr10	42443265	42443445	site_3076	-11.16
chr11	10979032	10979245	site_3167	-11.16
chr11	50637325	50637491	site_3226	-11.16
chr11	50679010	50679288	site_3233	-11.16
chr11	51254226	51254419	site_3273	-11.16
chr12	38167358	38167571	site_3422	-11.16
chr12	38408473	38408709	site_3442	-11.16
chr12	42060472	42060627	site_3443	-11.16
chr12	63809334	63809590	site_3455	-11.16
chr12	133193250	133193400	site_3491	-11.16
chr14	29755221	29755375	site_3574	-11.16
chr14	81846874	81847087	site_3593	-11.16
chr14	92405886	92406040	site_3605	-11.16
chr15	20033623	20033800	site_3626	-11.16
chr15	100997645	100997814	site_3686	-11.16
chr19	1057139	1057526	site_3952	-11.16
chr19	20232072	20232251	site_4020	-11.16
chr19	22007071	22007271	site_4096	-11.16
chr19	22362898	22363173	site_4109	-11.16
chr19	23529390	23529612	site_4124	-11.16
chr19	24005546	24005817	site_4140	-11.16
chr19	24387331	24387570	site_4154	-11.16
chr19	24403099	24403376	site_4158	-11.16
chr19	24485776	24485955	site_4165	-11.16
chr19	27777721	27777912	site_4198	-11.16
chr19	28215843	28216070	site_4258	-11.16
chr19	37248727	37248906	site_4280	-11.16
chr19	37381843	37381997	site_4284	-11.16
chr19	47959110	47959260	site_4346	-11.16
chr19	57081657	57081831	site_4431	-11.16
chr2	336465	336628	site_4472	-11.16
chr2	63747375	63747732	site_4516	-11.16
chr2	103416068	103416225	site_4577	-11.16
chr2	118685752	118685935	site_4588	-11.16
chr2	134868007	134868157	site_4604	-11.16
chr2	240808937	240809089	site_4660	-11.16
chr20	29810572	29810775	site_4701	-11.16
chr21	10025287	10025440	site_4746	-11.16
chr21	10760655	10760808	site_4815	-11.16
chr21	40012720	40012870	site_4948	-11.16
chr22	50414582	50414733	site_5008	-11.16
chr3	11455687	11455884	site_5024	-11.16
chr3	18567393	18567543	site_5033	-11.16
chr3	19297445	19297622	site_5034	-11.16
chr3	66270074	66270225	site_5064	-11.16
chr3	111380879	111381271	site_5155	-11.16
chr3	177486157	177486383	site_5209	-11.16
chr3	194037052	194037205	site_5220	-11.16
chr4	77560	77826	site_5241	-11.16
chr4	80952	81149	site_5242	-11.16
chr4	8067500	8067652	site_5269	-11.16
chr4	32834631	32834783	site_5291	-11.16
chr4	68081936	68082171	site_5389	-11.16
chr4	76755413	76755722	site_5395	-11.16
chr4	116345080	116345277	site_5428	-11.16
chr5	49449282	49449466	site_5550	-11.16
chr5	49449838	49450009	site_5551	-11.16
chr5	80145934	80146084	site_5618	-11.16
chr5	140629523	140629678	site_5666	-11.16
chr6	23672968	23673173	site_5727	-11.16
chr6	62211179	62211408	site_5762	-11.16
chr6	88390005	88390288	site_5777	-11.16
chr6	142498035	142498280	site_5814	-11.16
chr7	20568866	20569146	site_5853	-11.16
chr7	61171553	61171868	site_5927	-11.16
chr7	61871684	61871834	site_5985	-11.16
chr7	106992520	106992674	site_6091	-11.16
chr7	142651948	142652147	site_6113	-11.16
chr8	12091848	12091999	site_6137	-11.16
chr8	43283592	43283773	site_6151	-11.16
chr8	43592178	43592334	site_6157	-11.16
chr8	88958016	88958227	site_6214	-11.16
chr9	20973041	20973253	site_6256	-11.16
chrX	58553022	58553172	site_6355	-11.16
chr21	11146007	11146182	site_4889	-11.14
chr12	37999617	37999816	site_3393	-11.11
chr10	39113391	39113623	site_3005	-11.09
chr21	10712954	10713354	site_4767	-11.08
chr12	34838207	34838424	site_3385	-11.06
chr10	42665101	42665524	site_3089	-10.91
chr7	61759127	61759453	site_5960	-10.89
chr11	50759824	50760250	site_3257	-10.87
chr20	29650450	29650649	site_4692	-10.76
chr16	33923048	33923457	site_3775	-10.67
chr15	20004397	20004681	site_3619	-10.61
chr16	33984573	33984777	site_3783	-10.61
chr19	52618675	52618850	site_4364	-10.61
chr10	39090454	39090643	site_2981	-10.59
chr1	246694209	246694412	site_2891	-10.52
chr11	50674718	50674906	site_3232	-10.52
chr12	38033885	38034156	site_3404	-10.52
chr12	38145546	38145747	site_3420	-10.52
chr16	33906114	33906264	site_3770	-10.52
chr16	47522517	47522671	site_3862	-10.52
chr19	9449196	9449575	site_3965	-10.52
chr19	21702418	21702572	site_4078	-10.52
chr19	38041204	38041430	site_4309	-10.52
chr19	52402620	52402770	site_4353	-10.52
chr19	58102691	58102871	site_4448	-10.52
chr21	14360780	14361193	site_4909	-10.52
chr5	46402215	46402381	site_5544	-10.52
chr7	23377354	23377531	site_5854	-10.52
chrX	61698334	61698521	site_6360	-10.52
chr21	11084891	11085084	site_4875	-10.42
chr4	56882	57146	site_5231	-10.38
chr9	66846894	66847059	site_6270	-10.38
chr10	39140431	39140653	site_3035	-10.27
chr11	50761730	50761889	site_3259	-10.22
chrX	61820945	61821183	site_6376	-10.22
chr1	198782408	198782600	site_2844	-10.21
chr16	32554055	32554399	site_3726	-10.21
chr19	27854603	27854757	site_4221	-10.21
chr19	53958882	53959128	site_4396	-10.21
chr21	10856901	10857056	site_4859	-10.21
chr5	178506154	178506545	site_5705	-10.21
chrX	61846003	61846223	site_6381	-10.21
chr1	94914938	94915357	site_2734	-10.17
chr1	167288964	167289118	site_2807	-10.17
chr1	227849277	227849427	site_2877	-10.17
chr11	36603536	36603717	site_3176	-10.17
chr11	48833789	48833939	site_3195	-10.17
chr11	50747428	50747663	site_3249	-10.17
chr11	50756120	50756333	site_3253	-10.17
chr11	51222573	51222817	site_3270	-10.17
chr11	54908266	54908586	site_3290	-10.17
chr12	34737189	34737357	site_3373	-10.17
chr12	38044701	38044928	site_3407	-10.17
chr12	38223073	38223404	site_3427	-10.17
chr14	19031475	19031658	site_3558	-10.17
chr16	46418297	46418496	site_3832	-10.17
chr18	4060908	4061138	site_3919	-10.17
chr19	7080153	7080310	site_3956	-10.17
chr19	20224078	20224250	site_4015	-10.17
chr19	23561919	23562107	site_4134	-10.17
chr19	24115753	24116135	site_4145	-10.17
chr19	24599843	24599993	site_4187	-10.17
chr19	27852109	27852276	site_4217	-10.17
chr19	38066511	38066768	site_4315	-10.17
chr2	75477044	75477242	site_4521	-10.17
chr2	97442417	97442731	site_4569	-10.17
chr2	129465232	129465530	site_4594	-10.17
chr2	219874438	219874595	site_4651	-10.17
chr21	9450039	9450288	site_4736	-10.17
chr21	10086134	10086406	site_4747	-10.17
chr3	90397662	90397905	site_5104	-10.17
chr4	69243	69810	site_5235	-10.17
chr4	109343944	109344109	site_5424	-10.17
chr4	143575922	143576137	site_5442	-10.17
chr4	186422140	186422408	site_5469	-10.17
chr5	80124563	80124729	site_5617	-10.17
chr5	140740513	140740664	site_5674	-10.17
chr6	13110489	13110697	site_5720	-10.17
chr7	138248080	138248281	site_6110	-10.17
chr8	46883649	46883878	site_6179	-10.17
chr8	60610576	60610924	site_6200	-10.17
chr9	114163763	114164039	site_6323	-10.17
chr10	47142101	47142251	site_3114	-10.15
chr11	50757408	50757576	site_3254	-10.15
chr11	50782933	50783216	site_3267	-10.15
chr12	38063474	38063770	site_3410	-10.15
chr19	57088740	57088892	site_4434	-10.15
chr2	133044096	133044381	site_4603	-10.15
chr8	43762567	43762728	site_6164	-10.15
chr16	46453045	46453201	site_3854	-10.11
chr6	61901671	61901880	site_5751	-10.11
chr4	49133640	49133798	site_5325	-10.1
chr1	13319721	13319872	site_2675	-9.93
chr1	47274260	47274414	site_2697	-9.93
chr1	49622937	49623088	site_2698	-9.93
chr1	108715756	108716047	site_2742	-9.93
chr1	143644332	143644484	site_2786	-9.93
chr1	144710553	144710871	site_2791	-9.93
chr1	158950099	158950253	site_2800	-9.93
chr1	167291098	167291320	site_2808	-9.93
chr1	184448840	184448990	site_2822	-9.93
chr1	184996227	184996504	site_2823	-9.93
chr1	194479978	194480128	site_2839	-9.93
chr1	197500840	197500991	site_2843	-9.93
chr1	221178803	221178953	site_2856	-9.93
chr1	225396892	225397095	site_2870	-9.93
chr1	239384570	239384746	site_2888	-9.93
chr1	248908038	248908357	site_2902	-9.93
chr10	8080500	8080687	site_2910	-9.93
chr10	38398224	38398401	site_2927	-9.93
chr10	72876005	72876386	site_3123	-9.93
chr10	73676138	73676304	site_3124	-9.93
chr10	104983928	104984099	site_3133	-9.93
chr10	134925008	134925249	site_3157	-9.93
chr11	48688990	48689168	site_3183	-9.93
chr11	48735099	48735411	site_3187	-9.93
chr11	50358429	50358613	site_3214	-9.93
chr11	50671201	50671470	site_3230	-9.93
chr11	54837690	54837898	site_3284	-9.93
chr11	129056501	129056651	site_3335	-9.93
chr12	8881645	8882016	site_3348	-9.93
chr12	34743761	34744404	site_3377	-9.93
chr12	38022462	38022656	site_3398	-9.93
chr12	38083348	38083552	site_3413	-9.93
chr12	46905048	46905219	site_3446	-9.93
chr12	60006389	60006593	site_3452	-9.93
chr12	60896661	60896811	site_3453	-9.93
chr12	64065511	64065767	site_3456	-9.93
chr12	127533917	127534070	site_3488	-9.93
chr13	19711917	19712154	site_3499	-9.93
chr13	29403961	29404153	site_3505	-9.93
chr13	68902047	68902209	site_3532	-9.93
chr14	20240107	20240283	site_3568	-9.93
chr14	82435359	82435513	site_3596	-9.93
chr14	103634930	103635130	site_3614	-9.93
chr15	42545172	42545344	site_3648	-9.93
chr15	44981564	44981733	site_3650	-9.93
chr15	54752673	54752826	site_3656	-9.93
chr16	3388033	3388236	site_3690	-9.93
chr16	27199757	27199914	site_3698	-9.93
chr16	35219239	35219440	site_3812	-9.93
chr16	59477089	59477253	site_3872	-9.93
chr16	70947752	70947982	site_3875	-9.93
chr17	1896263	1896414	site_3880	-9.93
chr17	35622517	35622677	site_3903	-9.93
chr17	44005485	44005669	site_3905	-9.93
chr18	10082581	10082757	site_3924	-9.93
chr18	15392198	15392457	site_3928	-9.93
chr19	1056675	1056855	site_3951	-9.93
chr19	2832985	2833171	site_3954	-9.93
chr19	20226707	20226913	site_4016	-9.93
chr19	20228806	20228982	site_4018	-9.93
chr19	20806906	20807071	site_4044	-9.93
chr19	20816563	20816713	site_4048	-9.93
chr19	20822394	20822583	site_4051	-9.93
chr19	21990632	21991707	site_4087	-9.93
chr19	21995042	21995214	site_4090	-9.93
chr19	23040342	23040635	site_4116	-9.93
chr19	23402177	23402345	site_4120	-9.93
chr19	24007901	24008054	site_4141	-9.93
chr19	24015389	24015663	site_4144	-9.93
chr19	24555297	24555649	site_4175	-9.93
chr19	24593668	24593820	site_4183	-9.93
chr19	27753446	27753673	site_4189	-9.93
chr19	27799846	27800156	site_4201	-9.93
chr19	27800411	27800571	site_4202	-9.93
chr19	28215567	28215717	site_4257	-9.93
chr19	37044211	37044374	site_4273	-9.93
chr19	37883559	37883709	site_4297	-9.93
chr19	37975239	37975392	site_4301	-9.93
chr19	38151395	38151559	site_4320	-9.93
chr19	38230364	38230533	site_4321	-9.93
chr19	44423689	44423839	site_4326	-9.93
chr19	50563543	50563807	site_4347	-9.93
chr19	52426383	52426636	site_4356	-9.93
chr19	56957741	56957951	site_4410	-9.93
chr19	57624379	57624536	site_4440	-9.93
chr19	58611481	58611669	site_4455	-9.93
chr2	129225665	129225903	site_4591	-9.93
chr2	153779634	153779785	site_4616	-9.93
chr2	171767928	171768113	site_4627	-9.93
chr2	177294363	177294529	site_4631	-9.93
chr2	211039533	211039685	site_4650	-9.93
chr2	239684982	239685571	site_4658	-9.93
chr20	1431788	1432113	site_4661	-9.93
chr20	1433084	1433257	site_4663	-9.93
chr20	25495044	25495213	site_4677	-9.93
chr21	17283814	17283972	site_4912	-9.93
chr21	25212982	25213157	site_4923	-9.93
chr22	44896195	44896524	site_5004	-9.93
chr3	10429371	10429831	site_5019	-9.93
chr3	10430605	10430819	site_5021	-9.93
chr3	37077127	37077277	site_5042	-9.93
chr3	70761753	70761957	site_5065	-9.93
chr3	90312822	90313081	site_5097	-9.93
chr3	90438730	90438938	site_5109	-9.93
chr3	93512264	93512432	site_5147	-9.93
chr3	128639535	128639722	site_5172	-9.93
chr3	138205223	138205514	site_5179	-9.93
chr3	139124858	139125070	site_5182	-9.93
chr3	151419594	151419903	site_5190	-9.93
chr3	159186752	159186905	site_5200	-9.93
chr3	183223791	183223990	site_5214	-9.93
chr4	87140	87394	site_5247	-9.93
chr4	1385491	1385665	site_5263	-9.93
chr4	8799197	8799348	site_5272	-9.93
chr4	59739327	59739477	site_5386	-9.93
chr4	70049362	70049516	site_5391	-9.93
chr4	78673103	78673275	site_5396	-9.93
chr4	81812464	81812622	site_5401	-9.93
chr4	84543085	84543397	site_5404	-9.93
chr4	99039224	99039374	site_5417	-9.93
chr4	110234174	110234326	site_5426	-9.93
chr4	157760838	157761165	site_5456	-9.93
chr4	162323916	162324067	site_5458	-9.93
chr4	169320885	169321041	site_5460	-9.93
chr5	35982163	35982313	site_5487	-9.93
chr5	45987155	45987504	site_5502	-9.93
chr5	49522303	49522453	site_5572	-9.93
chr5	55693180	55693340	site_5590	-9.93
chr5	57815713	57815863	site_5593	-9.93
chr5	60738336	60738553	site_5603	-9.93
chr5	66858739	66858988	site_5610	-9.93
chr5	130400414	130400564	site_5648	-9.93
chr5	134533839	134534053	site_5653	-9.93
chr5	140558389	140558656	site_5664	-9.93
chr5	158805934	158806094	site_5686	-9.93
chr5	178366526	178366707	site_5696	-9.93
chr5	178458336	178458743	site_5698	-9.93
chr6	45250269	45250433	site_5740	-9.93
chr6	62223006	62223210	site_5765	-9.93
chr6	114115870	114116088	site_5787	-9.93
chr6	115576882	115577036	site_5788	-9.93
chr6	120187300	120187463	site_5793	-9.93
chr6	141772670	141772986	site_5812	-9.93
chr6	147572727	147572904	site_5816	-9.93
chr7	34857834	34857992	site_5859	-9.93
chr7	57528893	57529217	site_5873	-9.93
chr7	57939438	57939679	site_5885	-9.93
chr7	57981007	57981215	site_5897	-9.93
chr7	61107743	61107896	site_5926	-9.93
chr7	61310506	61310657	site_5930	-9.93
chr7	61528437	61528951	site_5937	-9.93
chr7	61886668	61886926	site_5989	-9.93
chr7	61895511	61895794	site_5992	-9.93
chr7	62047621	62047796	site_6016	-9.93
chr7	62208089	62208376	site_6033	-9.93
chr7	62336061	62336260	site_6041	-9.93
chr7	63372804	63372980	site_6050	-9.93
chr7	63538042	63538433	site_6053	-9.93
chr7	64456549	64456699	site_6066	-9.93
chr7	150334776	150335010	site_6122	-9.93
chr8	10524138	10524322	site_6135	-9.93
chr8	21294188	21294341	site_6142	-9.93
chr8	29770564	29770731	site_6144	-9.93
chr8	81856703	81856948	site_6210	-9.93
chr8	90722525	90722675	site_6215	-9.93
chr8	102186803	102186984	site_6219	-9.93
chr8	143516657	143516841	site_6242	-9.93
chr9	70010536	70010686	site_6290	-9.93
chr9	124359488	124359738	site_6329	-9.93
chrX	120399798	120399949	site_6391	-9.93
chrX	152326905	152327056	site_6394	-9.93
chr16	33877592	33877903	site_3744	-9.86
chr3	75779231	75779531	site_5081	-9.84
chr4	57262	57543	site_5232	-9.84
chr8	43836866	43837120	site_6169	-9.71
chr21	11078347	11078582	site_4873	-9.63
chr3	75786026	75786537	site_5085	-9.63
chr1	142804461	142804690	site_2781	-9.51
chr1	161227279	161227588	site_2802	-9.51
chr10	42644187	42644338	site_3084	-9.51
chr16	32523646	32523842	site_3714	-9.51
chr16	32535004	32535408	site_3717	-9.51
chr16	33985445	33985760	site_3784	-9.51
chr19	27765961	27766216	site_4194	-9.51
chr19	27883472	27883659	site_4227	-9.51
chr19	35449266	35449423	site_4266	-9.51
chr19	44533313	44533504	site_4330	-9.51
chr19	44571099	44571249	site_4331	-9.51
chr19	58630306	58630467	site_4457	-9.51
chr21	10754683	10754927	site_4809	-9.51
chr21	11152428	11152588	site_4892	-9.51
chr3	18490283	18490433	site_5032	-9.51
chr4	50468	50796	site_5228	-9.51
chr7	57992027	57992200	site_5901	-9.51
chr7	61094255	61094410	site_5924	-9.51
chr7	64456750	64456933	site_6067	-9.51
chr12	34855506	34855707	site_3389	-9.39
chr21	11101772	11101968	site_4878	-9.39
chr21	11174408	11174700	site_4896	-9.39
chr9	66850100	66850332	site_6273	-9.39
chrX	61733583	61733898	site_6364	-9.39
chr4	49114692	49114891	site_5315	-9.3
chr1	227844921	227845081	site_2876	-9.28
chr14	19021508	19021715	site_3555	-9.28
chr16	46411846	46412045	site_3830	-9.28
chr19	9639162	9639451	site_3978	-9.28
chr19	53712533	53712775	site_4390	-9.28
chr21	9684276	9684454	site_4741	-9.28
chr7	58001076	58001378	site_5907	-9.28
chr10	39102481	39102677	site_2990	-9.27
chr12	16167680	16167846	site_3352	-9.06
chr12	38226744	38226996	site_3430	-9.06
chr14	70957968	70958128	site_3590	-9.06
chr16	1044816	1045067	site_3687	-9.06
chr16	31917983	31918155	site_3707	-9.06
chr16	32536538	32536749	site_3718	-9.06
chr16	35249097	35249437	site_3817	-9.06
chr17	30997013	30997163	site_3900	-9.06
chr17	55772748	55772900	site_3912	-9.06
chr18	15399685	15399837	site_3929	-9.06
chr19	10153878	10154092	site_3981	-9.06
chr19	20211176	20211621	site_4012	-9.06
chr19	23836268	23836481	site_4137	-9.06
chr19	24314095	24314448	site_4149	-9.06
chr19	52368122	52368273	site_4349	-9.06
chr19	52400245	52400399	site_4352	-9.06
chr21	11044119	11044315	site_4866	-9.06
chr21	11146294	11146552	site_4890	-9.06
chr21	11158125	11158317	site_4893	-9.06
chr21	46159307	46159497	site_4961	-9.06
chr3	90313506	90313751	site_5098	-9.06
chr3	90441846	90441996	site_5111	-9.06
chr3	90474716	90475080	site_5130	-9.06
chr3	112570790	112570945	site_5159	-9.06
chr3	139120054	139120267	site_5180	-9.06
chr3	159567633	159567795	site_5201	-9.06
chr4	93853	94010	site_5249	-9.06
chr4	55773786	55773967	site_5380	-9.06
chr4	89638956	89639215	site_5411	-9.06
chr4	190621161	190621311	site_5476	-9.06
chr5	46355747	46355930	site_5534	-9.06
chr5	49489774	49490056	site_5561	-9.06
chr5	64215259	64215417	site_5607	-9.06
chr5	178492732	178492882	site_5701	-9.06
chr6	30428075	30428274	site_5733	-9.06
chr7	6722721	6722914	site_5840	-9.06
chr7	61543112	61543315	site_5938	-9.06
chr7	61891983	61892143	site_5990	-9.06
chr7	63988456	63988896	site_6059	-9.06
chr7	129225084	129225250	site_6099	-9.06
chr9	84847136	84847297	site_6302	-9.06
chr9	102953179	102953420	site_6317	-9.06
chrX	58552544	58552694	site_6354	-9.06
chr16	33983112	33983384	site_3782	-9
chr4	46958	47220	site_5227	-8.99
chr9	66863079	66863229	site_6280	-8.99
chrX	108297739	108297908	site_6389	-8.94
chr7	61798787	61799123	site_5976	-8.84
chr16	46446757	46447052	site_3846	-8.8
chr3	90479238	90479450	site_5133	-8.8
chrX	61826493	61826719	site_6379	-8.8
chr1	521171	521321	site_2658	-8.73
chr1	2871356	2871647	site_2665	-8.73
chr1	31346275	31346431	site_2685	-8.73
chr1	84656903	84657125	site_2724	-8.73
chr1	98618748	98618904	site_2735	-8.73
chr1	101355817	101355987	site_2737	-8.73
chr1	113955089	113955282	site_2748	-8.73
chr1	114916379	114916643	site_2750	-8.73
chr1	119181127	119181280	site_2753	-8.73
chr1	121415379	121415665	site_2769	-8.73
chr1	143870806	143870956	site_2787	-8.73
chr1	144622410	144622560	site_2789	-8.73
chr1	145833116	145833266	site_2792	-8.73
chr1	147786155	147786305	site_2796	-8.73
chr1	164185876	164186031	site_2803	-8.73
chr1	169227379	169227532	site_2809	-8.73
chr1	171524335	171524538	site_2812	-8.73
chr1	174095122	174095272	site_2816	-8.73
chr1	175261852	175262005	site_2817	-8.73
chr1	185549345	185549503	site_2826	-8.73
chr1	187572844	187573004	site_2830	-8.73
chr1	192451131	192451281	site_2832	-8.73
chr1	198782980	198783373	site_2845	-8.73
chr1	225981780	225982076	site_2872	-8.73
chr1	239683231	239683384	site_2889	-8.73
chr1	247193400	247193556	site_2894	-8.73
chr1	247297445	247297637	site_2899	-8.73
chr10	53701620	53701770	site_3116	-8.73
chr10	65741755	65741906	site_3121	-8.73
chr10	124602392	124602607	site_3138	-8.73
chr10	129982281	129982440	site_3149	-8.73
chr10	133610444	133610616	site_3153	-8.73
chr10	134412418	134412589	site_3155	-8.73
chr11	50700377	50700527	site_3238	-8.73
chr11	55323522	55323679	site_3306	-8.73
chr11	69240177	69240358	site_3316	-8.73
chr11	93870565	93870723	site_3321	-8.73
chr12	9234275	9234506	site_3349	-8.73
chr12	10387384	10387594	site_3350	-8.73
chr12	34784503	34784656	site_3379	-8.73
chr12	34801521	34801717	site_3380	-8.73
chr12	38188146	38188303	site_3426	-8.73
chr12	38336845	38337086	site_3436	-8.73
chr12	104399107	104399257	site_3474	-8.73
chr12	122530618	122530768	site_3484	-8.73
chr12	133616541	133616762	site_3494	-8.73
chr12	133702004	133702257	site_3497	-8.73
chr13	19713843	19714062	site_3500	-8.73
chr13	48994252	48994409	site_3521	-8.73
chr13	66860948	66861098	site_3531	-8.73
chr13	80998775	80998925	site_3536	-8.73
chr13	103397547	103397717	site_3545	-8.73
chr13	107238611	107238797	site_3547	-8.73
chr14	19047451	19047624	site_3565	-8.73
chr14	56621126	56621277	site_3585	-8.73
chr14	91898376	91898526	site_3603	-8.73
chr14	92272758	92272920	site_3604	-8.73
chr14	102207288	102207471	site_3613	-8.73
chr14	103672373	103672524	site_3615	-8.73
chr15	20033971	20034279	site_3627	-8.73
chr15	25298484	25298687	site_3638	-8.73
chr15	50134748	50134966	site_3653	-8.73
chr15	55152375	55152560	site_3658	-8.73
chr15	60256133	60256283	site_3662	-8.73
chr16	32516923	32517076	site_3713	-8.73
chr16	32552686	32552873	site_3724	-8.73
chr16	32576635	32576798	site_3728	-8.73
chr16	32590715	32591000	site_3729	-8.73
chr16	78968900	78969050	site_3876	-8.73
chr16	80430505	80430742	site_3877	-8.73
chr17	27361005	27361173	site_3899	-8.73
chr17	38971040	38971193	site_3904	-8.73
chr18	9169487	9169638	site_3922	-8.73
chr19	1057860	1058011	site_3953	-8.73
chr19	9515071	9515221	site_3971	-8.73
chr19	9576466	9576630	site_3972	-8.73
chr19	9685099	9685267	site_3979	-8.73
chr19	16926634	16926811	site_3997	-8.73
chr19	20313861	20314070	site_4030	-8.73
chr19	20734096	20734260	site_4040	-8.73
chr19	20804658	20804842	site_4043	-8.73
chr19	20835616	20835766	site_4055	-8.73
chr19	21558663	21558818	site_4069	-8.73
chr19	22830644	22830796	site_4112	-8.73
chr19	22832490	22832694	site_4113	-8.73
chr19	23159131	23159306	site_4118	-8.73
chr19	23544038	23544192	site_4132	-8.73
chr19	24320179	24320435	site_4150	-8.73
chr19	24395301	24395721	site_4156	-8.73
chr19	24485346	24485527	site_4164	-8.73
chr19	24490059	24490209	site_4166	-8.73
chr19	24563071	24563302	site_4178	-8.73
chr19	27991465	27991690	site_4248	-8.73
chr19	35451893	35452074	site_4269	-8.73
chr19	37644059	37644259	site_4292	-8.73
chr19	37739912	37740062	site_4295	-8.73
chr19	38005170	38005386	site_4307	-8.73
chr19	38052469	38052642	site_4310	-8.73
chr19	44472927	44473298	site_4328	-8.73
chr19	53719961	53720123	site_4393	-8.73
chr19	56889939	56890099	site_4402	-8.73
chr19	56938361	56938555	site_4406	-8.73
chr19	57001678	57001946	site_4417	-8.73
chr19	57036435	57036625	site_4418	-8.73
chr19	57075849	57076077	site_4429	-8.73
chr19	57081079	57081339	site_4430	-8.73
chr19	58488051	58488255	site_4452	-8.73
chr19	58777328	58777492	site_4467	-8.73
chr19	58779914	58780203	site_4468	-8.73
chr2	3275714	3275881	site_4476	-8.73
chr2	4179084	4179310	site_4480	-8.73
chr2	16279719	16279869	site_4489	-8.73
chr2	40240966	40241116	site_4503	-8.73
chr2	40248839	40249025	site_4504	-8.73
chr2	53150042	53150192	site_4507	-8.73
chr2	145012440	145012592	site_4611	-8.73
chr2	157628416	157628593	site_4617	-8.73
chr2	161496547	161496764	site_4620	-8.73
chr2	204670623	204670867	site_4643	-8.73
chr20	26289113	26289385	site_4686	-8.73
chr20	59621005	59621185	site_4732	-8.73
chr22	47317939	47318139	site_5005	-8.73
chr3	20525195	20525374	site_5035	-8.73
chr3	40677042	40677208	site_5045	-8.73
chr3	44488623	44488830	site_5052	-8.73
chr3	131582989	131583142	site_5175	-8.73
chr3	197342525	197342750	site_5223	-8.73
chr4	73374	73565	site_5239	-8.73
chr4	84281	84602	site_5243	-8.73
chr4	86066	86668	site_5246	-8.73
chr4	27407409	27407618	site_5288	-8.73
chr4	37747621	37747801	site_5294	-8.73
chr4	85424023	85424281	site_5406	-8.73
chr4	95246853	95247006	site_5415	-8.73
chr4	117182750	117183010	site_5432	-8.73
chr4	143814356	143814530	site_5448	-8.73
chr5	37283392	37283542	site_5488	-8.73
chr5	46161446	46161613	site_5509	-8.73
chr5	46218264	46218472	site_5511	-8.73
chr5	49559318	49559513	site_5586	-8.73
chr5	54728727	54728969	site_5589	-8.73
chr5	60838554	60838723	site_5605	-8.73
chr5	64713759	64713909	site_5608	-8.73
chr5	83966434	83966651	site_5620	-8.73
chr5	84359406	84359560	site_5621	-8.73
chr5	87959778	87959980	site_5622	-8.73
chr5	112700391	112700546	site_5636	-8.73
chr5	123022336	123022516	site_5642	-8.73
chr5	133853890	133854040	site_5652	-8.73
chr5	140173731	140173918	site_5657	-8.73
chr5	140637569	140637748	site_5668	-8.73
chr5	178367065	178367391	site_5697	-8.73
chr6	47581216	47581472	site_5743	-8.73
chr6	55858458	55858664	site_5747	-8.73
chr6	61890081	61890319	site_5749	-8.73
chr6	61934294	61934459	site_5757	-8.73
chr6	62178408	62178936	site_5758	-8.73
chr6	119717996	119718269	site_5789	-8.73
chr6	120245404	120245607	site_5794	-8.73
chr6	132430861	132431017	site_5800	-8.73
chr6	148524294	148524480	site_5818	-8.73
chr7	50650772	50650928	site_5867	-8.73
chr7	56753396	56753582	site_5871	-8.73
chr7	58032148	58032298	site_5914	-8.73
chr7	61513019	61513186	site_5934	-8.73
chr7	61895228	61895379	site_5991	-8.73
chr7	61898079	61898286	site_5995	-8.73
chr7	62051439	62051640	site_6017	-8.73
chr7	62081874	62082024	site_6021	-8.73
chr7	62106901	62107057	site_6022	-8.73
chr7	62301751	62301954	site_6040	-8.73
chr7	99304739	99304900	site_6088	-8.73
chr7	124616451	124616601	site_6096	-8.73
chr7	131817155	131817468	site_6105	-8.73
chr7	151821686	151821847	site_6123	-8.73
chr8	9951965	9952151	site_6134	-8.73
chr8	37565966	37566307	site_6147	-8.73
chr8	42790853	42791095	site_6149	-8.73
chr8	63959988	63960138	site_6202	-8.73
chr8	75449960	75450110	site_6209	-8.73
chr8	104283797	104284021	site_6220	-8.73
chr8	125243946	125244210	site_6229	-8.73
chr8	143393794	143394107	site_6241	-8.73
chr8	146207871	146208141	site_6248	-8.73
chr9	16017876	16018026	site_6252	-8.73
chr9	82796645	82796881	site_6297	-8.73
chr9	84750719	84750893	site_6301	-8.73
chr9	99554813	99555076	site_6313	-8.73
chr9	99558081	99558234	site_6314	-8.73
chr9	111478319	111478469	site_6322	-8.73
chrX	20033551	20033716	site_6343	-8.73
chrX	62157018	62157175	site_6387	-8.73
chr10	127575083	127575241	site_3140	-8.69
chr3	75788800	75789175	site_5087	-8.69
chr21	10705781	10706052	site_4758	-8.62
chrX	61825672	61825897	site_6378	-8.58
chr1	22904990	22905161	site_2679	-8.54
chr11	57118750	57118900	site_3307	-8.54
chr16	32560804	32561011	site_3727	-8.54
chr16	35275209	35275371	site_3826	-8.54
chr19	20045491	20045662	site_4007	-8.54
chr19	21909895	21910209	site_4085	-8.54
chr19	27828819	27829022	site_4208	-8.54
chr19	27856516	27856725	site_4222	-8.54
chr19	27887611	27887762	site_4229	-8.54
chr19	53550826	53550976	site_4383	-8.54
chr19	58196511	58196670	site_4449	-8.54
chr21	10745656	10745838	site_4799	-8.54
chr4	15744270	15744427	site_5279	-8.54
chr5	140175002	140175156	site_5658	-8.54
chr6	137153418	137153624	site_5806	-8.54
chr7	57968742	57968961	site_5893	-8.54
chr7	61553077	61553311	site_5942	-8.54
chr7	61558851	61559035	site_5943	-8.54
chr7	92497837	92498065	site_6084	-8.54
chr9	66847228	66847454	site_6271	-8.54
chr9	91029428	91029621	site_6304	-8.54
chr10	39137275	39137486	site_3031	-8.47
chr16	33896520	33896726	site_3763	-8.44
chr11	50726002	50726215	site_3242	-8.43
chr16	32545580	32545831	site_3722	-8.43
chr20	26267543	26267761	site_4682	-8.43
chr21	11179115	11179275	site_4897	-8.43
chr4	190526086	190526266	site_5473	-8.43
[truncated: 3,298 more rows]

## Sheet: H3K27me3
Supplementary Table 3. Unique genomic sites displaying differential enrichment for H3K9me3 (sheet 1) and H3K27me3 (sheet 2) between RBLs and LCLs
Chromosome	Location Start	Location End	Name	Score: (-log10 q-value)
chr7	944999	945559	site_5918	-52.65
chr7	945638	945941	site_5919	-28.86
chr22	39040246	39040532	site_5032	-27.37
chr12	123960629	123960922	site_3884	-24.82
chr22	18718099	18718266	site_5004	-24.82
chr2	33091764	33092275	site_4688	-24.71
chr2	132769192	132769446	site_4780	-23.51
chr1	52703618	52704757	site_3165	-22.21
chr19	50639090	50639381	site_4604	-22.21
chr2	231821394	231821901	site_4891	-22.21
chr21	11186560	11186712	site_4963	-22.12
chr18	60730878	60731049	site_4525	-20.93
chr1	91852915	91853079	site_3215	-20.34
chr13	112718579	112718820	site_3998	-19.67
chr8	29913293	29913486	site_6113	-19.67
chr15	22370357	22370520	site_4121	-18.44
chr8	99958841	99959322	site_6178	-18.44
chr3	75689191	75689714	site_5087	-17.24
chr1	149970741	149971153	site_3281	-17.19
chr4	128702278	128702725	site_5277	-17.19
chr11	120216773	120217187	site_3724	-16.81
chr2	91662580	91662773	site_4745	-16.81
chr9	115825155	115825442	site_6357	-16.14
chr1	148857461	148857738	site_3267	-15.96
chr10	111572070	111572273	site_3597	-15.96
chr10	114739544	114740191	site_3603	-15.96
chr11	87688247	87688527	site_3682	-15.96
chr12	107305383	107305583	site_3862	-15.96
chr12	107310074	107310752	site_3866	-15.96
chr15	22362933	22363680	site_4112	-15.96
chr16	75411044	75412179	site_4320	-15.96
chr2	231822522	231822739	site_4892	-15.96
chr3	171827311	171827545	site_5127	-15.96
chr3	182866429	182866790	site_5152	-15.96
chr9	21963968	21964594	site_6266	-15.96
chr15	22370981	22372091	site_4122	-15.66
chr3	182878141	182878545	site_5163	-15.66
chr1	148850824	148851844	site_3265	-15.23
chr1	52706557	52707385	site_3166	-14.78
chr10	23019507	23019888	site_3523	-14.78
chr11	33944183	33944540	site_3653	-14.78
chr11	124822860	124823182	site_3735	-14.78
chr15	22349342	22349832	site_4107	-14.78
chr2	69873008	69873881	site_4720	-14.78
chr2	204562387	204562862	site_4834	-14.78
chr2	219765228	219765513	site_4877	-14.78
chr21	34088686	34088854	site_4980	-14.78
chr4	159711533	159711859	site_5326	-14.78
chr6	26331464	26331755	site_5632	-14.78
chr6	26331885	26332476	site_5633	-14.78
chr6	76453731	76453927	site_5809	-14.78
chr12	107317445	107318144	site_3871	-14.63
chr11	7697044	7697458	site_3627	-14.53
chr14	61110995	61111170	site_4055	-14.53
chr6	157785900	157786072	site_5894	-14.53
chr1	47900564	47901025	site_3146	-13.63
chr1	52701382	52701968	site_3163	-13.63
chr1	192590144	192590745	site_3391	-13.63
chr1	192593839	192594026	site_3396	-13.63
chr12	54446791	54447000	site_3785	-13.63
chr12	83082444	83082707	site_3812	-13.63
chr12	107302755	107303297	site_3860	-13.63
chr16	75415552	75416662	site_4324	-13.63
chr4	113439417	113439992	site_5262	-13.63
chr4	159725662	159725893	site_5345	-13.63
chr4	159735937	159736430	site_5355	-13.63
chr7	20832009	20832221	site_5930	-13.63
chr9	21395347	21395669	site_6256	-13.63
chr9	21401303	21401637	site_6259	-13.63
chr9	66482924	66483239	site_6304	-13.63
chr1	147782592	147782773	site_3262	-13.61
chr5	178018052	178018249	site_5597	-13.61
chr1	149965744	149965996	site_3278	-13.45
chr10	88518271	88518720	site_3563	-13.45
chr2	157185087	157185398	site_4790	-13.45
chr4	159710697	159711129	site_5325	-13.45
chr5	139489264	139489810	site_5518	-13.45
chr9	21979412	21979767	site_6275	-13.45
chr4	159713046	159713410	site_5328	-12.89
chr1	77882648	77882856	site_3189	-12.52
chr1	149283778	149284175	site_3269	-12.52
chr1	200710856	200711241	site_3445	-12.52
chr12	107319429	107319770	site_3872	-12.52
chr13	49133820	49134296	site_3948	-12.52
chr14	22532782	22533045	site_4018	-12.52
chr15	22368579	22368854	site_4120	-12.52
chr2	91661816	91661969	site_4744	-12.52
chr2	91673207	91673398	site_4750	-12.52
chr2	114031438	114031597	site_4766	-12.52
chr2	204667268	204667516	site_4838	-12.52
chr20	1236907	1237073	site_4902	-12.52
chr20	24177843	24178052	site_4939	-12.52
chr21	34081883	34082244	site_4978	-12.52
chr4	105414631	105414794	site_5251	-12.52
chr4	123749394	123749979	site_5272	-12.52
chr4	159698339	159698689	site_5308	-12.52
chr4	159707416	159707667	site_5319	-12.52
chr4	159737310	159737560	site_5356	-12.52
chr5	139424266	139424555	site_5514	-12.52
chr6	3232924	3233182	site_5603	-12.52
chr6	28696739	28697209	site_5752	-12.52
chr6	168230663	168231157	site_5907	-12.52
chr7	946062	946226	site_5920	-12.52
chr7	64976202	64976820	site_5983	-12.52
chr8	1770337	1770810	site_6067	-12.52
chr8	28347995	28348644	site_6108	-12.52
chr8	54798358	54798508	site_6130	-12.52
chr8	99969963	99970133	site_6184	-12.52
chr9	66478839	66478991	site_6302	-12.52
chr1	148856689	148856850	site_3266	-12.41
chr11	36629102	36629472	site_3658	-12.37
chr12	107309085	107309634	site_3865	-12.37
chr18	21240047	21240237	site_4490	-12.37
chr5	180598000	180598282	site_5601	-12.37
chr6	26755837	26756051	site_5650	-12.37
chr7	37726480	37726806	site_5964	-12.37
chr9	66482086	66482343	site_6303	-12.32
chr10	22635998	22636345	site_3519	-11.95
chr9	21978870	21979204	site_6274	-11.95
chr1	116384221	116384385	site_3249	-11.54
chr5	57880680	57880834	site_5427	-11.54
chr10	98274782	98275107	site_3584	-11.46
chr4	159723927	159724165	site_5342	-11.46
chr1	47901244	47901809	site_3147	-11.43
chr1	166943173	166943338	site_3338	-11.43
chr1	192570826	192571077	site_3382	-11.43
chr1	192592153	192592569	site_3394	-11.43
chr1	228649604	228649766	site_3465	-11.43
chr10	35924645	35924797	site_3528	-11.43
chr11	8203837	8204014	site_3629	-11.43
chr11	102151451	102151645	site_3686	-11.43
chr11	120210023	120210395	site_3718	-11.43
chr11	120218147	120218656	site_3726	-11.43
chr12	95112998	95113396	site_3820	-11.43
chr13	49124391	49124585	site_3938	-11.43
chr15	20873063	20873213	site_4091	-11.43
chr15	22332849	22333076	site_4102	-11.43
chr15	22372859	22373169	site_4123	-11.43
chr15	22376402	22376835	site_4127	-11.43
chr15	71054336	71054536	site_4205	-11.43
chr15	76640274	76640710	site_4224	-11.43
chr15	89946268	89946733	site_4230	-11.43
chr16	75409981	75410142	site_4318	-11.43
chr16	75413302	75413508	site_4323	-11.43
chr2	8609253	8609644	site_4646	-11.43
chr2	23613817	23614100	site_4683	-11.43
chr2	204568108	204568334	site_4836	-11.43
chr2	210248113	210248352	site_4844	-11.43
chr2	218179671	218179954	site_4865	-11.43
chr20	24154979	24155245	site_4929	-11.43
chr20	24169395	24169787	site_4936	-11.43
chr20	45521209	45521397	site_4952	-11.43
chr21	34080143	34080631	site_4975	-11.43
chr4	123750348	123750831	site_5273	-11.43
chr4	146407971	146408188	site_5286	-11.43
chr4	159699848	159700220	site_5310	-11.43
chr5	92903259	92903445	site_5461	-11.43
chr5	140751187	140751480	site_5545	-11.43
chr6	27257263	27257477	site_5682	-11.43
chr6	100058648	100059288	site_5839	-11.43
chr6	147089898	147090144	site_5882	-11.43
chr8	99964980	99965703	site_6183	-11.43
chr9	34127458	34128141	site_6294	-11.43
chr1	94703618	94703864	site_3219	-11.36
chr12	168138	168385	site_3744	-11.36
chr15	89942113	89942277	site_4229	-11.36
chr17	33817596	33818343	site_4388	-11.36
chr17	46656709	46656929	site_4430	-11.36
chr2	8624675	8625177	site_4661	-11.36
chr2	218096117	218096357	site_4854	-11.36
chr2	218190152	218190489	site_4871	-11.36
chr21	34086801	34087312	site_4979	-11.36
chr22	36144565	36144925	site_5028	-11.36
chr3	303963	304174	site_5053	-11.36
chr6	27253823	27254061	site_5679	-11.36
chr6	27648629	27649119	site_5715	-11.36
chr8	1764375	1764528	site_6066	-11.36
chr8	99956111	99956415	site_6175	-11.36
chr8	99971453	99971668	site_6185	-11.36
chr9	140222116	140222347	site_6373	-11.09
chr11	33796921	33797167	site_3647	-11.05
chr2	91664587	91664888	site_4747	-11.05
chr1	50894641	50894826	site_3150	-10.6
chr12	76422359	76422535	site_3810	-10.6
chr12	132907221	132907598	site_3889	-10.6
chr14	61107354	61107524	site_4054	-10.6
chr19	4197307	4197603	site_4543	-10.6
chr6	28180729	28181217	site_5735	-10.6
chr9	21963375	21963574	site_6264	-10.6
chr1	47897070	47897428	site_3144	-10.39
chr1	149967276	149968386	site_3279	-10.39
chr1	149979696	149980012	site_3288	-10.39
chr1	192484463	192484661	site_3367	-10.39
chr1	192601953	192602118	site_3400	-10.39
chr1	197861425	197861659	site_3426	-10.39
chr1	199121991	199122212	site_3432	-10.39
chr10	178874	179024	site_3488	-10.39
chr10	124911963	124912687	site_3611	-10.39
chr11	109885414	109885595	site_3693	-10.39
chr11	109901831	109902161	site_3706	-10.39
chr11	120212881	120213525	site_3721	-10.39
chr11	120214189	120214363	site_3723	-10.39
chr12	6440455	6440752	site_3758	-10.39
chr12	95042623	95042952	site_3817	-10.39
chr12	107271658	107272018	site_3844	-10.39
chr12	107296543	107296780	site_3854	-10.39
chr14	99733537	99733713	site_4075	-10.39
chr14	101711579	101711745	site_4076	-10.39
chr15	22353750	22354090	site_4110	-10.39
chr15	22364169	22365077	site_4113	-10.39
chr15	22365426	22365675	site_4114	-10.39
chr15	22391854	22392772	site_4139	-10.39
chr15	30109606	30110040	site_4162	-10.39
chr15	53045755	53045971	site_4187	-10.39
chr15	60880595	60881023	site_4194	-10.39
chr16	75372244	75372399	site_4307	-10.39
chr17	33819328	33819617	site_4389	-10.39
chr17	38971967	38972164	site_4410	-10.39
chr17	75915365	75915642	site_4460	-10.39
chr18	815529	816071	site_4475	-10.39
chr18	818463	818935	site_4478	-10.39
chr18	63417016	63417255	site_4527	-10.39
chr19	36163376	36163598	site_4572	-10.39
chr19	36911975	36912140	site_4574	-10.39
chr2	285991	286287	site_4626	-10.39
chr2	5829044	5829320	site_4631	-10.39
chr2	8819842	8820173	site_4669	-10.39
chr2	23611510	23611803	site_4681	-10.39
chr2	90439386	90439596	site_4742	-10.39
chr2	210249722	210250148	site_4845	-10.39
chr20	24169141	24169291	site_4935	-10.39
chr22	48842887	48843074	site_5044	-10.39
chr3	157811301	157811653	site_5117	-10.39
chr3	182877616	182877903	site_5162	-10.39
chr3	185081525	185081991	site_5175	-10.39
chr4	106578	107027	site_5190	-10.39
chr4	41213897	41214075	site_5213	-10.39
chr4	41217340	41217585	site_5216	-10.39
chr4	159694286	159694628	site_5306	-10.39
chr4	159705617	159705835	site_5317	-10.39
chr4	159709838	159710287	site_5324	-10.39
chr5	9543617	9543829	site_5402	-10.39
chr5	76926750	76927286	site_5440	-10.39
chr5	132081289	132081880	site_5492	-10.39
chr5	140742420	140742626	site_5542	-10.39
chr6	27515729	27516026	site_5694	-10.39
chr6	27559186	27559776	site_5699	-10.39
chr6	27641745	27642350	site_5710	-10.39
chr6	27645973	27646351	site_5713	-10.39
chr6	28557004	28557436	site_5745	-10.39
chr6	150248719	150248893	site_5888	-10.39
chr6	168243229	168243395	site_5912	-10.39
chr7	64975019	64975734	site_5981	-10.39
chr8	54795893	54796204	site_6128	-10.39
chr8	99958188	99958688	site_6177	-10.39
chr9	6641966	6642150	site_6223	-10.39
chr9	21390586	21391099	site_6254	-10.39
chr9	34130378	34130531	site_6296	-10.39
chr9	98226397	98226606	site_6334	-10.39
chr1	119538550	119538948	site_3251	-10.38
chr11	109901191	109901352	site_3705	-10.38
chr13	58202226	58202555	site_3961	-10.38
chr13	77555450	77555661	site_3964	-10.38
chr14	21101021	21101646	site_4007	-10.38
chr15	22366106	22366464	site_4115	-10.38
chr18	807501	807651	site_4468	-10.38
chr19	54796620	54797277	site_4615	-10.38
chr2	8622341	8622800	site_4659	-10.38
chr21	34075179	34075433	site_4971	-10.38
chr22	36141532	36141794	site_5026	-10.38
chr4	128703621	128703771	site_5278	-10.38
chr5	16933541	16933726	site_5407	-10.38
chr5	140787163	140787321	site_5560	-10.38
chr6	127838476	127838895	site_5872	-10.38
chr7	28453306	28453534	site_5948	-10.38
chr7	94283967	94284215	site_6001	-10.38
chr1	149974081	149974569	site_3286	-10.18
chr12	107298376	107298691	site_3855	-10.18
chr12	107302157	107302413	site_3859	-10.18
chr3	182891211	182891428	site_5170	-10.18
chr5	153866190	153866509	site_5580	-10.18
chr6	26743593	26743817	site_5646	-10.18
chr9	21984292	21984661	site_6277	-10.18
chr13	100647291	100647615	site_3991	-10.14
chr2	183897524	183897773	site_4813	-9.78
chr4	159739700	159740122	site_5357	-9.78
chr1	146554309	146554498	site_3258	-9.7
chr1	192481603	192482092	site_3364	-9.7
chr10	100997901	100998306	site_3587	-9.7
chr16	3231685	3231876	site_4258	-9.7
chr18	77379880	77380060	site_4534	-9.7
chr3	71951861	71952201	site_5076	-9.7
chr4	140199090	140199313	site_5281	-9.7
chr5	72749535	72749762	site_5436	-9.7
chr6	26594794	26595165	site_5640	-9.7
chr11	34377327	34377566	site_3655	-9.5
chr12	54439272	54439451	site_3784	-9.5
chr3	75691156	75691411	site_5088	-9.5
chr9	126768263	126768442	site_6365	-9.5
chr9	140222604	140222866	site_6374	-9.44
chr1	819476	819736	site_3099	-9.38
chr1	8075336	8075646	site_3109	-9.38
chr1	9241551	9241703	site_3112	-9.38
chr1	14589328	14589539	site_3115	-9.38
chr1	17210681	17210932	site_3122	-9.38
chr1	50871210	50871399	site_3149	-9.38
chr1	52709045	52709424	site_3169	-9.38
chr1	52716532	52716709	site_3171	-9.38
chr1	53307571	53307793	site_3174	-9.38
chr1	82272371	82272560	site_3191	-9.38
chr1	85516869	85517203	site_3200	-9.38
chr1	147062317	147062575	site_3261	-9.38
chr1	149971500	149972017	site_3282	-9.38
chr1	149980356	149980687	site_3289	-9.38
chr1	156592447	156592646	site_3311	-9.38
chr1	161227285	161227473	site_3326	-9.38
chr1	192482620	192482832	site_3365	-9.38
chr1	192483024	192483228	site_3366	-9.38
chr1	192577171	192577368	site_3383	-9.38
chr1	199122987	199123325	site_3434	-9.38
chr1	212870588	212871215	site_3455	-9.38
chr10	49838753	49839120	site_3535	-9.38
chr10	79684701	79684869	site_3544	-9.38
chr10	88517750	88518022	site_3562	-9.38
chr11	67500281	67500471	site_3675	-9.38
chr11	96437390	96437540	site_3683	-9.38
chr11	120212154	120212530	site_3720	-9.38
chr11	120213596	120213878	site_3722	-9.38
chr11	120220302	120220783	site_3728	-9.38
chr12	6412244	6412468	site_3751	-9.38
chr12	6420567	6420754	site_3753	-9.38
chr12	107258026	107258397	site_3838	-9.38
chr12	107304407	107304590	site_3861	-9.38
chr12	107305772	107305998	site_3863	-9.38
chr12	121021381	121021641	site_3882	-9.38
chr13	24154175	24154619	site_3904	-9.38
chr13	26044502	26044652	site_3910	-9.38
chr13	36055446	36055730	site_3923	-9.38
chr13	42225986	42226593	site_3927	-9.38
chr13	49130933	49131425	site_3942	-9.38
chr13	112714191	112714554	site_3996	-9.38
chr14	21102535	21102688	site_4010	-9.38
chr14	22488476	22488626	site_4017	-9.38
chr14	89251246	89251402	site_4068	-9.38
chr14	101887253	101887519	site_4078	-9.38
chr15	20865819	20866019	site_4086	-9.38
chr15	20868601	20868799	site_4088	-9.38
chr15	22330692	22330997	site_4100	-9.38
chr15	22395797	22396401	site_4145	-9.38
chr15	60878965	60879380	site_4192	-9.38
chr15	89150133	89150341	site_4227	-9.38
chr15	92394591	92394850	site_4237	-9.38
chr16	229121	229279	site_4251	-9.38
chr16	3094603	3094813	site_4256	-9.38
chr16	31582814	31583009	site_4271	-9.38
chr16	75377158	75377312	site_4310	-9.38
chr16	75406317	75406711	site_4312	-9.38
chr16	75412520	75413061	site_4322	-9.38
chr17	4687277	4687469	site_4346	-9.38
chr17	13498309	13498833	site_4355	-9.38
chr17	33816205	33816569	site_4387	-9.38
chr17	46684108	46684596	site_4433	-9.38
chr17	67515263	67515454	site_4450	-9.38
chr18	805477	805792	site_4465	-9.38
chr18	45425895	45426345	site_4505	-9.38
chr19	8658060	8658210	site_4551	-9.38
chr19	39520827	39521033	site_4576	-9.38
chr19	48944640	48944843	site_4599	-9.38
chr2	8446718	8447004	site_4638	-9.38
chr2	8614343	8614622	site_4654	-9.38
chr2	8625964	8626114	site_4662	-9.38
chr2	8627760	8627944	site_4664	-9.38
chr2	12645713	12645878	site_4673	-9.38
chr2	38325217	38325443	site_4693	-9.38
chr2	63273388	63274397	site_4710	-9.38
chr2	91662872	91663085	site_4746	-9.38
chr2	204556980	204557241	site_4831	-9.38
chr2	218176748	218176930	site_4862	-9.38
chr2	218183720	218184027	site_4867	-9.38
chr20	10039556	10039971	site_4914	-9.38
chr20	34678157	34678307	site_4945	-9.38
chr21	28221489	28221642	site_4966	-9.38
chr21	34081175	34081442	site_4977	-9.38
chr21	47521029	47521209	site_5000	-9.38
chr22	29558864	29559031	site_5015	-9.38
chr22	50063292	50063534	site_5048	-9.38
chr3	89158573	89158748	site_5096	-9.38
chr3	179672973	179673147	site_5135	-9.38
chr3	182844077	182844299	site_5144	-9.38
chr3	182874149	182874594	site_5158	-9.38
chr3	182874827	182874986	site_5159	-9.38
chr3	182878805	182879042	site_5164	-9.38
chr3	182895159	182895317	site_5171	-9.38
chr4	85425498	85425736	site_5242	-9.38
chr4	128701259	128701611	site_5275	-9.38
chr4	159704986	159705310	site_5316	-9.38
chr4	159708600	159708837	site_5321	-9.38
chr4	159709325	159709501	site_5323	-9.38
chr4	159714239	159714765	site_5330	-9.38
chr4	159718403	159718772	site_5335	-9.38
chr4	159730306	159730514	site_5350	-9.38
chr4	159733762	159734259	site_5352	-9.38
chr4	174424613	174424763	site_5366	-9.38
chr4	174425889	174426082	site_5367	-9.38
chr5	2746820	2747023	site_5397	-9.38
chr5	54475307	54475608	site_5422	-9.38
chr5	57875676	57875912	site_5424	-9.38
chr5	57876479	57876743	site_5425	-9.38
chr5	78806927	78807110	site_5447	-9.38
chr5	92951204	92951405	site_5466	-9.38
chr5	98102241	98102421	site_5471	-9.38
chr5	98113520	98113745	site_5475	-9.38
chr5	140715739	140715889	site_5536	-9.38
chr5	140752182	140752351	site_5546	-9.38
chr5	140797449	140797659	site_5564	-9.38
chr5	140808066	140808311	site_5567	-9.38
chr5	140858152	140858378	site_5569	-9.38
chr5	140859135	140859334	site_5570	-9.38
chr5	180596213	180596567	site_5599	-9.38
chr6	6249797	6249992	site_5606	-9.38
chr6	27201406	27201673	site_5666	-9.38
chr6	27270656	27270834	site_5684	-9.38
chr6	27280944	27281197	site_5687	-9.38
chr6	27463301	27463456	site_5689	-9.38
chr6	27638871	27639834	site_5709	-9.38
chr6	28172018	28172238	site_5728	-9.38
chr6	28182490	28182712	site_5738	-9.38
chr6	76460260	76460760	site_5811	-9.38
chr6	76460833	76460987	site_5812	-9.38
chr6	99965287	99965490	site_5835	-9.38
chr6	100059384	100059896	site_5840	-9.38
chr6	137805026	137805221	site_5880	-9.38
chr6	148523176	148523401	site_5884	-9.38
chr6	161351244	161351774	site_5898	-9.38
chr6	168229045	168229234	site_5905	-9.38
chr6	168229621	168229910	site_5906	-9.38
chr7	25987451	25987700	site_5939	-9.38
chr7	32995694	32995867	site_5951	-9.38
chr7	99363713	99364000	site_6013	-9.38
chr7	100818277	100818458	site_6016	-9.38
chr7	116142095	116142277	site_6029	-9.38
chr7	121954376	121954721	site_6040	-9.38
chr7	140715821	140715975	site_6047	-9.38
chr8	29913616	29914003	site_6114	-9.38
chr8	99962267	99962582	site_6179	-9.38
chr9	20634240	20634425	site_6235	-9.38
chr9	21376598	21376841	site_6248	-9.38
chr9	21972764	21972922	site_6269	-9.38
chr9	21973000	21973168	site_6270	-9.38
chr12	120424318	120424472	site_3881	-9.36
chr5	140781149	140781452	site_5557	-9.36
chr5	141399942	141400213	site_5574	-9.36
chr17	20748542	20748754	site_4368	-9
chr2	177041153	177041346	site_4806	-9
chr4	19079335	19079485	site_5207	-9
chr1	833723	834025	site_3100	-8.83
chr1	17035629	17035830	site_3121	-8.83
chr1	25959006	25959167	site_3127	-8.83
chr13	92049914	92050306	site_3975	-8.83
chr15	71053476	71053626	site_4204	-8.83
chr15	96879142	96879371	site_4246	-8.83
chr17	33821546	33821792	site_4393	-8.83
chr2	8620979	8621572	site_4658	-8.83
chr2	74875591	74875772	site_4735	-8.83
chr2	105475747	105476003	site_4761	-8.83
chr2	159637866	159638016	site_4792	-8.83
chr3	87725181	87725345	site_5093	-8.83
chr3	185829185	185829571	site_5179	-8.83
chr4	159720152	159720330	site_5337	-8.83
chr5	140796657	140796913	site_5563	-8.83
chr7	20829127	20829492	site_5929	-8.83
chr7	35285281	35285472	site_5953	-8.83
chr1	8086995	8087164	site_3111	-8.76
chr11	27720168	27720318	site_3644	-8.76
chr13	79172793	79173003	site_3967	-8.76
chr5	78807574	78808277	site_5448	-8.56
chr1	39268240	39268392	site_3137	-8.42
chr1	52702764	52702914	site_3164	-8.42
chr1	52708350	52708794	site_3168	-8.42
chr1	84938309	84938493	site_3193	-8.42
chr1	85669369	85669593	site_3206	-8.42
chr1	91165554	91165715	site_3209	-8.42
chr1	91303728	91303896	site_3214	-8.42
chr1	94709531	94709758	site_3221	-8.42
chr1	95579674	95579827	site_3222	-8.42
chr1	101951166	101951419	site_3229	-8.42
chr1	149972381	149972796	site_3283	-8.42
chr1	149980980	149981174	site_3290	-8.42
chr1	149994734	149994899	site_3298	-8.42
chr1	160040785	160040949	site_3323	-8.42
chr1	170627478	170627688	site_3347	-8.42
chr1	192486581	192486804	site_3369	-8.42
chr1	192584278	192584465	site_3387	-8.42
chr1	192585593	192586009	site_3388	-8.42
chr1	192611516	192611701	site_3403	-8.42
chr1	196219242	196219481	site_3412	-8.42
chr1	196236687	196236922	site_3424	-8.42
chr1	200844569	200844719	site_3446	-8.42
chr1	202901635	202901795	site_3449	-8.42
chr1	212871265	212871802	site_3456	-8.42
chr10	1751184	1751617	site_3493	-8.42
chr10	13935107	13935306	site_3509	-8.42
chr10	88157292	88157633	site_3550	-8.42
chr10	88158357	88158526	site_3551	-8.42
chr10	88517235	88517466	site_3561	-8.42
chr10	90968588	90968826	site_3569	-8.42
chr10	97887866	97888047	site_3583	-8.42
chr10	112166455	112166722	site_3600	-8.42
chr11	2086937	2087099	site_3620	-8.42
chr11	27738843	27739106	site_3646	-8.42
chr11	33941297	33941579	site_3651	-8.42
chr11	46258488	46258704	site_3669	-8.42
chr11	70240107	70240420	site_3677	-8.42
chr11	109881669	109881875	site_3692	-8.42
chr11	109899473	109899666	site_3703	-8.42
chr11	110044559	110044755	site_3712	-8.42
chr11	120208490	120208689	site_3716	-8.42
chr11	120229775	120229944	site_3730	-8.42
chr12	6418057	6418327	site_3752	-8.42
chr12	6441949	6442216	site_3759	-8.42
chr12	6448642	6448840	site_3761	-8.42
chr12	54468277	54468475	site_3787	-8.42
chr12	95042264	95042476	site_3816	-8.42
chr12	107281221	107281658	site_3849	-8.42
chr12	107287056	107287512	site_3850	-8.42
chr12	107325093	107325259	site_3875	-8.42
chr13	24147036	24147220	site_3903	-8.42
chr13	34305802	34305982	site_3919	-8.42
chr13	42227567	42227969	site_3929	-8.42
chr13	49132765	49132969	site_3946	-8.42
chr13	49138796	49139120	site_3950	-8.42
chr13	92048470	92048982	site_3974	-8.42
chr13	100614583	100614784	site_3989	-8.42
chr13	112719745	112720165	site_3999	-8.42
chr14	21102160	21102438	site_4009	-8.42
chr14	21120301	21120588	site_4014	-8.42
chr14	35906639	35906849	site_4029	-8.42
chr14	38057416	38057576	site_4036	-8.42
chr14	61125561	61125912	site_4056	-8.42
chr14	62586459	62586728	site_4059	-8.42
chr14	94647446	94647626	site_4072	-8.42
chr14	101711855	101712023	site_4077	-8.42
chr15	22347115	22347588	site_4105	-8.42
chr15	22348378	22348787	site_4106	-8.42
chr15	22375126	22375283	site_4126	-8.42
chr15	22381642	22381797	site_4133	-8.42
chr15	22383010	22383186	site_4134	-8.42
chr15	22384322	22384692	site_4136	-8.42
chr15	22394164	22394452	site_4142	-8.42
chr15	25987273	25987435	site_4156	-8.42
chr15	73818373	73818523	site_4215	-8.42
chr15	78858567	78859083	site_4225	-8.42
chr15	93629343	93629501	site_4243	-8.42
chr16	14397679	14397904	site_4264	-8.42
chr16	21229882	21230086	site_4265	-8.42
chr16	22647659	22647819	site_4268	-8.42
chr16	67204805	67205079	site_4290	-8.42
chr16	75369989	75370276	site_4303	-8.42
chr16	75407538	75408019	site_4314	-8.42
chr16	75409669	75409825	site_4317	-8.42
chr16	89270085	89270284	site_4340	-8.42
chr17	11500453	11500728	site_4354	-8.42
chr17	13589691	13589863	site_4357	-8.42
chr17	14662081	14662283	site_4363	-8.42
chr17	31206737	31206898	site_4379	-8.42
chr17	33813758	33813969	site_4385	-8.42
chr17	33815378	33815541	site_4386	-8.42
chr17	33824682	33824892	site_4396	-8.42
chr17	34836072	34836222	site_4402	-8.42
chr17	38967582	38968020	site_4409	-8.42
chr17	38977216	38977406	site_4411	-8.42
chr17	40834139	40834323	site_4415	-8.42
chr17	44917832	44917985	site_4418	-8.42
chr17	46412699	46412964	site_4426	-8.42
chr17	46661225	46661452	site_4432	-8.42
chr17	72665888	72666062	site_4452	-8.42
chr17	75906876	75907061	site_4456	-8.42
chr17	75907862	75908217	site_4457	-8.42
chr18	810906	811352	site_4473	-8.42
chr18	30506607	30506808	site_4495	-8.42
chr18	56196313	56196486	site_4518	-8.42
chr18	57634761	57634942	site_4520	-8.42
chr18	76746101	76746317	site_4530	-8.42
chr19	6593399	6593666	site_4546	-8.42
chr19	24153887	24154052	site_4564	-8.42
chr19	55577257	55577453	site_4617	-8.42
chr2	8451501	8451660	site_4640	-8.42
chr2	8611489	8611898	site_4649	-8.42
chr2	8626368	8626707	site_4663	-8.42
chr2	8630394	8630582	site_4665	-8.42
chr2	20873493	20873643	site_4680	-8.42
chr2	38326286	38326682	site_4694	-8.42
chr2	54634130	54634304	site_4708	-8.42
chr2	175209897	175210175	site_4800	-8.42
chr2	176960485	176960720	site_4804	-8.42
chr2	183898817	183899140	site_4815	-8.42
chr2	218177517	218177745	site_4863	-8.42
chr2	218182916	218183149	site_4866	-8.42
chr2	219785197	219785409	site_4880	-8.42
chr2	240185891	240186248	site_4895	-8.42
chr20	25563484	25563689	site_4943	-8.42
chr20	61644083	61644483	site_4959	-8.42
chr20	62946569	62946828	site_4961	-8.42
chr21	34089559	34089923	site_4981	-8.42
chr21	34089998	34090200	site_4982	-8.42
chr21	42916672	42916831	site_4997	-8.42
chr22	29068622	29068965	site_5014	-8.42
chr3	16484352	16484503	site_5057	-8.42
chr3	66621966	66622178	site_5071	-8.42
chr3	77086679	77086927	site_5091	-8.42
chr3	87272142	87272299	site_5092	-8.42
chr3	149477626	149477779	site_5113	-8.42
chr3	171828151	171828339	site_5129	-8.42
chr3	182865608	182865840	site_5151	-8.42
chr3	182871342	182871749	site_5155	-8.42
chr3	182877091	182877543	site_5161	-8.42
chr4	4865365	4865564	site_5196	-8.42
chr4	30717600	30717750	site_5211	-8.42
chr4	41218789	41219044	site_5217	-8.42
chr4	105411993	105412176	site_5250	-8.42
chr4	159728251	159728580	site_5348	-8.42
chr4	159731702	159731896	site_5351	-8.42
chr4	159734409	159734647	site_5353	-8.42
chr4	180984707	180984871	site_5377	-8.42
chr4	186508031	186508195	site_5389	-8.42
chr5	72453897	72454111	site_5432	-8.42
chr5	92949503	92949997	site_5464	-8.42
chr5	98100314	98100510	site_5470	-8.42
chr5	98112135	98112293	site_5473	-8.42
chr5	132115173	132115411	site_5494	-8.42
chr5	139419300	139419547	site_5512	-8.42
chr5	140720955	140721159	site_5538	-8.42
chr5	140732505	140732738	site_5540	-8.42
chr5	140783903	140784075	site_5558	-8.42
chr5	140791390	140791666	site_5561	-8.42
chr5	167720330	167720587	site_5588	-8.42
chr6	26320492	26320824	site_5620	-8.42
chr6	26329059	26329231	site_5626	-8.42
chr6	26330075	26330383	site_5629	-8.42
chr6	26334121	26334612	site_5634	-8.42
chr6	26576009	26576162	site_5635	-8.42
chr6	26696884	26697112	site_5643	-8.42
chr6	27203975	27204220	site_5669	-8.42
chr6	27514107	27514267	site_5692	-8.42
chr6	27524323	27524480	site_5698	-8.42
chr6	28183241	28183765	site_5739	-8.42
chr6	28758575	28759146	site_5758	-8.42
chr6	30445754	30445976	site_5783	-8.42
chr6	37502631	37502889	site_5790	-8.42
chr6	56817818	56818106	site_5803	-8.42
chr6	76483172	76483391	site_5816	-8.42
chr6	94120116	94120373	site_5829	-8.42
chr6	121759596	121759816	site_5869	-8.42
chr6	132131358	132131649	site_5875	-8.42
chr6	157786431	157786617	site_5895	-8.42
chr6	168231407	168231674	site_5908	-8.42
chr7	19141483	19141862	site_5925	-8.42
chr7	20811835	20812118	site_5927	-8.42
chr7	35295710	35295920	site_5957	-8.42
chr7	54608326	54608478	site_5978	-8.42
chr7	96629551	96629781	site_6004	-8.42
chr7	99363333	99363528	site_6012	-8.42
chr7	120501715	120501934	site_6038	-8.42
chr8	769311	769461	site_6060	-8.42
chr8	2273495	2273645	site_6069	-8.42
chr8	11060860	11061130	site_6076	-8.42
chr8	23568850	23569047	site_6100	-8.42
chr8	28346751	28346970	site_6107	-8.42
chr8	70979793	70979958	site_6144	-8.42
chr8	72754901	72755147	site_6146	-8.42
chr8	80675858	80676210	site_6162	-8.42
chr8	99954991	99955352	site_6173	-8.42
chr8	110652728	110652885	site_6189	-8.42
chr8	142043877	142044145	site_6202	-8.42
chr9	2654651	2654898	site_6214	-8.42
chr9	21383380	21383617	site_6251	-8.42
chr9	98266460	98266795	site_6336	-8.42
chr1	91187702	91187943	site_3211	-8.25
chr1	94705527	94705730	site_3220	-8.25
chr1	182583238	182583483	site_3352	-8.25
chr1	196234565	196235001	site_3422	-8.25
chr12	54401361	54401514	site_3782	-8.25
chr14	38066244	38066438	site_4037	-8.25
chr20	10043686	10043866	site_4915	-8.25
chr4	159721118	159721299	site_5338	-8.25
chr6	107817708	107817889	site_5855	-8.25
chr1	228786393	228786577	site_3469	-8.02
chr15	75938509	75938887	site_4220	-8.02
chr6	28555559	28556101	site_5744	-8.02
chr1	120194143	120194320	site_3254	-8
chr1	218335416	218335610	site_3458	-8
chr10	35926968	35927188	site_3529	-8
chr13	21276012	21276174	site_3898	-8
chr16	73095538	73096124	site_4296	-8
chr16	75371155	75371309	site_4305	-8
chr17	14098214	14098428	site_4358	-8
chr2	118978151	118978329	site_4770	-8
chr2	118978935	118979273	site_4771	-8
chr2	218085957	218086188	site_4849	-8
chr20	21375148	21375342	site_4923	-8
chr3	157817666	157817877	site_5118	-8
chr4	159703969	159704517	site_5315	-8
chr5	14874483	14874739	site_5405	-8
chr5	140010566	140010721	site_5522	-8
chr5	180597419	180597717	site_5600	-8
chr8	11479819	11479990	site_6079	-8
chr8	23538133	23538448	site_6098	-8
chr8	65496399	65496558	site_6139	-8
chr8	80676514	80676831	site_6163	-8
chr8	80807018	80807197	site_6165	-8
chr3	57110698	57110861	site_5068	-7.77
chr9	66454743	66455048	site_6299	-7.77
chr1	192597826	192598136	site_3398	-7.62
chr12	107306325	107306483	site_3864	-7.62
chr15	89947482	89947686	site_4231	-7.62
chr19	50640155	50640328	site_4605	-7.62
chr2	204464343	204464680	site_4826	-7.62
chr3	197804397	197804603	site_5185	-7.62
chr4	111546038	111546228	site_5259	-7.62
chr4	159688315	159688605	site_5304	-7.62
chr6	28178085	28178270	site_5732	-7.62
chr6	88678991	88679327	site_5824	-7.62
chr1	818364	818524	site_3098	-7.52
chr1	17028927	17029190	site_3120	-7.52
chr1	24881498	24881658	site_3124	-7.52
chr1	33389112	33389305	site_3129	-7.52
chr1	46596701	46597000	site_3143	-7.52
chr1	47897998	47898349	site_3145	-7.52
chr1	50511372	50511606	site_3148	-7.52
chr1	52606571	52606769	site_3157	-7.52
chr1	52697761	52697926	site_3161	-7.52
chr1	52707714	52708181	site_3167	-7.52
chr1	85475459	85475609	site_3196	-7.52
chr1	85510729	85510933	site_3197	-7.52
chr1	85511710	85511869	site_3198	-7.52
chr1	85665559	85665709	site_3205	-7.52
chr1	94700755	94700919	site_3218	-7.52
chr1	148845829	148846074	site_3264	-7.52
chr1	149951855	149952080	site_3271	-7.52
chr1	149970401	149970588	site_3280	-7.52
chr1	149973314	149973531	site_3284	-7.52
chr1	154677650	154677839	site_3306	-7.52
chr1	156623960	156624141	site_3313	-7.52
chr1	156624194	156624417	site_3314	-7.52
chr1	161226569	161226773	site_3325	-7.52
chr1	183155656	183155866	site_3358	-7.52
chr1	192461658	192461937	site_3361	-7.52
chr1	192563817	192564139	site_3380	-7.52
chr1	192581726	192581896	site_3385	-7.52
chr1	192593295	192593672	site_3395	-7.52
chr1	192612782	192613062	site_3404	-7.52
chr1	192614041	192614212	site_3405	-7.52
chr1	194196049	194196215	site_3409	-7.52
chr1	196224508	196224713	site_3416	-7.52
chr1	196227263	196227433	site_3419	-7.52
chr1	197876984	197877159	site_3428	-7.52
chr1	199122396	199122618	site_3433	-7.52
chr1	199124322	199124527	site_3436	-7.52
chr1	200007330	200007481	site_3439	-7.52
chr1	212783440	212783642	site_3453	-7.52
chr1	213125278	213125470	site_3457	-7.52
chr1	228607929	228608272	site_3463	-7.52
chr10	171501	171785	site_3486	-7.52
chr10	1759082	1759245	site_3497	-7.52
chr10	43247229	43247444	site_3530	-7.52
chr10	63210986	63211142	site_3542	-7.52
chr10	88137363	88137515	site_3547	-7.52
chr10	96165998	96166294	site_3576	-7.52
chr10	112250937	112251223	site_3601	-7.52
chr10	119290173	119290342	site_3606	-7.52
chr10	131753993	131754221	site_3616	-7.52
chr11	13988132	13988430	site_3634	-7.52
chr11	33939612	33939782	site_3650	-7.52
chr11	109892982	109893170	site_3696	-7.52
chr11	109893370	109893582	site_3697	-7.52
chr11	109895213	109895572	site_3699	-7.52
chr11	109900285	109900833	site_3704	-7.52
chr11	120210868	120211062	site_3719	-7.52
chr11	120262224	120262399	site_3731	-7.52
chr12	6431141	6431296	site_3754	-7.52
chr12	6446126	6446281	site_3760	-7.52
chr12	39835808	39836085	site_3773	-7.52
chr12	55070554	55070705	site_3789	-7.52
chr12	55869015	55869206	site_3794	-7.52
chr12	107270384	107270622	site_3843	-7.52
chr12	107277728	107277892	site_3847	-7.52
chr12	107313153	107313506	site_3869	-7.52
chr12	133193674	133194139	site_3891	-7.52
chr13	24224090	24224282	site_3907	-7.52
chr13	25118261	25118430	site_3908	-7.52
chr13	42223871	42224030	site_3925	-7.52
chr13	42624089	42624288	site_3934	-7.52
chr13	43149935	43150121	site_3935	-7.52
chr13	49132221	49132600	site_3945	-7.52
chr13	49143574	49143871	site_3954	-7.52
chr13	49151423	49151662	site_3956	-7.52
chr13	73634996	73635177	site_3962	-7.52
chr13	80057934	80058085	site_3970	-7.52
chr13	96038747	96039032	site_3978	-7.52
chr14	29241728	29241950	site_4028	-7.52
chr14	38050638	38050838	site_4034	-7.52
chr14	58620135	58620332	site_4049	-7.52
chr14	62621742	62621960	site_4060	-7.52
chr14	72400773	72400947	site_4064	-7.52
chr14	90521458	90521628	site_4069	-7.52
chr15	20871746	20871952	site_4090	-7.52
chr15	22366653	22366889	site_4116	-7.52
chr15	22368242	22368428	site_4119	-7.52
chr15	22374172	22374435	site_4125	-7.52
chr15	22377044	22377346	site_4128	-7.52
chr15	22379289	22379467	site_4130	-7.52
chr15	22388308	22388703	site_4137	-7.52
chr15	22407626	22407809	site_4147	-7.52
chr15	22409814	22410093	site_4148	-7.52
chr15	28336499	28336729	site_4161	-7.52
chr15	45668458	45668642	site_4175	-7.52
chr15	48471606	48471855	site_4184	-7.52
chr15	58338204	58338432	site_4189	-7.52
chr15	68177842	68177994	site_4198	-7.52
chr15	71053033	71053202	site_4203	-7.52
chr15	71189197	71189379	site_4208	-7.52
chr15	76626396	76626551	site_4222	-7.52
chr16	75037272	75037431	site_4297	-7.52
chr16	75417250	75417421	site_4326	-7.52
chr16	86548200	86548492	site_4337	-7.52
chr16	86608658	86608818	site_4338	-7.52
chr17	6678412	6678638	site_4348	-7.52
chr17	11141901	11142141	site_4353	-7.52
chr17	28701954	28702143	site_4376	-7.52
chr17	31126074	31126285	site_4377	-7.52
chr17	33820546	33821226	site_4392	-7.52
chr17	40826661	40826963	site_4413	-7.52
chr17	40827283	40827438	site_4414	-7.52
chr17	46400485	46400656	site_4422	-7.52
chr17	46408266	46408504	site_4424	-7.52
chr17	74238847	74239003	site_4455	-7.52
chr17	75908829	75909032	site_4458	-7.52
chr18	805852	806116	site_4466	-7.52
chr18	808110	808268	site_4469	-7.52
chr18	816660	817015	site_4476	-7.52
chr18	20717223	20717526	site_4487	-7.52
chr18	30506228	30506412	site_4494	-7.52
chr18	39532173	39532501	site_4501	-7.52
chr18	54748719	54748869	site_4512	-7.52
chr18	76774635	76774785	site_4533	-7.52
chr19	17560495	17560750	site_4561	-7.52
chr19	31846267	31846459	site_4567	-7.52
chr19	33719560	33719730	site_4569	-7.52
chr19	40052514	40052684	site_4577	-7.52
chr19	40729490	40729685	site_4579	-7.52
chr19	40730023	40730268	site_4580	-7.52
chr19	44909081	44909258	site_4589	-7.52
chr19	45906548	45906698	site_4591	-7.52
chr19	49396546	49396821	site_4601	-7.52
chr19	49578357	49578532	site_4603	-7.52
chr19	51168247	51168663	site_4607	-7.52
chr19	52173835	52173989	site_4608	-7.52
chr19	54383703	54383890	site_4611	-7.52
chr19	54668938	54669117	site_4614	-7.52
chr2	44890	45126	site_4624	-7.52
chr2	5838148	5838327	site_4632	-7.52
chr2	8601586	8601819	site_4644	-7.52
chr2	23612172	23612459	site_4682	-7.52
chr2	27074522	27074692	site_4686	-7.52
chr2	38266796	38266977	site_4689	-7.52
chr2	38831007	38831243	site_4695	-7.52
chr2	38847703	38847923	site_4699	-7.52
chr2	105465782	105466020	site_4759	-7.52
chr2	118783950	118784146	site_4769	-7.52
chr2	118985260	118985438	site_4774	-7.52
chr2	132176961	132177111	site_4779	-7.52
chr2	153193401	153193573	site_4786	-7.52
chr2	162270257	162270418	site_4793	-7.52
chr2	162282099	162282303	site_4794	-7.52
chr2	218084821	218085316	site_4848	-7.52
chr2	218097114	218097288	site_4855	-7.52
chr2	218178444	218178637	site_4864	-7.52
chr20	2340627	2340783	site_4907	-7.52
chr20	5722686	5723058	site_4912	-7.52
chr20	10038711	10039414	site_4913	-7.52
chr20	16708102	16708288	site_4920	-7.52
chr20	24156144	24156387	site_4930	-7.52
chr20	24160647	24160863	site_4932	-7.52
chr20	24180233	24180423	site_4940	-7.52
chr20	39789404	39789602	site_4949	-7.52
chr21	33768083	33768367	site_4968	-7.52
chr21	34075490	34075737	site_4972	-7.52
chr21	34078353	34078635	site_4974	-7.52
chr21	36044173	36044645	site_4986	-7.52
chr21	42217579	42217760	site_4992	-7.52
chr22	22501029	22501266	site_5008	-7.52
chr22	29574349	29574532	site_5017	-7.52
chr22	29596491	29596641	site_5019	-7.52
chr22	36149079	36149500	site_5029	-7.52
chr22	44318627	44318811	site_5037	-7.52
chr22	46455640	46455790	site_5040	-7.52
chr22	46462859	46463027	site_5041	-7.52
chr3	27774360	27774623	site_5058	-7.52
chr3	53931819	53931969	site_5065	-7.52
chr3	71952263	71952532	site_5077	-7.52
chr3	75705619	75705846	site_5089	-7.52
chr3	105073489	105073814	site_5100	-7.52
chr3	149692924	149693132	site_5114	-7.52
chr3	171826316	171826555	site_5125	-7.52
chr3	182864965	182865304	site_5150	-7.52
chr3	182875123	182875439	site_5160	-7.52
chr3	185822076	185822278	site_5177	-7.52
chr3	197805155	197805508	site_5186	-7.52
chr4	105678	105938	site_5189	-7.52
chr4	4852213	4852384	site_5195	-7.52
chr4	4876327	4876535	site_5197	-7.52
chr4	41214508	41214831	site_5214	-7.52
chr4	81439965	81440120	site_5237	-7.52
chr4	83074274	83074424	site_5238	-7.52
chr4	120551583	120551734	site_5269	-7.52
chr4	146411328	146411513	site_5288	-7.52
chr4	156127311	156127461	site_5302	-7.52
chr4	159701165	159701315	site_5313	-7.52
chr4	159708186	159708437	site_5320	-7.52
chr4	159722601	159722752	site_5339	-7.52
chr4	159728750	159728922	site_5349	-7.52
chr5	38442677	38442860	site_5412	-7.52
chr5	38476394	38476554	site_5415	-7.52
chr5	57877198	57877396	site_5426	-7.52
chr5	76945431	76945617	site_5443	-7.52
chr5	77255590	77255822	site_5444	-7.52
chr5	87959330	87959607	site_5455	-7.52
chr5	92904034	92904363	site_5462	-7.52
chr5	98113167	98113344	site_5474	-7.52
chr5	132116628	132116790	site_5496	-7.52
chr5	139383345	139383524	site_5509	-7.52
chr5	140556613	140556763	site_5531	-7.52
chr5	140773332	140773596	site_5553	-7.52
chr5	159162985	159163169	site_5587	-7.52
chr6	26320974	26321450	site_5621	-7.52
chr6	26327944	26328167	site_5625	-7.52
chr6	26329727	26329921	site_5628	-7.52
chr6	26330578	26330784	site_5630	-7.52
chr6	26331045	26331213	site_5631	-7.52
chr6	26751730	26752004	site_5649	-7.52
chr6	26756892	26757161	site_5651	-7.52
chr6	27059924	27060124	site_5661	-7.52
chr6	27204864	27205028	site_5670	-7.52
chr6	27221039	27221205	site_5673	-7.52
chr6	27245999	27246343	site_5675	-7.52
chr6	27254906	27255091	site_5680	-7.52
chr6	27271990	27272339	site_5685	-7.52
chr6	27518003	27518183	site_5695	-7.52
chr6	27573142	27573344	site_5701	-7.52
chr6	27573472	27573858	site_5702	-7.52
chr6	28177179	28177396	site_5730	-7.52
chr6	28182169	28182424	site_5737	-7.52
chr6	28582729	28582974	site_5747	-7.52
chr6	28704097	28704620	site_5754	-7.52
chr6	28921229	28921402	site_5767	-7.52
chr6	31279631	31279929	site_5785	-7.52
chr6	56706400	56706831	site_5800	-7.52
chr6	76463525	76463726	site_5813	-7.52
chr6	106428542	106428803	site_5852	-7.52
chr6	110296957	110297273	site_5858	-7.52
chr6	150249548	150249808	site_5889	-7.52
chr6	153450006	153450156	site_5892	-7.52
chr6	157776910	157777080	site_5893	-7.52
chr6	157796096	157796281	site_5897	-7.52
chr6	164050767	164050973	site_5902	-7.52
chr6	164279842	164280100	site_5903	-7.52
chr6	168236761	168236923	site_5910	-7.52
chr6	168238259	168238442	site_5911	-7.52
chr7	8484479	8484644	site_5923	-7.52
chr7	20834148	20834303	site_5931	-7.52
chr7	24799622	24799962	site_5934	-7.52
chr7	25988366	25988537	site_5940	-7.52
chr7	28994532	28994924	site_5949	-7.52
chr7	48059608	48059758	site_5977	-7.52
chr7	96736260	96736428	site_6006	-7.52
chr7	117922432	117922682	site_6031	-7.52
chr7	118343750	118343962	site_6035	-7.52
chr7	157480136	157480286	site_6056	-7.52
chr8	8579765	8579958	site_6073	-7.52
chr8	11468144	11468435	site_6078	-7.52
chr8	20169377	20169602	site_6093	-7.52
chr8	38612688	38613015	site_6121	-7.52
chr8	54796945	54797331	site_6129	-7.52
chr8	87345071	87345330	site_6168	-7.52
chr8	117888388	117888581	site_6196	-7.52
chr9	4660325	4660491	site_6219	-7.52
chr9	20633697	20633849	site_6234	-7.52
chr9	20641526	20641698	site_6240	-7.52
chr9	20643659	20643912	site_6243	-7.52
chr9	22007015	22007257	site_6283	-7.52
chr9	34121922	34122157	site_6292	-7.52
chr9	69788797	69788975	site_6305	-7.52
chr9	86888327	86888477	site_6317	-7.52
chr9	96046423	96046599	site_6327	-7.52
chr9	96107455	96107693	site_6328	-7.52
chr9	100262989	100263174	site_6346	-7.52
chr9	124801559	124801819	site_6360	-7.52
chr1	91299106	91299359	site_3213	-7.33
chr18	55096656	55097025	site_4515	-7.33
chr2	8440748	8441106	site_4636	-7.33
chr20	1209215	1209429	site_4900	-7.33
chr4	55097179	55097329	site_5230	-7.33
chr5	111752270	111752637	site_5480	-7.33
chr9	502044	502238	site_6208	-7.33
chr15	53074763	53075182	site_4188	-7.21
chr3	75710500	75710746	site_5090	-7.21
chr5	140798095	140798381	site_5565	-7.21
chr8	11539572	11539732	site_6083	-7.21
chr1	111510841	111511080	site_3238	-7.19
chr1	149983680	149983918	site_3292	-7.19
chr1	192582169	192582409	site_3386	-7.19
chr1	197872968	197873209	site_3427	-7.19
chr10	114738791	114739004	site_3602	-7.19
chr11	129233729	129233889	site_3738	-7.19
chr12	6387021	6387206	site_3748	-7.19
chr13	25506822	25507092	site_3909	-7.19
chr16	2032023	2032187	site_4254	-7.19
chr2	8823107	8823593	site_4671	-7.19
chr2	45174831	45175128	site_4707	-7.19
chr2	204550629	204550877	site_4829	-7.19
chr2	223181613	223181787	site_4883	-7.19
chr20	21374415	21374630	site_4922	-7.19
chr21	28220302	28220651	site_4965	-7.19
chr4	111556759	111556909	site_5260	-7.19
chr5	54473558	54473789	site_5421	-7.19
chr5	132115632	132115883	site_5495	-7.19
chr5	140811518	140811677	site_5568	-7.19
chr6	27647427	27647977	site_5714	-7.19
chr7	27236321	27236742	site_5943	-7.19
chr7	120460142	120460292	site_6036	-7.19
chr8	65293630	65293780	site_6137	-7.19
chr9	21398781	21399151	site_6257	-7.19
chr9	74763392	74763562	site_6308	-7.19
chr9	86887817	86887978	site_6316	-7.19
chr19	10626437	10626727	site_4553	-7.15
chr9	66458974	66459162	site_6300	-7.15
chr1	145073226	145073380	site_3256	-7.14
chr1	192594677	192594896	site_3397	-6.88
chr12	69679014	69679186	site_3804	-6.88
chr12	103348939	103349095	site_3826	-6.88
chr14	103741558	103741729	site_4081	-6.88
chr15	22345296	22345869	site_4104	-6.88
chr15	22392947	22393097	site_4140	-6.88
chr18	54749633	54749826	site_4513	-6.88
chr18	77380331	77380483	site_4535	-6.88
chr2	63288682	63289095	site_4711	-6.88
chr2	213398932	213399129	site_4846	-6.88
chr5	153865617	153865813	site_5579	-6.88
chr6	27057802	27057956	site_5658	-6.88
chr6	27250055	27250209	site_5677	-6.88
chr6	27584901	27585162	site_5703	-6.88
chr6	28794555	28794858	site_5763	-6.88
chr6	100910719	100910910	site_5845	-6.88
chr6	147091318	147091622	site_5883	-6.88
chr8	2272548	2272820	site_6068	-6.88
chr9	21966849	21967055	site_6267	-6.88
chr1	25958432	25958618	site_3126	-6.67
chr1	52605670	52605837	site_3156	-6.67
chr1	84933335	84933485	site_3192	-6.67
chr1	84942925	84943078	site_3194	-6.67
chr1	161192443	161192720	site_3324	-6.67
chr1	166888840	166889155	site_3337	-6.67
chr1	192588465	192588641	site_3389	-6.67
chr1	192598247	192598432	site_3399	-6.67
chr1	200014712	200014877	site_3440	-6.67
chr1	200707253	200707411	site_3441	-6.67
chr1	200709711	200710069	site_3444	-6.67
chr1	236226793	236227168	site_3473	-6.67
chr10	1773490	1773653	site_3499	-6.67
chr10	114744872	114745367	site_3605	-6.67
chr11	2164188	2164364	site_3621	-6.67
chr11	20186595	20186763	site_3640	-6.67
chr11	45151876	45152048	site_3668	-6.67
chr11	109902752	109903249	site_3707	-6.67
chr12	76422858	76423038	site_3811	-6.67
chr13	20750155	20750305	site_3897	-6.67
chr13	24157485	24157756	site_3906	-6.67
chr13	28520248	28520488	site_3912	-6.67
chr13	49141241	49141397	site_3952	-6.67
chr13	49792945	49793098	site_3957	-6.67
chr14	52735755	52735927	site_4042	-6.67
chr14	61164887	61165088	site_4057	-6.67
chr14	85998714	85998870	site_4067	-6.67
chr15	22356524	22356839	site_4111	-6.67
chr15	22373297	22373562	site_4124	-6.67
chr15	22383249	22383483	site_4135	-6.67
chr15	22468959	22469111	site_4155	-6.67
chr15	38542039	38542347	site_4170	-6.67
chr15	60882508	60882730	site_4195	-6.67
chr15	75304224	75304388	site_4218	-6.67
chr15	89958747	89958934	site_4233	-6.67
chr16	66958301	66958466	site_4287	-6.67
chr17	8040907	8041134	site_4350	-6.67
chr17	14260314	14260477	site_4361	-6.67
chr17	19483611	19483762	site_4366	-6.67
chr17	41625622	41625781	site_4416	-6.67
chr18	12655863	12656031	site_4486	-6.67
chr18	32554242	32554416	site_4498	-6.67
chr18	54747809	54748172	site_4511	-6.67
chr18	57029521	57029789	site_4519	-6.67
chr18	57635846	57636095	site_4521	-6.67
chr18	71975190	71975396	site_4528	-6.67
chr19	266288	266494	site_4536	-6.67
chr19	8215938	8216088	site_4550	-6.67
chr19	54352418	54352596	site_4610	-6.67
chr2	8820299	8820485	site_4670	-6.67
chr2	20860411	20860574	site_4679	-6.67
chr2	66654538	66654947	site_4715	-6.67
chr2	66812717	66813059	site_4718	-6.67
chr2	71506292	71506443	site_4729	-6.67
chr2	80548423	80548706	site_4739	-6.67
chr2	157181631	157181802	site_4789	-6.67
chr2	204561971	204562283	site_4833	-6.67
chr20	1867884	1868051	site_4905	-6.67
chr20	2493515	2493686	site_4908	-6.67
chr22	27297587	27297774	site_5011	-6.67
chr3	236460	236703	site_5051	-6.67
chr3	72807998	72808227	site_5085	-6.67
chr3	171178942	171179147	site_5120	-6.67
chr4	13550887	13551092	site_5204	-6.67
chr4	48061674	48061870	site_5223	-6.67
chr4	48488012	48488220	site_5224	-6.67
chr4	105411701	105411906	site_5249	-6.67
chr4	110231088	110231253	site_5256	-6.67
chr4	128704566	128704983	site_5279	-6.67
chr4	159723089	159723374	site_5341	-6.67
chr4	159724609	159724759	site_5343	-6.67
chr5	37909834	37909984	site_5409	-6.67
chr5	38427619	38427773	site_5410	-6.67
chr5	76931184	76931470	site_5442	-6.67
chr5	92902009	92902442	site_5460	-6.67
chr5	140796310	140796495	site_5562	-6.67
chr5	141400364	141400625	site_5575	-6.67
chr6	26329423	26329574	site_5627	-6.67
chr6	26581528	26581691	site_5638	-6.67
chr6	26699480	26699904	site_5645	-6.67
chr6	27249717	27249888	site_5676	-6.67
chr6	27461786	27461936	site_5688	-6.67
chr6	28558867	28559077	site_5746	-6.67
chr6	28746846	28747041	site_5757	-6.67
chr6	28774265	28774724	site_5760	-6.67
chr6	100060094	100060244	site_5841	-6.67
chr6	105392485	105392756	site_5849	-6.67
chr7	33941309	33941483	site_5952	-6.67
chr7	37727076	37727352	site_5965	-6.67
chr7	70294315	70294499	site_5984	-6.67
chr7	91807899	91808062	site_5991	-6.67
chr7	99368144	99368790	site_6014	-6.67
chr7	129073058	129073283	site_6044	-6.67
chr8	11523675	11523866	site_6080	-6.67
chr8	11580032	11580287	site_6087	-6.67
chr8	29922625	29922823	site_6115	-6.67
chr8	110655657	110655824	site_6190	-6.67
chr9	10611967	10612226	site_6226	-6.67
chr9	21989403	21989722	site_6281	-6.67
chr9	35968149	35968299	site_6298	-6.67
chr9	82184869	82185019	site_6313	-6.67
chr9	90560452	90560640	site_6319	-6.67
chr9	98281378	98281528	site_6337	-6.67
chr1	8083541	8083887	site_3110	-6.65
chr1	20318545	20318735	site_3123	-6.65
chr1	32928790	32928940	site_3128	-6.65
chr1	46596173	46596470	site_3142	-6.65
chr1	52699164	52699317	site_3162	-6.65
chr1	52716805	52717016	site_3172	-6.65
chr1	64362613	64362800	site_3182	-6.65
chr1	85521191	85521353	site_3201	-6.65
chr1	111519792	111519966	site_3239	-6.65
chr1	119518013	119518163	site_3250	-6.65
chr1	145420381	145420550	site_3257	-6.65
chr1	149959633	149959965	site_3274	-6.65
chr1	149973795	149973952	site_3285	-6.65
chr1	149987334	149987501	site_3295	-6.65
chr1	157183006	157183156	site_3322	-6.65
chr1	182584619	182584793	site_3353	-6.65
chr1	182586272	182586447	site_3355	-6.65
chr1	192514482	192514645	site_3372	-6.65
chr1	192521344	192521500	site_3373	-6.65
chr1	192545471	192545636	site_3375	-6.65
chr1	192554574	192554811	site_3378	-6.65
chr1	196213508	196213658	site_3411	-6.65
chr1	196226164	196226314	site_3417	-6.65
chr1	199123811	199124083	site_3435	-6.65
chr1	200709056	200709357	site_3442	-6.65
chr1	228703455	228703763	site_3468	-6.65
chr1	247273040	247273339	site_3482	-6.65
chr10	169651	169889	site_3485	-6.65
chr10	175058	175208	site_3487	-6.65
chr10	13392406	13392592	site_3505	-6.65
chr10	13627690	13627854	site_3508	-6.65
chr10	13937283	13937447	site_3510	-6.65
chr10	22544491	22544676	site_3516	-6.65
chr10	23017639	23017939	site_3522	-6.65
chr10	45707064	45707260	site_3532	-6.65
chr10	63423836	63423986	site_3543	-6.65
chr10	80749070	80749297	site_3545	-6.65
chr10	88483462	88483615	site_3556	-6.65
chr10	88513827	88514221	site_3559	-6.65
chr10	97865335	97865506	site_3578	-6.65
chr10	97866019	97866182	site_3579	-6.65
chr10	102848158	102848308	site_3594	-6.65
chr10	112072066	112072239	site_3598	-6.65
chr10	125174854	125175093	site_3612	-6.65
chr11	22687532	22687682	site_3642	-6.65
chr11	43662960	43663112	site_3665	-6.65
chr11	75388062	75388256	site_3679	-6.65
chr11	109893948	109894098	site_3698	-6.65
chr11	109965447	109965692	site_3710	-6.65
chr11	120228948	120229098	site_3729	-6.65
chr11	124457758	124457948	site_3734	-6.65
chr12	1740496	1740711	site_3746	-6.65
chr12	6885483	6885633	site_3763	-6.65
chr12	49394224	49394400	site_3775	-6.65
chr12	54288484	54288790	site_3780	-6.65
chr12	54454759	54454943	site_3786	-6.65
chr12	65220082	65220279	site_3801	-6.65
chr12	75910438	75910603	site_3807	-6.65
chr12	85676322	85676577	site_3813	-6.65
chr12	95043234	95043461	site_3818	-6.65
chr12	95265946	95266351	site_3822	-6.65
chr12	106674956	106675130	site_3832	-6.65
chr12	107243840	107243999	site_3834	-6.65
chr12	107253018	107253190	site_3835	-6.65
chr12	107254571	107254924	site_3836	-6.65
chr12	107266824	107267032	site_3842	-6.65
chr12	130643224	130643444	site_3887	-6.65
chr13	24036014	24036164	site_3901	-6.65
chr13	24156625	24156866	site_3905	-6.65
chr13	29685000	29685174	site_3916	-6.65
chr13	49138267	49138436	site_3949	-6.65
chr13	92047941	92048107	site_3973	-6.65
chr13	113603089	113603329	site_4004	-6.65
chr14	21102943	21103211	site_4011	-6.65
chr14	23176041	23176315	site_4023	-6.65
chr14	23183901	23184073	site_4024	-6.65
chr14	27064565	27064885	site_4026	-6.65
chr14	36966143	36966343	site_4031	-6.65
chr14	54411924	54412074	site_4045	-6.65
chr14	94442332	94442555	site_4071	-6.65
chr15	20572926	20573213	site_4085	-6.65
chr15	20877503	20877789	site_4093	-6.65
chr15	22350006	22350352	site_4108	-6.65
chr15	22406098	22406382	site_4146	-6.65
chr15	22414416	22414566	site_4150	-6.65
chr15	22426652	22426804	site_4153	-6.65
chr15	27215819	27215974	site_4160	-6.65
chr15	34732118	34732318	site_4165	-6.65
chr15	34877507	34877657	site_4167	-6.65
chr15	45671102	45671535	site_4177	-6.65
chr15	62362779	62362953	site_4197	-6.65
chr15	89959289	89959533	site_4234	-6.65
chr16	1204509	1204704	site_4253	-6.65
chr16	11459021	11459176	site_4263	-6.65
chr16	21591116	21591299	site_4266	-6.65
chr16	50085074	50085231	site_4276	-6.65
chr16	66984358	66984508	site_4288	-6.65
chr16	67206072	67206333	site_4291	-6.65
chr16	75107658	75107808	site_4298	-6.65
chr16	75365289	75365455	site_4302	-6.65
chr16	75587862	75588088	site_4329	-6.65
chr17	33828770	33828953	site_4401	-6.65
chr17	46407760	46408018	site_4423	-6.65
chr17	46410926	46411076	site_4425	-6.65
chr17	55124823	55125012	site_4441	-6.65
chr17	56036147	56036361	site_4445	-6.65
chr17	77725532	77725800	site_4462	-6.65
chr18	808674	809113	site_4470	-6.65
chr18	809296	809855	site_4471	-6.65
chr18	913298	913501	site_4479	-6.65
chr18	31739420	31739570	site_4497	-6.65
chr18	61613499	61613675	site_4526	-6.65
chr19	10398222	10398435	site_4552	-6.65
chr19	16017826	16018003	site_4560	-6.65
chr19	29285834	29286019	site_4566	-6.65
chr19	42072434	42072584	site_4585	-6.65
chr19	42158416	42158608	site_4586	-6.65
chr19	46182036	46182259	site_4595	-6.65
chr19	47742033	47742190	site_4597	-6.65
chr19	50652243	50652407	site_4606	-6.65
chr19	54806118	54806377	site_4616	-6.65
chr19	58172252	58172404	site_4623	-6.65
chr2	728687	728923	site_4628	-6.65
chr2	8448702	8448927	site_4639	-6.65
chr2	8609774	8609924	site_4647	-6.65
chr2	8612959	8613236	site_4651	-6.65
chr2	27531084	27531234	site_4687	-6.65
chr2	69869078	69869243	site_4719	-6.65
chr2	74775643	74775799	site_4732	-6.65
chr2	91672672	91672825	site_4749	-6.65
chr2	105466279	105466432	site_4760	-6.65
chr2	118983695	118983906	site_4773	-6.65
chr2	121497788	121497957	site_4776	-6.65
chr2	134755094	134755250	site_4781	-6.65
chr2	152957038	152957188	site_4785	-6.65
chr2	218099982	218100181	site_4857	-6.65
chr2	218174796	218175203	site_4861	-6.65
chr2	218188446	218188769	site_4869	-6.65
chr2	223290480	223290630	site_4886	-6.65
chr2	228026513	228026682	site_4888	-6.65
chr2	242485061	242485241	site_4899	-6.65
chr20	44102209	44102447	site_4951	-6.65
chr21	34073206	34073399	site_4970	-6.65
chr21	34364951	34365118	site_4985	-6.65
chr22	17081439	17081706	site_5003	-6.65
chr22	18925803	18926041	site_5005	-6.65
chr22	22689958	22690120	site_5009	-6.65
chr22	27473033	27473197	site_5012	-6.65
chr22	48969988	48970148	site_5047	-6.65
chr3	345789	346024	site_5054	-6.65
chr3	39854934	39855123	site_5059	-6.65
chr3	171817053	171817265	site_5123	-6.65
chr3	182855987	182856189	site_5147	-6.65
chr3	182868238	182868405	site_5153	-6.65
chr3	184302062	184302226	site_5173	-6.65
chr3	192636668	192636853	site_5182	-6.65
chr4	17781081	17781240	site_5206	-6.65
chr4	20251147	20251300	site_5208	-6.65
chr4	85428152	85428364	site_5244	-6.65
chr4	95681632	95681786	site_5246	-6.65
chr4	114271660	114271824	site_5266	-6.65
chr4	119811025	119811183	site_5268	-6.65
chr4	128702052	128702215	site_5276	-6.65
chr4	147012766	147012923	site_5291	-6.65
chr4	155668219	155668374	site_5301	-6.65
chr4	159724823	159725366	site_5344	-6.65
chr4	159754382	159754580	site_5361	-6.65
chr4	183791564	183792080	site_5382	-6.65
chr4	183792806	183792956	site_5383	-6.65
chr4	183793478	183793960	site_5385	-6.65
chr4	183796090	183796383	site_5386	-6.65
chr5	410077	410276	site_5394	-6.65
chr5	2744780	2744995	site_5396	-6.65
chr5	2747999	2748176	site_5398	-6.65
chr5	39995412	39995565	site_5417	-6.65
chr5	72723432	72723687	site_5434	-6.65
chr5	76930174	76930486	site_5441	-6.65
chr5	87965828	87965998	site_5457	-6.65
chr5	102202853	102203064	site_5476	-6.65
chr5	110545792	110545978	site_5479	-6.65
chr5	134830370	134830520	site_5503	-6.65
chr5	140423956	140424115	site_5526	-6.65
chr5	140474814	140474964	site_5527	-6.65
chr5	140556326	140556532	site_5530	-6.65
chr5	140603222	140603593	site_5532	-6.65
chr5	140717022	140717370	site_5537	-6.65
chr5	140740772	140740991	site_5541	-6.65
chr5	140743687	140743951	site_5543	-6.65
chr5	140771157	140771528	site_5551	-6.65
chr5	140771901	140772070	site_5552	-6.65
chr5	140776260	140776557	site_5555	-6.65
chr5	153867224	153867565	site_5581	-6.65
chr5	167720970	167721277	site_5589	-6.65
chr5	170746675	170746906	site_5590	-6.65
chr5	177414811	177415028	site_5596	-6.65
chr5	180595609	180595766	site_5598	-6.65
chr6	26326886	26327180	site_5623	-6.65
chr6	26327342	26327512	site_5624	-6.65
chr6	26576396	26576644	site_5636	-6.65
chr6	26593783	26594045	site_5639	-6.65
chr6	26696261	26696416	site_5642	-6.65
chr6	26988470	26988670	site_5653	-6.65
chr6	27063696	27064025	site_5663	-6.65
chr6	28168265	28168473	site_5727	-6.65
chr6	28178526	28178738	site_5733	-6.65
chr6	28187428	28187612	site_5741	-6.65
chr6	28953929	28954106	site_5772	-6.65
chr6	29811429	29811604	site_5780	-6.65
chr6	30337229	30337381	site_5782	-6.65
chr6	37503172	37503342	site_5791	-6.65
chr6	56703559	56703751	site_5799	-6.65
chr6	56818638	56818853	site_5804	-6.65
chr6	78175393	78175553	site_5817	-6.65
chr6	94123946	94124140	site_5830	-6.65
chr6	100058194	100058347	site_5838	-6.65
chr6	105400491	105400705	site_5851	-6.65
chr6	137392050	137392338	site_5879	-6.65
chr6	161408833	161409145	site_5900	-6.65
chr7	29607303	29607475	site_5950	-6.65
chr7	73130822	73131018	site_5986	-6.65
chr7	97460677	97461016	site_6008	-6.65
chr7	97768330	97768491	site_6009	-6.65
chr7	115119769	115119973	site_6028	-6.65
chr7	157490436	157490679	site_6058	-6.65
chr8	8561961	8562182	site_6071	-6.65
chr8	21879590	21879806	site_6094	-6.65
chr8	37562727	37562877	site_6120	-6.65
chr8	41653583	41653780	site_6123	-6.65
chr8	74809882	74810236	site_6153	-6.65
chr8	79675653	79676075	site_6158	-6.65
chr8	80802366	80802588	site_6164	-6.65
chr8	106328855	106329052	site_6187	-6.65
chr8	117772172	117772424	site_6194	-6.65
chr8	144864845	144864995	site_6203	-6.65
chr9	2658535	2658750	site_6215	-6.65
chr9	2658936	2659092	site_6216	-6.65
chr9	2659144	2659406	site_6217	-6.65
chr9	6643507	6643698	site_6225	-6.65
chr9	14323615	14323837	site_6227	-6.65
chr9	18441490	18441640	site_6231	-6.65
chr9	20636709	20637118	site_6236	-6.65
chr9	20638774	20639184	site_6239	-6.65
chr9	21378683	21378920	site_6249	-6.65
chr9	21388229	21388635	site_6253	-6.65
chr9	21963668	21963851	site_6265	-6.65
chr9	26950996	26951176	site_6287	-6.65
chr9	69792105	69792255	site_6306	-6.65
chr9	69808789	69808982	site_6307	-6.65
chr9	97812136	97812344	site_6332	-6.65
chr9	99802202	99802369	site_6341	-6.65
chr9	100261871	100262158	site_6344	-6.65
chr9	114385532	114385682	site_6355	-6.65
chr1	148550146	148550340	site_3263	-6.58
chr12	107300583	107300799	site_3858	-6.58
chr4	85415542	85415757	site_5241	-6.58
chr8	11563443	11563721	site_6085	-6.58
chr10	104002126	104002314	site_3595	-6.52
chr16	54961654	54961851	site_4279	-6.52
chr2	183897958	183898315	site_4814	-6.52
chr4	111545588	111545759	site_5258	-6.5
chr1	110452067	110452269	site_3232	-6.41
chr1	147054475	147054846	site_3260	-6.41
chr1	161397880	161398166	site_3327	-6.41
chr1	221063737	221063926	site_3461	-6.41
chr10	130831888	130832088	site_3615	-6.41
chr11	27724844	27725018	site_3645	-6.41
chr13	49150598	49150751	site_3955	-6.41
chr13	53426508	53426750	site_3958	-6.41
chr15	75472307	75472469	site_4219	-6.41
chr16	75412249	75412450	site_4321	-6.41
chr18	24131812	24131965	site_4493	-6.41
chr2	45030606	45030771	site_4703	-6.41
chr2	91668768	91669044	site_4748	-6.41
chr2	118979331	118979506	site_4772	-6.41
chr3	47616933	47617137	site_5062	-6.41
chr4	159744609	159744799	site_5359	-6.41
chr5	87983805	87983956	site_5459	-6.41
chr5	92955092	92955257	site_5469	-6.41
chr5	114524617	114524799	site_5484	-6.41
chr5	134498766	134498937	site_5501	-6.41
chr6	10394178	10394355	site_5610	-6.41
chr6	25652646	25652819	site_5616	-6.41
chr6	38686809	38687030	site_5792	-6.41
chr6	88879339	88879503	site_5827	-6.41
chr6	100078980	100079130	site_5843	-6.41
chr6	150278035	150278244	site_5890	-6.41
chr7	19142852	19143070	site_5926	-6.41
chr7	25936476	25936677	site_5936	-6.41
chr8	11573289	11573440	site_6086	-6.41
chr2	91811098	91811293	site_4752	-6.38
chr1	109938459	109938692	site_3231	-6.16
chr12	57943945	57944171	site_3795	-6.16
chr13	36042663	36042843	site_3920	-6.16
chr18	815016	815191	site_4474	-6.16
chr19	47931146	47931442	site_4598	-6.16
chr2	118776699	118776875	site_4768	-6.16
chr20	22553571	22553769	site_4925	-6.16
chr22	39643169	39643361	site_5035	-6.16
chr3	13246742	13246976	site_5055	-6.16
chr4	159722845	159723008	site_5340	-6.16
chr5	54525334	54525587	site_5423	-6.16
chr5	92942454	92942723	site_5463	-6.16
chr5	139482871	139483179	site_5515	-6.16
chr5	175225936	175226122	site_5594	-6.16
chr6	74025244	74025497	site_5807	-6.16
chr6	94125514	94125773	site_5831	-6.16
chr7	35290129	35290290	site_5956	-6.16
chr7	42270631	42270797	site_5970	-6.16
chr8	67877196	67877357	site_6140	-6.16
chr9	136292842	136293032	site_6370	-6.16
chr2	91770631	91770784	site_4751	-6.1
chr1	55462040	55462190	site_3175	-5.99
chr12	54420342	54420572	site_3783	-5.99
chr13	113766282	113766432	site_4005	-5.99
chr14	21101825	21101990	site_4008	-5.99
chr14	22542471	22542662	site_4019	-5.99
chr15	22391442	22391680	site_4138	-5.99
chr16	87535775	87535958	site_4339	-5.99
chr17	39216499	39216683	site_4412	-5.99
chr2	100941842	100942077	site_4754	-5.99
chr20	62960141	62960298	site_4962	-5.99
chr21	47065381	47065635	site_4999	-5.99
chr3	53881198	53881351	site_5064	-5.99
chr5	87954378	87954581	site_5453	-5.99
chr7	113721507	113721674	site_6024	-5.99
chr7	156807507	156807738	site_6052	-5.99
chr19	46474336	46474528	site_4596	-5.89
chr4	110222017	110222255	site_5255	-5.89
chr14	53415727	53415877	site_4043	-5.88
chr15	22380163	22380490	site_4132	-5.88
chr2	8519506	8519784	site_4642	-5.88
chr2	105477855	105478012	site_4763	-5.88
chr4	113441361	113441522	site_5264	-5.88
chr5	139490273	139490428	site_5520	-5.88
chr6	88873270	88873518	site_5826	-5.88
chr9	124984005	124984155	site_6362	-5.88
chr1	1946176	1946326	site_3101	-5.86
chr1	6265037	6265216	site_3106	-5.86
chr1	10947199	10947389	site_3113	-5.86
chr1	85529121	85529271	site_3202	-5.86
chr1	98508341	98508494	site_3224	-5.86
chr1	101942662	101942856	site_3227	-5.86
chr1	110454799	110455146	site_3233	-5.86
chr1	111305799	111305950	site_3235	-5.86
chr1	149982911	149983086	site_3291	-5.86
chr1	149995393	149995649	site_3299	-5.86
chr1	152078590	152078919	site_3301	-5.86
chr1	152123251	152123401	site_3303	-5.86
chr1	152141938	152142092	site_3304	-5.86
chr1	156613415	156613602	site_3312	-5.86
chr1	156626276	156626453	site_3316	-5.86
chr1	169865882	169866119	site_3346	-5.86
chr1	192580114	192580303	site_3384	-5.86
chr1	194195531	194195684	site_3408	-5.86
chr1	228653713	228653909	site_3466	-5.86
chr1	228659821	228659971	site_3467	-5.86
chr1	236772984	236773223	site_3475	-5.86
chr1	240162309	240162548	site_3479	-5.86
chr10	1509168	1509323	site_3489	-5.86
chr10	1699878	1700253	site_3490	-5.86
chr10	1753437	1753635	site_3494	-5.86
chr10	1773814	1773967	site_3500	-5.86
chr10	96161943	96162138	site_3573	-5.86
chr10	97853522	97853768	site_3577	-5.86
chr10	104003346	104003536	site_3596	-5.86
chr11	43901325	43901629	site_3666	-5.86
chr11	60343379	60343551	site_3670	-5.86
chr11	102970648	102970878	site_3687	-5.86
chr11	110066520	110066776	site_3713	-5.86
chr12	107256986	107257203	site_3837	-5.86
chr13	49131569	49131809	site_3943	-5.86
chr13	49133395	49133692	site_3947	-5.86
chr14	21106332	21106482	site_4013	-5.86
chr14	71287498	71287736	site_4063	-5.86
chr14	96463961	96464244	site_4073	-5.86
chr15	22367777	22368113	site_4118	-5.86
chr15	22393297	22393558	site_4141	-5.86
chr15	49257276	49257479	site_4185	-5.86
chr15	51974230	51974536	site_4186	-5.86
chr15	73086909	73087106	site_4210	-5.86
chr15	76355909	76356090	site_4221	-5.86
chr15	76629201	76629379	site_4223	-5.86
chr16	47178999	47179250	site_4274	-5.86
chr16	54977341	54977520	site_4280	-5.86
chr17	4899298	4899459	site_4347	-5.86
chr17	33287243	33287442	site_4381	-5.86
chr17	33820174	33820461	site_4391	-5.86
chr17	33824462	33824617	site_4395	-5.86
chr17	56026423	56026585	site_4444	-5.86
chr17	72976714	72976864	site_4454	-5.86
chr17	77820073	77820242	site_4464	-5.86
chr18	55098867	55099020	site_4516	-5.86
chr19	13119162	13119478	site_4557	-5.86
chr19	23254279	23254431	site_4563	-5.86
chr19	44326281	44326519	site_4587	-5.86
chr19	55951475	55951634	site_4618	-5.86
chr2	8623546	8624139	site_4660	-5.86
chr2	20256069	20256248	site_4677	-5.86
chr2	74744078	74744567	site_4730	-5.86
chr2	149893153	149893346	site_4783	-5.86
chr2	183892569	183892819	site_4808	-5.86
chr2	218092384	218092575	site_4852	-5.86
chr2	218188963	218189383	site_4870	-5.86
chr2	237089161	237089361	site_4894	-5.86
chr20	2057285	2057461	site_4906	-5.86
chr20	24177203	24177442	site_4938	-5.86
chr21	34080806	34081012	site_4976	-5.86
chr22	29597909	29598068	site_5021	-5.86
chr22	36143953	36144486	site_5027	-5.86
chr22	39550570	39550782	site_5033	-5.86
chr3	123747923	123748184	site_5103	-5.86
chr3	171833114	171833268	site_5133	-5.86
chr3	190043994	190044177	site_5181	-5.86
chr4	41696074	41696227	site_5218	-5.86
chr4	56498266	56498416	site_5232	-5.86
chr4	122631868	122632094	site_5270	-5.86
chr4	146407643	146407879	site_5285	-5.86
chr4	146916524	146916674	site_5290	-5.86
chr4	149370101	149370275	site_5297	-5.86
chr4	155387581	155387739	site_5300	-5.86
chr4	159709086	159709274	site_5322	-5.86
chr4	175143308	175143462	site_5373	-5.86
chr4	180977234	180977394	site_5375	-5.86
chr4	183367623	183367938	site_5379	-5.86
chr5	14875266	14875419	site_5406	-5.86
chr5	38459034	38459399	site_5413	-5.86
chr5	72249753	72249907	site_5430	-5.86
chr5	72452533	72452726	site_5431	-5.86
chr5	92951555	92951802	site_5467	-5.86
chr5	132075102	132075289	site_5488	-5.86
chr5	132075439	132075634	site_5489	-5.86
chr5	132146993	132147229	site_5497	-5.86
chr5	134524274	134524494	site_5502	-5.86
chr5	140786499	140786767	site_5559	-5.86
chr6	27650269	27650451	site_5717	-5.86
chr6	28729537	28729711	site_5756	-5.86
chr6	32755641	32755811	site_5788	-5.86
chr6	134173453	134173603	site_5876	-5.86
chr6	148661689	148661851	site_5886	-5.86
chr7	99522980	99523373	site_6015	-5.86
chr7	112588277	112588488	site_6023	-5.86
chr7	120495111	120495316	site_6037	-5.86
chr7	150941660	150941820	site_6049	-5.86
chr8	9766325	9766554	site_6074	-5.86
chr8	9893648	9893846	site_6075	-5.86
chr8	21882744	21883001	site_6095	-5.86
chr8	23872522	23872734	site_6102	-5.86
chr8	29213068	29213242	site_6112	-5.86
chr8	74013312	74013583	site_6147	-5.86
chr8	99971748	99971975	site_6186	-5.86
chr8	117887734	117887996	site_6195	-5.86
chr9	20642632	20642879	site_6242	-5.86
chr9	21414487	21414637	site_6261	-5.86
chr9	21438870	21439069	site_6262	-5.86
chr9	21976571	21976916	site_6273	-5.86
chr9	21988499	21988649	site_6279	-5.86
chr9	99641360	99641516	site_6340	-5.86
chr9	102594411	102594844	site_6350	-5.86
chr20	21375703	21375875	site_4924	-5.85
chr4	174442126	174442280	site_5368	-5.85
chr5	140865046	140865202	site_5572	-5.85
chr6	27262599	27262828	site_5683	-5.85
chr12	113911131	113911301	site_3880	-5.83
chr17	75911708	75911883	site_4459	-5.83
chr2	204688479	204688693	site_4839	-5.83
chr5	87962242	87962522	site_5456	-5.83
chr6	10392821	10392971	site_5609	-5.83
chr7	27290421	27290575	site_5946	-5.83
chr1	2705157	2705323	site_3103	-5.79
chr1	35417988	35418138	site_3132	-5.79
chr1	40182281	40182620	site_3138	-5.79
chr1	43639475	43639687	site_3140	-5.79
chr1	46346300	46346518	site_3141	-5.79
chr1	52715535	52715765	site_3170	-5.79
chr1	65612652	65613016	site_3183	-5.79
chr1	71552884	71553152	site_3186	-5.79
chr1	91169367	91169639	site_3210	-5.79
chr1	101948263	101948426	site_3228	-5.79
chr1	111539981	111540149	site_3240	-5.79
chr1	111582437	111582587	site_3243	-5.79
chr1	111920181	111920353	site_3247	-5.79
chr1	148924327	148924484	site_3268	-5.79
chr1	149953419	149953569	site_3272	-5.79
chr1	149963476	149963799	site_3276	-5.79
chr1	149988671	149988822	site_3296	-5.79
chr1	152122372	152122582	site_3302	-5.79
chr1	156082883	156083089	site_3308	-5.79
chr1	156625628	156625807	site_3315	-5.79
chr1	161579559	161579989	site_3329	-5.79
chr1	161590510	161590661	site_3330	-5.79
chr1	165568758	165568908	site_3335	-5.79
chr1	167467811	167467970	site_3342	-5.79
chr1	169007419	169007603	site_3343	-5.79
chr1	169008752	169008940	site_3344	-5.79
chr1	181453755	181453917	site_3349	-5.79
chr1	182680598	182680748	site_3356	-5.79
chr1	183775220	183775370	site_3360	-5.79
chr1	192487566	192487764	site_3370	-5.79
chr1	192541980	192542249	site_3374	-5.79
chr1	192545938	192546195	site_3376	-5.79
chr1	192591328	192591489	site_3392	-5.79
chr1	192591766	192591918	site_3393	-5.79
chr1	194189906	194190200	site_3407	-5.79
chr1	196223419	196223600	site_3414	-5.79
chr1	196223873	196224110	site_3415	-5.79
chr1	196229787	196230156	site_3420	-5.79
chr1	196232483	196232907	site_3421	-5.79
chr1	196236203	196236528	site_3423	-5.79
chr1	196237168	196237324	site_3425	-5.79
chr1	199117744	199117913	site_3430	-5.79
chr1	199118333	199118522	site_3431	-5.79
chr1	200709415	200709599	site_3443	-5.79
chr1	202456847	202457020	site_3447	-5.79
chr1	209967043	209967344	site_3451	-5.79
chr1	212776870	212777038	site_3452	-5.79
chr1	212783920	212784077	site_3454	-5.79
chr1	236225135	236225285	site_3471	-5.79
chr1	239552111	239552296	site_3478	-5.79
chr10	168348	168594	site_3483	-5.79
chr10	168767	168957	site_3484	-5.79
chr10	1744180	1744385	site_3491	-5.79
chr10	1774543	1774713	site_3501	-5.79
chr10	20101688	20101969	site_3514	-5.79
chr10	49863329	49863489	site_3537	-5.79
chr10	50886139	50886355	site_3540	-5.79
chr10	88138206	88138761	site_3548	-5.79
chr10	88169207	88169362	site_3552	-5.79
chr10	88286443	88286744	site_3555	-5.79
chr10	88493832	88494051	site_3557	-5.79
chr10	97876445	97876823	site_3581	-5.79
chr10	100990086	100990313	site_3586	-5.79
chr10	102215396	102215546	site_3590	-5.79
chr10	112103709	112103879	site_3599	-5.79
chr10	114744072	114744234	site_3604	-5.79
chr10	129607148	129607298	site_3613	-5.79
chr11	2084632	2084826	site_3619	-5.79
chr11	14401985	14402157	site_3635	-5.79
chr11	15022782	15022933	site_3636	-5.79
chr11	27489949	27490180	site_3643	-5.79
chr11	60350846	60350996	site_3671	-5.79
chr11	107331904	107332215	site_3688	-5.79
chr11	109896214	109896389	site_3701	-5.79
chr11	109896801	109897012	site_3702	-5.79
chr11	120436585	120436736	site_3732	-5.79
chr12	6431505	6431918	site_3755	-5.79
chr12	10339829	10339979	site_3766	-5.79
chr12	54174779	54174945	site_3779	-5.79
chr12	55522691	55522841	site_3791	-5.79
chr12	55575554	55575779	site_3792	-5.79
chr12	57954966	57955154	site_3796	-5.79
chr12	59315492	59315688	site_3798	-5.79
chr12	106639899	106640084	site_3830	-5.79
chr12	107272556	107272836	site_3845	-5.79
chr12	108298646	108298802	site_3879	-5.79
chr13	20157836	20157986	site_3892	-5.79
chr13	20704556	20704706	site_3895	-5.79
chr13	20732700	20732872	site_3896	-5.79
chr13	42224509	42224668	site_3926	-5.79
chr13	42226696	42226854	site_3928	-5.79
chr13	49123809	49123997	site_3937	-5.79
chr13	58201838	58202106	site_3960	-5.79
chr13	91994525	91994744	site_3972	-5.79
chr13	99707773	99708001	site_3987	-5.79
chr13	100310037	100310218	site_3988	-5.79
chr13	112755951	112756158	site_4001	-5.79
chr13	112757074	112757235	site_4002	-5.79
chr14	21103698	21103870	site_4012	-5.79
chr14	22902714	22902893	site_4022	-5.79
chr14	38055703	38055970	site_4035	-5.79
chr14	54411254	54411489	site_4044	-5.79
chr15	20874467	20874714	site_4092	-5.79
chr15	22298379	22298529	site_4095	-5.79
chr15	22319908	22320087	site_4097	-5.79
chr15	22326185	22326338	site_4098	-5.79
chr15	22367163	22367336	site_4117	-5.79
chr15	26311272	26311498	site_4158	-5.79
chr15	27015580	27015793	site_4159	-5.79
chr15	41879068	41879222	site_4173	-5.79
chr15	60879570	60879737	site_4193	-5.79
chr15	70406510	70406691	site_4201	-5.79
chr15	71052742	71052940	site_4202	-5.79
chr15	89958337	89958499	site_4232	-5.79
chr15	93771870	93772020	site_4244	-5.79
chr15	96870439	96870617	site_4245	-5.79
chr16	3232171	3232383	site_4259	-5.79
chr16	3243840	3244053	site_4261	-5.79
chr16	31867375	31867529	site_4272	-5.79
chr16	32121724	32121958	site_4273	-5.79
chr16	58399546	58399731	site_4284	-5.79
chr16	62072500	62072650	site_4285	-5.79
chr16	75370552	75370722	site_4304	-5.79
chr16	75417808	75418167	site_4327	-5.79
chr16	75423682	75423898	site_4328	-5.79
chr16	78993666	78993835	site_4330	-5.79
chr17	636592	636882	site_4342	-5.79
chr17	14098624	14098777	site_4359	-5.79
chr17	14104444	14104679	site_4360	-5.79
chr17	20738579	20738750	site_4367	-5.79
chr17	21416868	21417018	site_4370	-5.79
chr17	33825234	33825392	site_4397	-5.79
chr17	33827967	33828129	site_4400	-5.79
chr17	42782617	42782816	site_4417	-5.79
chr17	46590263	46590413	site_4428	-5.79
chr17	56337218	56337368	site_4446	-5.79
chr18	806325	806565	site_4467	-5.79
chr18	20717628	20717864	site_4488	-5.79
chr18	30539630	30539801	site_4496	-5.79
chr18	74959229	74959426	site_4529	-5.79
chr19	1456259	1456417	site_4539	-5.79
chr19	1719514	1719763	site_4540	-5.79
chr19	7847715	7847969	site_4548	-5.79
chr19	11804416	11804566	site_4554	-5.79
chr19	17561232	17561404	site_4562	-5.79
chr19	29285240	29285467	site_4565	-5.79
chr19	35165861	35166029	site_4570	-5.79
chr19	38882232	38882441	site_4575	-5.79
chr19	44330159	44330311	site_4588	-5.79
chr19	46181473	46181851	site_4594	-5.79
chr2	8369565	8369715	site_4635	-5.79
chr2	8607211	8607427	site_4645	-5.79
chr2	8613362	8613767	site_4652	-5.79
chr2	8630899	8631049	site_4666	-5.79
chr2	8819553	8819778	site_4668	-5.79
chr2	12990358	12990529	site_4676	-5.79
chr2	38296300	38296569	site_4690	-5.79
chr2	44228843	44229116	site_4700	-5.79
chr2	44994696	44995173	site_4701	-5.79
chr2	63272790	63273052	site_4709	-5.79
chr2	66655129	66655446	site_4716	-5.79
chr2	66811921	66812249	site_4717	-5.79
chr2	71191116	71191267	site_4727	-5.79
chr2	74746353	74746630	site_4731	-5.79
chr2	90434655	90434824	site_4741	-5.79
chr2	99727687	99727966	site_4753	-5.79
chr2	101842118	101842268	site_4757	-5.79
chr2	105476772	105476927	site_4762	-5.79
chr2	110375027	110375240	site_4764	-5.79
chr2	118567638	118567904	site_4767	-5.79
chr2	119563548	119563767	site_4775	-5.79
chr2	124727078	124727415	site_4777	-5.79
chr2	154727147	154727467	site_4787	-5.79
chr2	172977946	172978108	site_4797	-5.79
chr2	204535875	204536042	site_4827	-5.79
chr2	204760763	204760928	site_4841	-5.79
chr2	210247217	210247396	site_4843	-5.79
chr2	218095304	218095472	site_4853	-5.79
chr2	219776236	219776431	site_4878	-5.79
chr2	242384841	242385011	site_4897	-5.79
chr20	1211730	1211901	site_4901	-5.79
chr20	11868214	11868364	site_4917	-5.79
chr20	24163379	24163591	site_4933	-5.79
chr20	39602716	39602899	site_4946	-5.79
chr20	57637924	57638122	site_4956	-5.79
chr21	34090330	34090698	site_4983	-5.79
chr21	34090903	34091069	site_4984	-5.79
chr21	37107538	37107688	site_4987	-5.79
chr21	39527473	39527744	site_4989	-5.79
chr22	17079853	17080023	site_5001	-5.79
chr22	19671214	19671370	site_5006	-5.79
chr22	29566568	29566776	site_5016	-5.79
chr22	32814414	32814595	site_5023	-5.79
chr22	33584526	33584695	site_5024	-5.79
chr3	42847686	42848182	site_5060	-5.79
chr3	57098744	57098894	site_5066	-5.79
chr3	57109580	57109741	site_5067	-5.79
chr3	71948284	71948472	site_5075	-5.79
chr3	72153675	72153904	site_5081	-5.79
chr3	72802906	72803080	site_5084	-5.79
chr3	100425691	100426008	site_5098	-5.79
chr3	105082003	105082250	site_5101	-5.79
chr3	157810249	157810488	site_5116	-5.79
chr3	171822448	171822609	site_5124	-5.79
chr3	171830389	171830663	site_5131	-5.79
chr3	182401073	182401243	site_5141	-5.79
chr3	182853034	182853260	site_5146	-5.79
chr3	182863110	182863277	site_5149	-5.79
chr3	182882111	182882334	site_5165	-5.79
chr3	182888178	182888505	site_5169	-5.79
chr3	184286320	184286517	site_5172	-5.79
chr3	185083851	185084091	site_5176	-5.79
chr4	1407017	1407167	site_5192	-5.79
chr4	13487765	13487915	site_5202	-5.79
chr4	13490608	13490758	site_5203	-5.79
chr4	37462597	37462844	site_5212	-5.79
chr4	41215343	41215569	site_5215	-5.79
chr4	48020165	48020434	site_5222	-5.79
chr4	54970634	54970803	site_5229	-5.79
chr4	56024833	56024984	site_5231	-5.79
chr4	123748897	123749177	site_5271	-5.79
chr4	128698147	128698348	site_5274	-5.79
chr4	146407143	146407298	site_5284	-5.79
chr4	148654978	148655128	site_5295	-5.79
chr4	154706633	154706783	site_5298	-5.79
chr4	159700549	159700699	site_5312	-5.79
chr4	159701806	159702096	site_5314	-5.79
chr4	159712735	159712893	site_5327	-5.79
chr4	159716895	159717086	site_5332	-5.79
chr4	159746396	159746713	site_5360	-5.79
chr4	183780051	183780225	site_5380	-5.79
chr4	183791024	183791255	site_5381	-5.79
chr4	183798441	183798825	site_5387	-5.79
chr4	183841139	183841289	site_5388	-5.79
chr5	33890972	33891241	site_5408	-5.79
chr5	41881399	41881549	site_5418	-5.79
chr5	57882625	57882960	site_5429	-5.79
chr5	87435638	87435835	site_5452	-5.79
chr5	98111208	98111445	site_5472	-5.79
chr5	132077979	132078138	site_5491	-5.79
chr5	132082348	132082737	site_5493	-5.79
chr5	140770428	140770605	site_5550	-5.79
chr5	140775175	140775325	site_5554	-5.79
chr5	156276359	156276509	site_5584	-5.79
chr5	173404075	173404328	site_5592	-5.79
chr6	6065814	6066009	site_5605	-5.79
chr6	25649144	25649332	site_5615	-5.79
chr6	26318894	26319066	site_5617	-5.79
chr6	26320260	26320438	site_5619	-5.79
chr6	26326236	26326521	site_5622	-5.79
chr6	26747124	26747449	site_5648	-5.79
chr6	27023919	27024111	site_5654	-5.79
chr6	27057451	27057643	site_5657	-5.79
chr6	27217768	27218089	site_5672	-5.79
chr6	27513362	27513525	site_5691	-5.79
chr6	27514509	27514753	site_5693	-5.79
chr6	27519929	27520079	site_5696	-5.79
chr6	27618570	27618785	site_5705	-5.79
chr6	27637435	27637585	site_5707	-5.79
chr6	27638064	27638583	site_5708	-5.79
chr6	27659388	27659583	site_5718	-5.79
chr6	28176531	28176753	site_5729	-5.79
chr6	28180311	28180485	site_5734	-5.79
chr6	28181917	28182094	site_5736	-5.79
chr6	28695732	28695992	site_5751	-5.79
chr6	28713622	28713807	site_5755	-5.79
chr6	28983541	28983955	site_5775	-5.79
chr6	29946534	29946770	site_5781	-5.79
chr6	31329643	31329815	site_5787	-5.79
chr6	100048369	100048561	site_5837	-5.79
chr6	100060350	100060553	site_5842	-5.79
chr6	117084134	117084430	site_5864	-5.79
chr6	117801120	117801278	site_5865	-5.79
chr6	117806861	117807319	site_5868	-5.79
chr6	137821089	137821275	site_5881	-5.79
chr6	157788087	157788246	site_5896	-5.79
chr6	161409280	161409441	site_5901	-5.79
chr6	170216184	170216334	site_5915	-5.79
chr6	170218510	170218678	site_5916	-5.79
chr7	25419763	25419913	site_5935	-5.79
chr7	26414271	26414452	site_5941	-5.79
chr7	37694767	37695079	site_5958	-5.79
chr7	73069422	73069572	site_5985	-5.79
chr7	94282602	94282805	site_6000	-5.79
chr7	95330756	95330906	site_6002	-5.79
chr7	115118350	115118520	site_6027	-5.79
chr7	117931457	117931607	site_6033	-5.79
chr7	120973298	120973449	site_6039	-5.79
chr7	150782287	150782562	site_6048	-5.79
chr7	157475061	157475293	site_6054	-5.79
chr8	11605507	11605657	site_6088	-5.79
chr8	19172559	19172738	site_6090	-5.79
chr8	23581095	23581332	site_6101	-5.79
chr8	28348728	28348899	site_6109	-5.79
chr8	30698542	30698692	site_6117	-5.79
chr8	32403622	32403831	site_6118	-5.79
chr8	54767707	54767891	site_6125	-5.79
chr8	54794941	54795194	site_6127	-5.79
chr8	70890174	70890468	site_6142	-5.79
chr8	70979497	70979647	site_6143	-5.79
chr8	74796395	74796666	site_6149	-5.79
chr8	79675044	79675233	site_6157	-5.79
chr8	80651223	80651373	site_6160	-5.79
chr8	91097834	91097994	site_6169	-5.79
chr8	121746105	121746255	site_6198	-5.79
chr8	145917725	145917875	site_6205	-5.79
chr8	145939419	145939569	site_6206	-5.79
chr9	2652467	2652644	site_6212	-5.79
chr9	2652807	2652958	site_6213	-5.79
chr9	5264006	5264156	site_6222	-5.79
chr9	6643104	6643452	site_6224	-5.79
chr9	20638413	20638648	site_6238	-5.79
chr9	21379081	21379231	site_6250	-5.79
chr9	21985993	21986143	site_6278	-5.79
chr9	23828267	23828448	site_6285	-5.79
chr9	23831984	23832143	site_6286	-5.79
chr9	77104274	77104465	site_6310	-5.79
chr9	85679990	85680161	site_6315	-5.79
chr9	86888668	86888990	site_6318	-5.79
chr9	93115284	93115504	site_6326	-5.79
chr9	97809350	97809513	site_6330	-5.79
chr9	100266210	100266410	site_6347	-5.79
chr9	104213984	104214224	site_6352	-5.79
chr9	115857185	115857335	site_6358	-5.79
chr9	124802436	124802659	site_6361	-5.79
chr9	126759783	126759952	site_6363	-5.79
chr9	140050923	140051131	site_6372	-5.79
chr1	57113103	57113269	site_3176	-5.66
chr1	86048223	86048397	site_3208	-5.66
chr1	192609961	192610204	site_3402	-5.66
chr1	236227322	236227514	site_3474	-5.66
chr10	23020607	23020789	site_3524	-5.66
chr11	8188981	8189137	site_3628	-5.66
chr11	119210221	119210388	site_3714	-5.66
chr11	119336209	119336427	site_3715	-5.66
chr11	120208875	120209122	site_3717	-5.66
chr12	54355901	54356073	site_3781	-5.66
chr12	69678216	69678474	site_3803	-5.66
chr12	107290881	107291125	site_3852	-5.66
chr13	22253402	22253552	site_3900	-5.66
chr13	80054628	80054901	site_3968	-5.66
chr14	57285792	57285952	site_4047	-5.66
chr15	22378859	22379130	site_4129	-5.66
chr15	73767572	73767730	site_4214	-5.66
chr17	38823510	38823660	site_4407	-5.66
chr17	38966297	38966461	site_4408	-5.66
chr18	44341499	44341712	site_4502	-5.66
chr2	204558977	204559233	site_4832	-5.66
chr2	218086279	218086451	site_4850	-5.66
chr20	1239113	1239290	site_4904	-5.66
chr22	39550840	39551001	site_5034	-5.66
chr4	6222258	6222415	site_5199	-5.66
chr4	159717217	159717426	site_5333	-5.66
chr4	159717576	159717748	site_5334	-5.66
chr4	164256625	164256784	site_5363	-5.66
chr6	27523079	27523262	site_5697	-5.66
chr6	27649805	27649981	site_5716	-5.66
chr6	27759139	27759359	site_5725	-5.66
chr6	76459893	76460076	site_5810	-5.66
chr6	107788950	107789117	site_5853	-5.66
chr6	134174079	134174304	site_5877	-5.66
chr8	99951018	99951172	site_6172	-5.66
chr9	90689506	90689708	site_6322	-5.66
chr4	159691776	159692082	site_5305	-5.63
chr9	66461315	66461655	site_6301	-5.63
chr17	53340288	53340523	site_4440	-5.54
chr1	17028393	17028552	site_3119	-5.46
chr1	192609439	192609727	site_3401	-5.46
chr1	236851033	236851312	site_3476	-5.46
chr11	101986705	101986880	site_3685	-5.46
chr11	109967986	109968244	site_3711	-5.46
[truncated: 3,725 more rows]
